# Supplementary material for: Unraveling the role of ADAMs in clinical heterogeneity and the immune microenvironment of hepatocellular carcinoma: insights from single-cell, spatial transcriptomics, and bulk RNA sequencing
Source: Front Immunol. 2024 Sep 13;15:1461424. doi: 10.3389/fimmu.2024.1461424 (PMC11427318; doi:10.3389/fimmu.2024.1461424)
Supplement: Supplementary file 10 [file DataSheet1.zip]

Archive with 19 entries (12 files):
- Supplementary material---Raw data/
- Supplementary material---Raw data/HCC tissue1/
- Supplementary material---Raw data/HCC tissue1/cells.tsv
- Supplementary material---Raw data/HCC tissue1/features.tsv
- Supplementary material---Raw data/HCC tissue2/
- Supplementary material---Raw data/HCC tissue2/cells.tsv
- Supplementary material---Raw data/HCC tissue2/features.tsv
- Supplementary material---Raw data/HCC tissue3/
- Supplementary material---Raw data/HCC tissue3/cells.tsv
- Supplementary material---Raw data/HCC tissue3/features.tsv
- Supplementary material---Raw data/Paracancerous tissue1/
- Supplementary material---Raw data/Paracancerous tissue1/cells.tsv
- Supplementary material---Raw data/Paracancerous tissue1/features.tsv
- Supplementary material---Raw data/Paracancerous tissue2/
- Supplementary material---Raw data/Paracancerous tissue2/cells.tsv
- Supplementary material---Raw data/Paracancerous tissue2/features.tsv
- Supplementary material---Raw data/Paracancerous tissue3/
- Supplementary material---Raw data/Paracancerous tissue3/cells.tsv
- Supplementary material---Raw data/Paracancerous tissue3/features.tsv
