# Supplementary material for: Unraveling the role of ADAMs in clinical heterogeneity and the immune microenvironment of hepatocellular carcinoma: insights from single-cell, spatial transcriptomics, and bulk RNA sequencing
Source: Front Immunol. 2024 Sep 13;15:1461424. doi: 10.3389/fimmu.2024.1461424 (PMC11427318; doi:10.3389/fimmu.2024.1461424)
Supplement: Supplementary file 10 [file DataSheet1.zip › Supplementary material---Raw data/HCC tissue1/cells.tsv]

AAACCCAAGTCTAGCT-1
AAACCCACACAATGAA-1
AAACCCACACTGGCCA-1
AAACCCACAGGGTTGA-1
AAACCCAGTGGCTACC-1
AAACCCAGTTATCCAG-1
AAACCCATCTAGGCAT-1
AAACGAAGTACAGAAT-1
AAACGAAGTACTTCCC-1
AAACGAAGTGAAGCGT-1
AAACGAAGTTGATGTC-1
AAACGAATCAGTGGGA-1
AAACGAATCTGTTCAT-1
AAACGCTCACCTCTGT-1
AAACGCTCACCTTCCA-1
AAACGCTCACGTATAC-1
AAACGCTCATTAAGCC-1
AAACGCTGTTAATCGC-1
AAACGCTTCGACGATT-1
AAAGAACAGGATGTTA-1
AAAGAACAGGTAAGTT-1
AAAGAACAGTCATGAA-1
AAAGAACAGTCGAAAT-1
AAAGAACAGTTAACGA-1
AAAGAACGTGTCCAAT-1
AAAGAACTCAGTGTGT-1
AAAGGATCAGCTATTG-1
AAAGGATGTAACATAG-1
AAAGGATGTGTATTGC-1
AAAGGATTCCGGCAAC-1
AAAGGATTCGCAGTTA-1
AAAGGGCAGCGTGCCT-1
AAAGGGCAGGTGCTGA-1
AAAGGGCAGTGAGCCA-1
AAAGGGCCACCCTTGT-1
AAAGGGCCAGTGTGGA-1
AAAGGGCGTACGGTTT-1
AAAGGGCGTATCCCTC-1
AAAGGGCGTGTCACAT-1
AAAGGGCGTTCTCTAT-1
AAAGGGCTCCCATAAG-1
AAAGGGCTCTTGGTGA-1
AAAGGTAAGGAGAGGC-1
AAAGGTACAGTGCGCT-1
AAAGGTATCTACTTCA-1
AAAGGTATCTGCCCTA-1
AAAGTCCAGAAGTCTA-1
AAAGTCCAGGCGCTCT-1
AAAGTCCAGGTAGTCG-1
AAAGTCCCAAGTGTCT-1
AAAGTCCGTCTTGAGT-1
AAAGTCCGTTGCATCA-1
AAAGTCCTCAGATGCT-1
AAAGTGAAGACCACGA-1
AAAGTGAAGGTACAGC-1
AAAGTGACACCTGAAT-1
AAAGTGACAGGTTCCG-1
AAAGTGAGTCATCCGG-1
AAAGTGATCAAGTGTC-1
AAAGTGATCTCAATCT-1
AAAGTGATCTTCCAGC-1
AAATGGAAGGATGTTA-1
AAATGGACAAACGAGC-1
AAATGGACAACATACC-1
AAATGGACACCAGCGT-1
AAATGGACACGTCTCT-1
AAATGGACATGAGAAT-1
AAATGGAGTAAGGTCG-1
AAATGGAGTAGAATAC-1
AAATGGAGTTCTCTCG-1
AAATGGATCAACGTGT-1
AAATGGATCCCTCAAC-1
AACAAAGAGAAGCTGC-1
AACAAAGCAGGGACTA-1
AACAAAGGTATAGGAT-1
AACAAAGTCTGTTGGA-1
AACAACCAGATGCCGA-1
AACAACCAGCCTCTTC-1
AACAACCCACTAGTAC-1
AACAACCGTGAGGCAT-1
AACAACCTCGAAGAAT-1
AACAACCTCGAGTGGA-1
AACAACCTCGGCTGAC-1
AACAACCTCTGATGGT-1
AACAAGAAGAAACCAT-1
AACAAGACAACATCGT-1
AACAAGACACACGTGC-1
AACAAGACAGGACAGT-1
AACAAGAGTATCGTAC-1
AACAAGAGTTTAGTCG-1
AACAAGATCCAGCACG-1
AACACACAGGAGCTGT-1
AACACACAGTGACACG-1
AACACACCAGGTTACT-1
AACACACCATACGCAT-1
AACACACTCCCGAAAT-1
AACACACTCTTCGTGC-1
AACAGGGCAAGGTCAG-1
AACAGGGCATGCAGCC-1
AACAGGGGTATCGTTG-1
AACAGGGGTCGAGTGA-1
AACAGGGGTGCTTATG-1
AACAGGGGTTGAGAGC-1
AACAGGGTCATACGGT-1
AACAGGGTCTGGGCCA-1
AACCAACAGTCTGTAC-1
AACCAACCAATAACGA-1
AACCAACCAATTTCTC-1
AACCAACGTCCTGGTG-1
AACCAACTCAGAGCGA-1
AACCAACTCTATTGTC-1
AACCACAAGCTGGTGA-1
AACCACACAGACACCC-1
AACCACAGTTGCGGAA-1
AACCACATCAAGGAGC-1
AACCACATCGCCGATG-1
AACCACATCTATCGTT-1
AACCATGAGCGTGCCT-1
AACCATGAGTCCTGCG-1
AACCATGCACGCGCAT-1
AACCATGGTGCATACT-1
AACCATGTCCATAGGT-1
AACCATGTCCCATTCG-1
AACCATGTCCGATGCG-1
AACCATGTCCGTTTCG-1
AACCATGTCGGTGTAT-1
AACCCAAAGACGCTCC-1
AACCCAACAAACGAGC-1
AACCCAACAGACCAAG-1
AACCCAAGTATCTTCT-1
AACCCAAGTGGAGGTT-1
AACCCAATCGAATGCT-1
AACCTGAAGCCGGATA-1
AACCTGAAGTCGTTAC-1
AACCTGACATCTATCT-1
AACCTGAGTATGCTTG-1
AACCTGAGTTATGACC-1
AACCTGATCAGGCGAA-1
AACCTGATCATTTCCA-1
AACCTGATCCACTTCG-1
AACCTTTAGGGTAGCT-1
AACCTTTCAAGTGGGT-1
AACCTTTGTCTTCCGT-1
AACGAAAAGCCTCAGC-1
AACGAAATCCATACTT-1
AACGGGAAGAGGTTTA-1
AACGGGATCTTGGATG-1
AACGTCACAAATGGTA-1
AACGTCATCTGCTAGA-1
AACTTCTAGAATAGTC-1
AACTTCTAGAGCCCAA-1
AACTTCTAGAGTTCGG-1
AACTTCTAGGAACTCG-1
AACTTCTCAAATCGTC-1
AACTTCTCAACGGCCT-1
AACTTCTCAACTCCCT-1
AACTTCTTCGAACCTA-1
AACTTCTTCGAGATAA-1
AAGAACAAGATGGCAC-1
AAGAACAGTAGACAGC-1
AAGAACAGTATCTTCT-1
AAGAACATCTGTGTGA-1
AAGACAACACAGTACT-1
AAGACAACATAGGTAA-1
AAGACAAGTACATACC-1
AAGACAAGTATCTTCT-1
AAGACTCAGACCACGA-1
AAGACTCAGTGGAAGA-1
AAGACTCAGTTCTACG-1
AAGACTCAGTTGGGAC-1
AAGACTCCAGGCATGA-1
AAGACTCCATGTGCCG-1
AAGACTCGTCAAAGCG-1
AAGATAGAGCACGATG-1
AAGATAGAGCCATATC-1
AAGATAGCAGTTCACA-1
AAGATAGCATCGTCCT-1
AAGATAGGTGACTCGC-1
AAGATAGGTGTAACGG-1
AAGATAGTCTCATGCC-1
AAGCATCAGAAGGTAG-1
AAGCATCAGCCTGTGC-1
AAGCATCAGCTCGAAG-1
AAGCATCAGGGAGGTG-1
AAGCATCAGTTTAGGA-1
AAGCATCGTGCACAAG-1
AAGCATCGTGCTGCAC-1
AAGCATCTCAGTGATC-1
AAGCATCTCTCAACGA-1
AAGCCATCAATAGTCC-1
AAGCCATGTACCACGC-1
AAGCCATGTAGAGTTA-1
AAGCCATGTATGTCCA-1
AAGCCATGTCTGTCCT-1
AAGCCATGTTGCTTGA-1
AAGCGAGAGCAATTCC-1
AAGCGAGAGTAAGGGA-1
AAGCGAGAGTCTGTAC-1
AAGCGAGCATGGAACG-1
AAGCGAGGTCGCCACA-1
AAGCGAGGTTGACTGT-1
AAGCGAGGTTTGACAC-1
AAGCGAGTCACGGTCG-1
AAGCGTTCACAAATAG-1
AAGCGTTCACGTCGTG-1
AAGCGTTTCACTGAAC-1
AAGGAATAGGCTAGCA-1
AAGGAATAGGGCCCTT-1
AAGGAATAGGGTCTTT-1
AAGGAATAGGTGAGAA-1
AAGGAATAGTCAAGCG-1
AAGGAATAGTGTACAA-1
AAGGAATCATCGCCTT-1
AAGGAATGTATGATCC-1
AAGGTAACAAGACCTT-1
AAGGTAACAAGCGCAA-1
AAGGTAAGTAACGCGA-1
AAGGTAAGTAGCGTCC-1
AAGGTAAGTGGTCTTA-1
AAGGTAATCAAGCTGT-1
AAGGTAATCACTTATC-1
AAGGTAATCGGTCTAA-1
AAGGTAATCTAGCATG-1
AAGTACCAGTAGCAAT-1
AAGTACCAGTTTCGGT-1
AAGTACCCAATGACCT-1
AAGTACCCACGAAGAC-1
AAGTACCGTGGGTTGA-1
AAGTCGTCACAATGAA-1
AAGTCGTGTGACCGTC-1
AAGTCGTGTTGTTGCA-1
AAGTCGTTCGTTCTGC-1
AAGTGAAAGCAATTCC-1
AAGTGAAAGGTTGAGC-1
AAGTGAACACACCTGG-1
AAGTGAACACAGTGAG-1
AAGTGAACAGCTGGTC-1
AAGTGAAGTGACCTGC-1
AAGTTCGAGAAAGCGA-1
AAGTTCGAGCATCCTA-1
AAGTTCGCACTTTATC-1
AAGTTCGCAGAAGCGT-1
AAGTTCGCATAGAGGC-1
AAGTTCGGTTCTTGCC-1
AAGTTCGTCCCAATAG-1
AAGTTCGTCGCGTTTC-1
AAGTTCGTCTAACACG-1
AATAGAGAGAAACCCG-1
AATAGAGCAACTGATC-1
AATAGAGCAAGCTGTT-1
AATAGAGTCAAACCCA-1
AATAGAGTCTAACGCA-1
AATAGAGTCTGCCCTA-1
AATCACGAGACCAACG-1
AATCACGAGGCGACAT-1
AATCACGCAGAAATCA-1
AATCACGCAGCGATTT-1
AATCGACAGAAACCAT-1
AATCGACCAAGATGGC-1
AATCGACCAGCTGTGC-1
AATCGACTCGTGGGTC-1
AATCGTGAGACATACA-1
AATCGTGAGGTCCCGT-1
AATCGTGAGTTCTCTT-1
AATCGTGCAACCCTCT-1
AATCGTGCAGACTCTA-1
AATCGTGCATTAGGCT-1
AATCGTGTCGCAAGAG-1
AATCGTGTCTGAATGC-1
AATGAAGAGAAGCCTG-1
AATGAAGAGCCAAGGT-1
AATGAAGAGTCCGTCG-1
AATGAAGCATTGTGCA-1
AATGAAGGTATTCCTT-1
AATGAAGTCCTGCTAC-1
AATGAAGTCGGTGAAG-1
AATGAAGTCGTCGCTT-1
AATGACCAGCATCTTG-1
AATGACCAGGGACCAT-1
AATGACCAGGTAAACT-1
AATGACCCAGAGGTTG-1
AATGACCCATGCCGCA-1
AATGACCGTAGCGCCT-1
AATGACCGTGATGGCA-1
AATGACCGTTCCGGTG-1
AATGACCTCCACTGGG-1
AATGACCTCCGATGCG-1
AATGCCAAGCCAAGTG-1
AATGCCAAGGCTCACC-1
AATGCCACACCGGAAA-1
AATGCCAGTAGTGGCA-1
AATGCCATCAGCGTCG-1
AATGCCATCCACGTAA-1
AATGCCATCTCTGCCA-1
AATGGAAAGGGCAGGA-1
AATGGAAAGTGGATTA-1
AATGGAACAGCTCATA-1
AATGGAAGTGTTGCCG-1
AATGGAATCACTTGGA-1
AATGGAATCAGCTCTC-1
AATGGAATCTGTACAG-1
AATGGCTAGCTCCACG-1
AATGGCTAGTCTCGTA-1
AATGGCTCAAGGAGTC-1
AATGGCTCACCGGAAA-1
AATGGCTCACTTGTGA-1
AATGGCTCATACCACA-1
AATGGCTTCAAGAATG-1
AATGGCTTCATGCCCT-1
AATGGCTTCGGAGTGA-1
AATTCCTAGAAGCGCT-1
AATTCCTCAAGAGGCT-1
AATTCCTCACAGTCGC-1
AATTCCTCACCCAATA-1
AATTCCTCACGTGAGA-1
AATTCCTTCAGAGTTC-1
AATTCCTTCCATACAG-1
AATTTCCAGCGTCAGA-1
AATTTCCAGTAAACTG-1
AATTTCCCAAACGAGC-1
AATTTCCCAAACTCTG-1
AATTTCCGTTAAGGGC-1
AATTTCCTCTTCTGGC-1
ACAAAGAAGTAACGAT-1
ACAAAGACAAGTTCCA-1
ACAAAGACAATAGAGT-1
ACAAAGACAGCAGGAT-1
ACAAAGAGTTGGAGAC-1
ACAACCACAACTCCAA-1
ACAACCACAGTCAGTT-1
ACAACCAGTGGCTTAT-1
ACAACCATCGTAGCTA-1
ACAAGCTAGCCGCTTG-1
ACAAGCTAGTCGAAAT-1
ACAAGCTCACAAAGCG-1
ACAAGCTGTAGCGCCT-1
ACAAGCTTCCCGAGTG-1
ACAAGCTTCCTACACC-1
ACAAGCTTCTTGATTC-1
ACACAGTAGGTCCCGT-1
ACACAGTCACGAGGTA-1
ACACAGTCAGGACTTT-1
ACACAGTCATTCTGTT-1
ACACAGTGTATCAGCT-1
ACACAGTGTCTGCATA-1
ACACAGTTCCAAATGC-1
ACACCAAAGCATGGGT-1
ACACCAACACACCTTC-1
ACACCAATCACGGACC-1
ACACCAATCCAGTGCG-1
ACACCAATCTGAGAGG-1
ACACGCGAGCGATGGT-1
ACACGCGAGGTTCATC-1
ACACGCGAGTTTGCTG-1
ACACGCGCAGCGTATT-1
ACACGCGCATGCCGGT-1
ACACGCGTCAGTCTTT-1
ACACGCGTCATAGAGA-1
ACACGCGTCGGTTCAA-1
ACACTGAAGCCATGCC-1
ACACTGACAAATCCCA-1
ACACTGACAAGACCGA-1
ACACTGACACTGTTCC-1
ACACTGACAGGCTATT-1
ACACTGATCCACAGCG-1
ACACTGATCTCCCATG-1
ACAGAAAAGGTCACAG-1
ACAGAAAAGGTCATTC-1
ACAGAAAAGTCTTCCC-1
ACAGAAAGTATGTCCA-1
ACAGAAAGTCTTGTCC-1
ACAGAAATCAGACTGT-1
ACAGAAATCCTAAGTG-1
ACAGCCGAGCCAAGCA-1
ACAGCCGAGCTCTTCC-1
ACAGCCGAGTTAACGA-1
ACAGCCGCAAATCAAG-1
ACAGCCGCAATAGTGA-1
ACAGCCGCAATCGCGC-1
ACAGCCGCACAGCCTG-1
ACAGCCGCATGACACT-1
ACAGCCGGTACCGCGT-1
ACAGCCGGTATCACCA-1
ACAGCCGGTTTAGAGA-1
ACAGCCGTCATTGCTT-1
ACAGCCGTCCAAGCTA-1
ACAGCCGTCTAGACCA-1
ACAGGGAAGCTACAAA-1
ACAGGGAAGTTGTCAC-1
ACAGGGACAACGCCCA-1
ACAGGGACACAGCATT-1
ACAGGGACACTGGCCA-1
ACAGGGATCAGCTGAT-1
ACAGGGATCATTACGG-1
ACAGGGATCTAAGCGT-1
ACATCCCAGGGAGATA-1
ACATCCCCATCGAGCC-1
ACATCCCCATGTACGT-1
ACATCCCCATTCCTAT-1
ACATCCCGTTGGTACT-1
ACATCCCTCATTACCT-1
ACATCCCTCTCAAAGC-1
ACATCGAAGCCGGAAT-1
ACATCGAAGGGACTGT-1
ACATCGAAGTGGAAAG-1
ACATCGACAATCTGCA-1
ACATCGACAGCAGACA-1
ACATCGACAGCGAACA-1
ACATCGACAGGCATTT-1
ACATCGACATAACTCG-1
ACATCGAGTGATTCAC-1
ACATCGATCTCAGTCC-1
ACATGCAAGACTCCGC-1
ACATGCACAACTTCTT-1
ACATGCACAAGACTGG-1
ACATGCACAAGTCGTT-1
ACATGCACAGGTGACA-1
ACATGCACATGTTTGG-1
ACATGCAGTACGACAG-1
ACATGCATCGTGGGAA-1
ACATTTCAGGGAGGCA-1
ACATTTCGTGTTAAAG-1
ACATTTCGTTTACCTT-1
ACATTTCTCTCGCTTG-1
ACATTTCTCTGTACAG-1
ACCAAACAGCCTGTGC-1
ACCAAACAGGTGCAGT-1
ACCAAACAGTGGCCTC-1
ACCAAACCAACTCCCT-1
ACCAAACCACCAGCCA-1
ACCAAACCACCGAATT-1
ACCAAACCAGTCGGTC-1
ACCAAACCATAATGAG-1
ACCAAACGTCGAAGCA-1
ACCAAACGTGGTTTGT-1
ACCAAACGTTTCTATC-1
ACCAAACTCCCGTTGT-1
ACCAAACTCCCTCATG-1
ACCAACAAGAGGACTC-1
ACCAACAAGCGACTGA-1
ACCAACAAGCGCCGTT-1
ACCAACACAATGGCCC-1
ACCAACAGTCCAGCAC-1
ACCAACAGTTTGTTGG-1
ACCAACATCATTGCTT-1
ACCAACATCGACACCG-1
ACCACAACAAGTCCCG-1
ACCACAACAGTCAGAG-1
ACCACAAGTACTCAAC-1
ACCACAAGTCATGCAT-1
ACCACAATCAACTTTC-1
ACCACAATCACCATAG-1
ACCACAATCAGTGATC-1
ACCATTTAGAGGTTAT-1
ACCATTTAGCCAAGCA-1
ACCATTTAGCTAGCCC-1
ACCATTTCAACAACAA-1
ACCATTTGTCTGGTTA-1
ACCATTTTCAGTGCGC-1
ACCATTTTCGGCTGAC-1
ACCCAAAAGATGTTAG-1
ACCCAAAAGGTACAGC-1
ACCCAAACACGGTAGA-1
ACCCAAAGTACCCAGC-1
ACCCAAAGTCCTCATC-1
ACCCAAAGTGTAAACA-1
ACCCAAATCAACTACG-1
ACCCAAATCCCTCGTA-1
ACCCAAATCGCACGAC-1
ACCCTCAAGAGCCCAA-1
ACCCTCAAGCCAAGGT-1
ACCCTCACACCGTACG-1
ACCCTCACAGCGGTCT-1
ACCCTCACATCTCGTC-1
ACCCTCAGTCTGCAAT-1
ACCCTCATCACATACG-1
ACCCTCATCTAGAGCT-1
ACCCTCATCTCTGAGA-1
ACCCTTGAGTATGCAA-1
ACCCTTGCAACCGTGC-1
ACCCTTGCAATTGCTG-1
ACCCTTGCAGACACCC-1
ACCCTTGGTAGGCAGT-1
ACCCTTGGTCCAGGTC-1
ACCCTTGGTGCCGGTT-1
ACCCTTGTCCACTGGG-1
ACCCTTGTCCATTGGA-1
ACCCTTGTCCCGGTAG-1
ACCCTTGTCTAGACAC-1
ACCGTTCAGAGAGCGG-1
ACCGTTCAGAGGACTC-1
ACCGTTCTCCTCATAT-1
ACCGTTCTCGGTGTTA-1
ACCGTTCTCTGTAAGC-1
ACCTACCAGGGTTGCA-1
ACCTACCCAGAGTCAG-1
ACCTACCGTAAGCTCT-1
ACCTACCGTCTAACTG-1
ACCTACCGTGAGACCA-1
ACCTACCTCTTAGCAG-1
ACCTGAAAGATTAGTG-1
ACCTGAACAATGTTGC-1
ACCTGAACAGCAGTCC-1
ACCTGAAGTGCTAGCC-1
ACCTGAATCCCTCGAT-1
ACCTGAATCGTTGTTT-1
ACCTGAATCTCCCATG-1
ACCTGTCAGATAGCAT-1
ACCTGTCAGCGGATCA-1
ACCTGTCAGGGCATGT-1
ACCTGTCCAAAGGGCT-1
ACCTGTCCATATAGCC-1
ACCTGTCCATCCGTGG-1
ACCTGTCGTGACAACG-1
ACCTGTCGTTATCTTC-1
ACCTGTCGTTTCAGAC-1
ACCTGTCTCAGATGCT-1
ACCTGTCTCCATTGGA-1
ACCTGTCTCTTCACAT-1
ACGATCAAGGAAAGTG-1
ACGATCAAGTGGTTGG-1
ACGATCACAAGAGAGA-1
ACGATCACAGCACCCA-1
ACGATCACATCCGGTG-1
ACGATCAGTACTCGAT-1
ACGATCAGTATGGTAA-1
ACGATCATCGAACCTA-1
ACGATCATCTTGGAAC-1
ACGATGTAGACCCGCT-1
ACGATGTAGTTCCATG-1
ACGATGTCATCTGTTT-1
ACGATGTGTCTCACAA-1
ACGATGTGTTTCGTAG-1
ACGATGTTCGGTAGGA-1
ACGCACGAGCACTAAA-1
ACGCACGAGTTAGTAG-1
ACGCACGCAGAATTCC-1
ACGCACGGTCCCAAAT-1
ACGCACGGTGTTAAAG-1
ACGCACGTCTCTCAAT-1
ACGGAAGAGTTTCGAC-1
ACGGAAGCACAGTCAT-1
ACGGAAGGTCGAGCTC-1
ACGGAAGGTGATAGTA-1
ACGGAAGGTTATAGCC-1
ACGGAAGGTTGATGTC-1
ACGGAAGGTTGCGGCT-1
ACGGAAGTCCACGTGG-1
ACGGAAGTCGGCCAAC-1
ACGGAAGTCGGTCACG-1
ACGGGTCAGGCTTAGG-1
ACGGGTCGTAGCTTAC-1
ACGGGTCGTATCCCTC-1
ACGGGTCGTGAGACGT-1
ACGGGTCTCACAGAGG-1
ACGGGTCTCAGACAAA-1
ACGGTCGAGGATATGT-1
ACGGTCGAGGGTCACA-1
ACGGTCGCACGTTGGC-1
ACGGTCGGTATTGACC-1
ACGGTCGGTGCCTTTC-1
ACGGTCGGTTCCTTGC-1
ACGGTCGTCGTCAAAC-1
ACGGTCGTCTGATGGT-1
ACGGTTAAGGCATCGA-1
ACGGTTAGTCATACCA-1
ACGGTTAGTGTATTCG-1
ACGGTTATCATCCTAT-1
ACGGTTATCTTCCGTG-1
ACGTAACAGTCGAAAT-1
ACGTAACCATCAGCTA-1
ACGTAACGTAACCCGC-1
ACGTAACTCATCACAG-1
ACGTAACTCTAACACG-1
ACGTACACAACACTAC-1
ACGTACACATTAGGAA-1
ACGTACAGTAGGACTG-1
ACGTACAGTCAACCAT-1
ACGTACAGTGACACGA-1
ACGTACAGTTACCGTA-1
ACGTACAGTTGCTAGT-1
ACGTACATCAACACGT-1
ACGTACATCAAGCCAT-1
ACGTACATCAGCGTCG-1
ACGTACATCTCCAATT-1
ACGTAGTAGGCGAAGG-1
ACGTAGTCAGTGGCTC-1
ACGTAGTCAGTGGTGA-1
ACGTAGTGTATACCTG-1
ACGTAGTTCATGGCCG-1
ACGTAGTTCATTATCC-1
ACGTAGTTCTCGGTCT-1
ACGTCCTAGCTATCCA-1
ACGTCCTGTACGATTC-1
ACGTCCTGTCCGTTTC-1
ACGTCCTGTGAGTCAG-1
ACGTCCTGTGGTGATG-1
ACGTCCTGTTCACGAT-1
ACGTCCTTCACGTAGT-1
ACGTCCTTCCAACTGA-1
ACGTCCTTCGGAGTAG-1
ACGTCCTTCTAGAACC-1
ACGTTCCAGCTGTACT-1
ACGTTCCCAGACCTGC-1
ACGTTCCGTCCAAATC-1
ACGTTCCGTGACAGGT-1
ACGTTCCTCTAGACAC-1
ACTACGACATGTGCCG-1
ACTACGACATTAAAGG-1
ACTACGAGTAACATCC-1
ACTACGATCTCTCAAT-1
ACTATCTAGCTATCTG-1
ACTATCTCAGCTGTAT-1
ACTATCTCAGGTCTCG-1
ACTATCTCAGGTTTAC-1
ACTATCTGTGAGCAGT-1
ACTATCTTCGAGTTGT-1
ACTATGGGTATCCCAA-1
ACTATGGGTCGGTACC-1
ACTATGGTCATGACAC-1
ACTATTCAGCTGACAG-1
ACTATTCAGGTGCCAA-1
ACTATTCCACGCTGCA-1
ACTATTCCAGCCGTTG-1
ACTATTCGTCCCGGTA-1
ACTATTCGTTCGGCCA-1
ACTATTCTCGCGCTGA-1
ACTATTCTCTGCTAGA-1
ACTCCCAAGGACGCAT-1
ACTCCCACAGTGTGCC-1
ACTCCCAGTGATTGGG-1
ACTCCCATCCGTTGGG-1
ACTCCCATCTCTTAAC-1
ACTCTCGAGAAGATCT-1
ACTCTCGAGAGGCTGT-1
ACTCTCGAGTCCCGAC-1
ACTCTCGGTACTTGTG-1
ACTCTCGTCTGTCCCA-1
ACTGATGAGTCTTGGT-1
ACTGATGCAATGCTCA-1
ACTGATGCAATGTTGC-1
ACTGATGCATATTCGG-1
ACTGATGGTAAGTTAG-1
ACTGATGGTCCTGGTG-1
ACTGATGGTCTACAAC-1
ACTGATGTCCTACAAG-1
ACTGATGTCGACGCTG-1
ACTGATGTCGGCTATA-1
ACTGATGTCTCGCTTG-1
ACTGCAAAGATACGAT-1
ACTGCAACAATAGTCC-1
ACTGCAATCCTATGGA-1
ACTGTCCAGACAACAT-1
ACTGTCCAGCCATTGT-1
ACTGTCCAGGTCCTGC-1
ACTGTCCCAAGAGTAT-1
ACTGTCCGTCGGTGAA-1
ACTGTCCGTCGGTGTC-1
ACTGTCCTCGAGAATA-1
ACTGTGAAGACCAGAC-1
ACTGTGAAGGTCGTAG-1
ACTGTGAAGTACTCGT-1
ACTGTGAAGTCCTACA-1
ACTGTGAGTCATAAAG-1
ACTGTGAGTCATTGCA-1
ACTTAGGAGCATATGA-1
ACTTAGGAGTTTGAGA-1
ACTTAGGCAAGTGGCA-1
ACTTAGGCATGAATCC-1
ACTTAGGGTGGCTTAT-1
ACTTAGGGTTCGGCGT-1
ACTTATCAGCGAGAAA-1
ACTTATCCAACTCGTA-1
ACTTATCCAGATCACT-1
ACTTATCGTCAAAGTA-1
ACTTATCGTCGATTTG-1
ACTTATCGTCTTTATC-1
ACTTATCGTTTACGTG-1
ACTTATCTCAATCGGT-1
ACTTATCTCGGTCAGC-1
ACTTATCTCTGACGCG-1
ACTTCCGCACTCCACT-1
ACTTCCGCAGGCGATA-1
ACTTCCGCATCTTCGC-1
ACTTCCGGTGTAACGG-1
ACTTCCGGTTAGAAGT-1
ACTTCCGTCCTACGAA-1
ACTTCCGTCGATACGT-1
ACTTCGCAGTTCGGTT-1
ACTTCGCCATACAGGG-1
ACTTCGCGTAGTGCGA-1
ACTTCGCTCTACCCAC-1
ACTTTCAAGATTAGTG-1
ACTTTCAAGCACCCAC-1
ACTTTCAAGTCACACT-1
ACTTTCACAGCTGCCA-1
ACTTTCACAGTCGGAA-1
ACTTTCACATGGTACT-1
ACTTTCAGTCACTACA-1
ACTTTCAGTCAGGTAG-1
ACTTTCATCGTCGACG-1
ACTTTCATCGTTGTGA-1
ACTTTGTCATCGTTCC-1
ACTTTGTGTGCCGGTT-1
ACTTTGTGTTAGGACG-1
ACTTTGTGTTGACGGA-1
AGAAATGAGAAGCGGG-1
AGAAATGCAAGTTCGT-1
AGAAATGCAGGTTTAC-1
AGAAATGGTAAGATAC-1
AGAAATGGTATCATGC-1
AGAAATGGTGAGATTA-1
AGAAATGGTGCGACAA-1
AGAAATGTCTGGTTGA-1
AGAACAAAGTGTAGAT-1
AGAACAACAAGGCTTT-1
AGAACAACAGGGAATC-1
AGAACAACATACTGTG-1
AGAACAAGTAGTAAGT-1
AGAACAATCAGACCGC-1
AGAACAATCATTACCT-1
AGAACAATCGTGCAGC-1
AGAACAATCTTTGATC-1
AGAACCTCAACAGCCC-1
AGAACCTCAGTAGAGC-1
AGAACCTGTACCTATG-1
AGAACCTGTACTGACT-1
AGAACCTGTCCAGTTA-1
AGAACCTTCAGGAAGC-1
AGAACCTTCCCGAATA-1
AGAACCTTCTCTGCCA-1
AGAAGCGAGACCAGAC-1
AGAAGCGAGCATGTTC-1
AGAAGCGAGGGCAATC-1
AGAAGCGAGTACAGCG-1
AGAAGCGCAACAAAGT-1
AGAAGCGCATGCCGAC-1
AGAAGCGGTGCCAAGA-1
AGAAGCGGTGGCTCTG-1
AGAAGCGTCATTTACC-1
AGAAGCGTCCGATCTC-1
AGAAGCGTCTTTCCGG-1
AGAAGTAAGAGTCAAT-1
AGAAGTAAGGACAGTC-1
AGAAGTAAGGAGAATG-1
AGAAGTACAGTGGCTC-1
AGAAGTAGTAACCCTA-1
AGAAGTAGTCTAGGCC-1
AGAAGTAGTGGAACAC-1
AGAAGTATCGATACAC-1
AGACAAAAGCGCCTCA-1
AGACAAAAGGAGTACC-1
AGACAAAAGGTTGTTC-1
AGACAAACACCAACAT-1
AGACAAACAGCTCGGT-1
AGACAAATCAGTGGGA-1
AGACAAATCCATCTGC-1
AGACAAATCGAGTGAG-1
AGACAAATCTAGAACC-1
AGACAAATCTCAGGCG-1
AGACACTAGACTGTTC-1
AGACACTAGCAGGTCA-1
AGACACTAGGACTGGT-1
AGACACTCACAAGCTT-1
AGACACTCACGACTAT-1
AGACACTCATAGGAGC-1
AGACACTCATAGGCGA-1
AGACACTGTATCGAGG-1
AGACACTGTGTATTGC-1
AGACACTGTTCTTGTT-1
AGACAGGAGGATACCG-1
AGACAGGCACCCTCTA-1
AGACAGGCACTGCGAC-1
AGACAGGGTTTAGTCG-1
AGACAGGTCACTGTTT-1
AGACAGGTCGGAAACG-1
AGACAGGTCTAGGAAA-1
AGACAGGTCTCTGAGA-1
AGACAGGTCTTCCAGC-1
AGACAGGTCTTGCGCT-1
AGACCATAGTTGTCGT-1
AGACCATCAATGGCCC-1
AGACCATCATTGTCGA-1
AGACCATGTAGGGTAC-1
AGACCATGTGGAAATT-1
AGACCATTCCGTGTAA-1
AGACCATTCTTTCTAG-1
AGACCCGAGATTGAGT-1
AGACCCGAGTCTTGGT-1
AGACCCGGTGCCGGTT-1
AGACCCGTCATACGGT-1
AGACCCGTCATGCAGT-1
AGACTCAAGCCAAGCA-1
AGACTCAAGCCTGTCG-1
AGACTCAAGGTTGAGC-1
AGACTCACATCCGGTG-1
AGACTCAGTAACTTCG-1
AGACTCAGTCATCGGC-1
AGACTCAGTGCTAGCC-1
AGACTCAGTGTGTACT-1
AGACTCAGTTTGTGGT-1
AGACTCATCTACACAG-1
AGACTCATCTTAGCAG-1
AGAGAATCACGCGGTT-1
AGAGAATGTAGCACGA-1
AGAGAATGTCCCGCAA-1
AGAGAATTCCATTGGA-1
AGAGAATTCGAGCTGC-1
AGAGAATTCTAACGCA-1
AGAGAGCAGCCTGAAG-1
AGAGAGCAGGTCCAGA-1
AGAGAGCCAGACCAAG-1
AGAGAGCGTGTTCCAA-1
AGAGAGCTCAGGCGAA-1
AGAGCAGCACAAAGCG-1
AGAGCAGGTGATTGGG-1
AGAGCAGGTTAATGAG-1
AGAGCAGTCGGTCAGC-1
AGAGCCCAGGCTTCCG-1
AGAGCCCAGTAAGACT-1
AGAGCCCAGTGGATTA-1
AGAGCCCCACCCTAAA-1
AGAGCCCGTGGTTTGT-1
AGAGCCCGTTACCGTA-1
AGAGCCCTCTACCAGA-1
AGATAGAAGCCATCCG-1
AGATAGAAGCTACGTT-1
AGATAGAAGTCAGCGA-1
AGATAGAGTATGTGTC-1
AGATAGAGTGGTCTGC-1
AGATAGAGTGTCCGTG-1
AGATAGATCTTAGCTT-1
AGATCCACAGCGTGCT-1
AGATCCACATAACGGG-1
AGATCCACATCCGTTC-1
AGATCCAGTGCATGTT-1
AGATCCAGTGTTTCTT-1
AGATCGTAGACTGGGT-1
AGATCGTAGGAACGCT-1
AGATCGTAGTCTAGCT-1
AGATCGTCAACACAAA-1
AGATCGTCATAGAGGC-1
AGATCGTGTCGTCATA-1
AGATCGTTCATGGGAG-1
AGATCGTTCTACGCGG-1
AGATGAAAGGATTTGA-1
AGATGAACAACCACGC-1
AGATGAACATGACGTT-1
AGATGAATCCCATTCG-1
AGATGAATCCTTATAC-1
AGATGAATCGGAATGG-1
AGATGAATCGTAGCCG-1
AGATGAATCTGCGTCT-1
AGATGCTAGCAAGGAA-1
AGATGCTAGCGCACAA-1
AGATGCTGTCGATTTG-1
AGATGCTGTGGCTGAA-1
AGATGCTGTTTACGAC-1
AGATGCTTCCATCTGC-1
AGATGCTTCGTGGCTG-1
AGCATCAAGGCGAAGG-1
AGCATCACAATCTCGA-1
AGCATCAGTATGGTAA-1
AGCATCAGTTCTTAGG-1
AGCATCATCGTGCTCT-1
AGCATCATCTGCATAG-1
AGCATCATCTTTGCAT-1
AGCCAATAGAGCATAT-1
AGCCAATAGTAAACTG-1
AGCCAATAGTCTTGGT-1
AGCCAATCAGGTGTTT-1
AGCCAATCAGTGTGGA-1
AGCCAATGTATCGCTA-1
AGCCAATTCATGCAGT-1
AGCCAATTCTTTCAGT-1
AGCCACGAGAACAGGA-1
AGCCACGAGGTAATCA-1
AGCCACGAGTATTAGG-1
AGCCACGCAGGACTAG-1
AGCCACGTCGGCACTG-1
AGCCAGCAGACTGAGC-1
AGCCAGCAGATCCCAT-1
AGCCAGCAGTACCCTA-1
AGCCAGCAGTTAGAAC-1
AGCCAGCCACCAGCGT-1
AGCCAGCCATACGCAT-1
AGCCAGCGTGTCTTGA-1
AGCGATTAGACCAAGC-1
AGCGATTAGAGTTGTA-1
AGCGATTAGGTTAAAC-1
AGCGATTCAAGTGACG-1
AGCGATTCATTCAGCA-1
AGCGATTGTAGGCTCC-1
AGCGATTGTCTAACGT-1
AGCGATTGTTACGGAG-1
AGCGATTGTTCTAAGC-1
AGCGATTTCGCCTAGG-1
AGCGATTTCTGCTAGA-1
AGCGCCAGTTAGGCCC-1
AGCGCCATCCCATTCG-1
AGCGCCATCGGAACTT-1
AGCGCCATCTCGCAGG-1
AGCGCCATCTTGGGCG-1
AGCGCTGAGTGCTCAT-1
AGCGCTGAGTTCCGGC-1
AGCGCTGGTAGATCGG-1
AGCGCTGGTGATTAGA-1
AGCGCTGGTTGACTGT-1
AGCGCTGTCGGTCTGG-1
AGCGCTGTCTCCTACG-1
AGCGTATAGCACTGGA-1
AGCGTATAGGGTTAAT-1
AGCGTATAGTCCTGTA-1
AGCGTATCAAATGATG-1
AGCGTATCACAAACGG-1
AGCGTATCACGGGCTT-1
AGCGTATCATGTGCTA-1
AGCGTATGTCGCACGT-1
AGCGTATTCAAGTAAG-1
AGCGTATTCGCTAGCG-1
AGCGTATTCTCCTACG-1
AGCGTCGAGATAGGGA-1
AGCGTCGCAAATGGTA-1
AGCGTCGGTACGACTT-1
AGCGTCGGTCCGATCG-1
AGCGTCGGTTGTGTTG-1
AGCGTCGTCCGTGGGT-1
AGCGTCGTCTGGCCAG-1
AGCTACAAGTAGAGTT-1
AGCTACACAGCAATTC-1
AGCTACACAGGCCTGT-1
AGCTACAGTAGAGTTA-1
AGCTACAGTATCGAGG-1
AGCTACAGTTAGAGAT-1
AGCTACATCCCACAGG-1
AGCTACATCGAGTGAG-1
AGCTACATCGATTTCT-1
AGCTACATCTGCGTCT-1
AGCTCAAAGAGCTTTC-1
AGCTCAAAGCGCCTAC-1
AGCTCAAAGGGTACAC-1
AGCTCAACACCCTTAC-1
AGCTCAACAGAGGCAT-1
AGCTCAACATGTTTGG-1
AGCTCAAGTTAAGACA-1
AGCTCAAGTTGGGACA-1
AGCTCAATCCAGCAAT-1
AGCTCAATCCTTACCG-1
AGCTCAATCTGGAAGG-1
AGCTTCCAGAAGGTAG-1
AGCTTCCAGGGCGAAG-1
AGCTTCCCACCAGACC-1
AGCTTCCCACGTAACT-1
AGCTTCCCACTGGACC-1
AGCTTCCGTTGCTGAT-1
AGCTTCCGTTTCGTTT-1
AGGAAATCAAGCTGCC-1
AGGAAATCATCCTCAC-1
AGGAAATCATTGGGAG-1
AGGAAATGTGGCTCTG-1
AGGAAATTCGCGCCAA-1
AGGAATAAGCGTGAGT-1
AGGAATACACGGTAGA-1
AGGAATAGTCACTAGT-1
AGGAATAGTCTCTCTG-1
AGGAATAGTGAGTAAT-1
AGGAATAGTTACAGCT-1
AGGAATAGTTTAGTCG-1
AGGACGAAGAGCTGAC-1
AGGACGACATTGTGCA-1
AGGACGAGTGATCATC-1
AGGACGAGTGTCTAAC-1
AGGACGATCAGTCATG-1
AGGACGATCCACGAAT-1
AGGACGATCGCCAGTG-1
AGGACTTCACGTACTA-1
AGGACTTGTAACGCGA-1
AGGACTTGTAGTGCGA-1
AGGACTTGTTCGGTCG-1
AGGACTTTCAAGTAAG-1
AGGAGGTAGATGAACT-1
AGGAGGTAGGACGCTA-1
AGGAGGTAGGGACACT-1
AGGAGGTGTTACCTGA-1
AGGAGGTTCGAAACAA-1
AGGATAAAGGTGCGAT-1
AGGATAACAGCTATAC-1
AGGATAACATAGACTC-1
AGGATAATCCTCGATC-1
AGGATCTAGAGTCACG-1
AGGATCTAGGTTGAGC-1
AGGATCTCACGGCTAC-1
AGGATCTCAGAGGCAT-1
AGGATCTGTAGTGGCA-1
AGGATCTGTTAAACCC-1
AGGATCTTCCACCCTA-1
AGGCATTCAGCAATTC-1
AGGCATTCATGAATAG-1
AGGCATTGTATGTGTC-1
AGGCATTGTCGCACGT-1
AGGCATTTCGAACTCA-1
AGGCCACAGCAGGTCA-1
AGGCCACAGCCGTTGC-1
AGGCCACAGGGTCAAC-1
AGGCCACCAGGCGTTC-1
AGGCCACCATAATGCC-1
AGGCCACTCAGAGTGG-1
AGGCCACTCGTTGTTT-1
AGGCTGCAGCGTGCCT-1
AGGCTGCAGTTGAAAC-1
AGGCTGCCACCGGTCA-1
AGGCTGCCATCCCGTT-1
AGGCTGCTCATTCATC-1
AGGCTGCTCTCTCTAA-1
AGGGAGTAGTAAGGGA-1
AGGGAGTCAAGTGATA-1
AGGGAGTCATGAGAAT-1
AGGGAGTTCACATTGG-1
AGGGAGTTCACCCTGT-1
AGGGAGTTCCAATGCA-1
AGGGAGTTCGAAGGAC-1
AGGGCCTAGGCTCTAT-1
AGGGCCTAGGGTACAC-1
AGGGCCTCAGCGATTT-1
AGGGCCTGTACACGCC-1
AGGGCCTGTACATACC-1
AGGGCCTGTCACTTCC-1
AGGGCCTGTGGCTCTG-1
AGGGCCTTCAGTCAGT-1
AGGGCCTTCCAGCCTT-1
AGGGCCTTCGTGGTAT-1
AGGGCCTTCTCTCTAA-1
AGGGCCTTCTGCAGCG-1
AGGGCCTTCTTCACGC-1
AGGGCTCAGGATATGT-1
AGGGCTCAGGTGAGAA-1
AGGGCTCGTATCCCTC-1
AGGGCTCTCCTTCTAA-1
AGGGCTCTCTCCCATG-1
AGGGTCCAGCGACAGT-1
AGGGTCCAGCTCTATG-1
AGGGTCCAGGCAGTCA-1
AGGGTCCCATTGTACG-1
AGGGTCCGTTAGAAGT-1
AGGGTCCTCAATCTCT-1
AGGGTCCTCCGTACGG-1
AGGGTCCTCGTGTCAA-1
AGGGTCCTCTGTGCTC-1
AGGGTGAAGCGTGTTT-1
AGGGTGAAGGTGCTAG-1
AGGGTGAAGTCCTGTA-1
AGGGTGACAGAACCGA-1
AGGGTGAGTCTGCGCA-1
AGGGTGAGTTGACTGT-1
AGGGTGATCATAAGGA-1
AGGGTGATCCACGTAA-1
AGGGTGATCCTTCTGG-1
AGGGTTTAGCACCTGC-1
AGGGTTTGTGCCGGTT-1
AGGTAGGAGTTGGAAT-1
AGGTAGGCAATTGCGT-1
AGGTAGGCACCAGCTG-1
AGGTAGGCAGCGGTTC-1
AGGTAGGCAGCTGAGA-1
AGGTAGGCAGGGTCTC-1
AGGTAGGCAGTCAGCC-1
AGGTAGGCATACACCA-1
AGGTAGGGTATACCCA-1
AGGTAGGGTATCGTTG-1
AGGTAGGTCGGTAAGG-1
AGGTCATAGTGTAGAT-1
AGGTCATCAATTGCGT-1
AGGTCATCAGCGGTCT-1
AGGTCATTCCCTCAAC-1
AGGTCATTCTTGGTCC-1
AGGTCTACAACCGACC-1
AGGTCTACATAAGCAA-1
AGGTCTACATGTGGTT-1
AGGTCTAGTTGGAGGT-1
AGGTCTATCGTCGCTT-1
AGGTGTTAGGTCATCT-1
AGGTGTTAGTGAGGTC-1
AGGTGTTCACGCAGTC-1
AGGTGTTCATAGTCAC-1
AGGTGTTGTTATGTCG-1
AGGTGTTGTTGGGCCT-1
AGGTGTTTCCTCTCTT-1
AGGTTACAGCAGCGAT-1
AGGTTACCAGTCTGGC-1
AGGTTACGTTTCCCAC-1
AGGTTGTAGACGGTCA-1
AGGTTGTAGAGGCGTT-1
AGGTTGTGTCACTCGG-1
AGGTTGTGTCGTTCAA-1
AGGTTGTGTGTAACGG-1
AGGTTGTGTTCTATCT-1
AGGTTGTTCAGGACGA-1
AGTAACCAGTCGCGAA-1
AGTAACCCACCCGTAG-1
AGTAACCCATCGGAGA-1
AGTAACCTCGTAACAC-1
AGTAACCTCTAGCCAA-1
AGTACCAAGCGTCAAG-1
AGTACCACAGGTCCGT-1
AGTACCACAGTTGTTG-1
AGTACCAGTACAGTAA-1
AGTACCAGTATACGGG-1
AGTACCAGTCACTCGG-1
AGTACCAGTGGTAACG-1
AGTACCATCCGTAGGC-1
AGTACTGCAACACACT-1
AGTACTGCAACTGATC-1
AGTACTGCACAATGAA-1
AGTACTGCAGGAATCG-1
AGTACTGGTATGTCAC-1
AGTACTGTCGGCATTA-1
AGTACTGTCGTAGTGT-1
AGTACTGTCTGGGCGT-1
AGTAGCTAGACCATGG-1
AGTAGCTAGAGAGAAC-1
AGTAGCTAGCGACTTT-1
AGTAGCTAGCGATTCT-1
AGTAGCTAGCGGCTCT-1
AGTAGCTAGGGAGATA-1
AGTAGCTGTAGGTCAG-1
AGTAGCTGTTCAGTAC-1
AGTAGCTGTTGGGATG-1
AGTAGCTTCCAGCCTT-1
AGTAGTCAGACTCTTG-1
AGTAGTCAGATCCTAC-1
AGTAGTCCAAATCAAG-1
AGTAGTCCAACCGTAT-1
AGTAGTCCAAGACGAC-1
AGTAGTCCACTGAGGA-1
AGTCAACAGATCGGTG-1
AGTCAACCAAGTGCTT-1
AGTCAACCAATAGTGA-1
AGTCAACCACGTTGGC-1
AGTCAACCAGTTGGTT-1
AGTCAACGTCGTCATA-1
AGTCAACTCATGAGAA-1
AGTCAACTCTTCTTCC-1
AGTCACAAGAGAGTGA-1
AGTCACAAGCGCCTTG-1
AGTCACAAGCGCTGAA-1
AGTCACAAGGGATGTC-1
AGTCACAAGTGCAGGT-1
AGTCACACATTCTGTT-1
AGTCACAGTTTCCCAC-1
AGTCACATCGAACTCA-1
AGTCACATCTGTAAGC-1
AGTCATGAGCGTTACT-1
AGTCATGCATCCGGTG-1
AGTCATGGTAGACTGG-1
AGTCATGGTGTCTTGA-1
AGTCATGTCAGCCTTC-1
AGTCTCCAGTGCCAGA-1
AGTCTCCCAAGCTGTT-1
AGTCTCCCATCCAACA-1
AGTCTCCCATGTGGCC-1
AGTCTCCGTAGCTTGT-1
AGTCTCCGTCCGCAGT-1
AGTCTCCGTTACTCAG-1
AGTCTCCTCACCCTGT-1
AGTCTCCTCCGAAATC-1
AGTGACTAGAATGTTG-1
AGTGACTCACTGTCGG-1
AGTGACTCAGGTATGG-1
AGTGACTGTTGTAGCT-1
AGTGACTTCGTAACTG-1
AGTGATCAGCGACAGT-1
AGTGATCAGTGAATAC-1
AGTGATCCACAGAGCA-1
AGTGATCCACGCAAAG-1
AGTGATCCACTCAAGT-1
AGTGATCCAGACCCGT-1
AGTGATCCATTCTTCA-1
AGTGATCGTTTGTTGG-1
AGTGATCTCGAACCAT-1
AGTGCCGAGCTTTGTG-1
AGTGCCGAGGTTCATC-1
AGTGCCGCACAGGATG-1
AGTGCCGCAGTCGTTA-1
AGTGCCGCATACAGAA-1
AGTGCCGCATCGCTCT-1
AGTGCCGGTAACAGGC-1
AGTGCCGGTCGCAACC-1
AGTGCCGTCCATCTGC-1
AGTGCCGTCTCTAGGA-1
AGTGTTGAGGGCAGAG-1
AGTGTTGCAAGGCTTT-1
AGTGTTGCACCCATAA-1
AGTGTTGCACCTATCC-1
AGTGTTGCAGAGGCTA-1
AGTGTTGGTCTGTGCG-1
AGTGTTGGTGACTGAG-1
AGTGTTGGTTAATCGC-1
AGTGTTGTCGCTGATA-1
AGTGTTGTCGGTCTGG-1
AGTGTTGTCGTTGTTT-1
AGTTAGCAGTTGAAAC-1
AGTTAGCCATACCACA-1
AGTTAGCGTCACAGTT-1
AGTTAGCGTTCTAACG-1
AGTTAGCTCCTAGCTC-1
AGTTCCCCAAAGTATG-1
AGTTCCCCAGACAATA-1
AGTTCCCCATCCTTCG-1
AGTTCCCGTATGAGCG-1
AGTTCCCTCATGACAC-1
AGTTCCCTCTTCGACC-1
AGTTCGAAGTCTCGTA-1
AGTTCGACAGTGTGCC-1
AGTTCGAGTAACGCGA-1
AGTTCGAGTACCCGAC-1
AGTTCGAGTCGAAACG-1
AGTTCGAGTGGATTTC-1
AGTTCGAGTGTGGACA-1
AGTTCGATCGGAGTAG-1
AGTTCGATCTGTGCAA-1
AGTTCGATCTTAGGAC-1
ATACCGACACACTGGC-1
ATACCGACACGACTAT-1
ATACCGACACTCAAGT-1
ATACCGAGTCGATTCA-1
ATACCGATCAGATTGC-1
ATACCGATCAGGAAAT-1
ATACCGATCCCTAGGG-1
ATACCTTCAAGAATAC-1
ATACCTTCAAGGGCAT-1
ATACCTTCATAGCACT-1
ATACCTTCATCTTCGC-1
ATACCTTGTTCGAAGG-1
ATACTTCAGGTGGGTT-1
ATACTTCCAACGCATT-1
ATACTTCCAATGCAGG-1
ATACTTCGTACTCCCT-1
ATACTTCGTCATCTAG-1
ATACTTCGTCGAAACG-1
ATACTTCTCGTGCTCT-1
ATAGACCCACTTCATT-1
ATAGACCCATTCAGCA-1
ATAGACCGTCCGGACT-1
ATAGACCGTGAGGCAT-1
ATAGACCGTTCTTGCC-1
ATAGACCTCACAAGGG-1
ATAGAGACAAATGGTA-1
ATAGAGACAGGTACGA-1
ATAGAGAGTATGTCTG-1
ATAGAGAGTCACTTAG-1
ATAGAGAGTGCAAGAC-1
ATAGAGAGTGCAGATG-1
ATAGAGAGTTCTAACG-1
ATAGAGATCAATGTCG-1
ATAGGCTAGAGTAACT-1
ATAGGCTAGTAGCAAT-1
ATAGGCTAGTCAGCCC-1
ATAGGCTAGTTAACAG-1
ATAGGCTCAAGCCATT-1
ATAGGCTCACTTGTCC-1
ATAGGCTCATGACTGT-1
ATAGGCTGTAGGACCA-1
ATAGGCTGTCCAGCAC-1
ATAGGCTGTTTGGCTA-1
ATAGGCTTCATCGTAG-1
ATAGGCTTCCACTTCG-1
ATATCCTAGGAGCTGT-1
ATATCCTCATACGCAT-1
ATATCCTGTGGTCCGT-1
ATATCCTGTGTCGATT-1
ATCACAGAGGATGCGT-1
ATCACAGCAACACGTT-1
ATCACAGCAAGATGGC-1
ATCACAGCACATATGC-1
ATCACAGGTAGAAACT-1
ATCACAGGTCCACTCT-1
ATCACAGGTCTTAGTG-1
ATCACAGTCGAACTCA-1
ATCACAGTCTCCTGTG-1
ATCACGACATGCCGAC-1
ATCACGAGTAAGTCAA-1
ATCACGAGTATGAAGT-1
ATCACGAGTCTCGACG-1
ATCACGAGTGTTCCAA-1
ATCACGAGTTAAGAAC-1
ATCACTTAGACTACCT-1
ATCACTTAGCTAGCCC-1
ATCACTTCAATAGTGA-1
ATCACTTGTCTCGGAC-1
ATCACTTGTCTGATCA-1
ATCACTTTCCTGCTAC-1
ATCAGGTAGCGCTGAA-1
ATCAGGTAGGATATAC-1
ATCAGGTAGGGCCTCT-1
ATCAGGTAGGGTCAAC-1
ATCAGGTAGTTACGAA-1
ATCAGGTCAAGATGGC-1
ATCAGGTCAATGTCAC-1
ATCATTCAGAATAACC-1
ATCATTCAGATGAATC-1
ATCATTCCAAATAGCA-1
ATCATTCCAGACCCGT-1
ATCATTCCAGAGGACT-1
ATCATTCCAGAGTGTG-1
ATCATTCTCCCTCTCC-1
ATCCACCAGCAGTACG-1
ATCCACCAGTGCTCAT-1
ATCCACCAGTTGCCTA-1
ATCCACCCAAAGACTA-1
ATCCACCCATTCTCCG-1
ATCCACCGTATACGGG-1
ATCCACCTCCGAACGC-1
ATCCATTAGCGAGTCA-1
ATCCATTCAGAGGCTA-1
ATCCATTGTAACACCT-1
ATCCATTGTAGTAAGT-1
ATCCATTGTTGCTCAA-1
ATCCCTGAGATGTTAG-1
ATCCCTGAGCCTAACT-1
ATCCCTGAGCGCCCAT-1
ATCCCTGAGTCCGCGT-1
ATCCCTGGTACGAGTG-1
ATCCCTGGTAGCTCGC-1
ATCCCTGGTATCTTCT-1
ATCCCTGGTATGGAAT-1
ATCCCTGGTATGTCTG-1
ATCCCTGGTGGCGCTT-1
ATCCCTGTCATTTCCA-1
ATCCGTCCAGCATCTA-1
ATCCGTCGTTATAGCC-1
ATCCTATAGTCCCGGT-1
ATCCTATCACAATGCT-1
ATCCTATCACGGCCAT-1
ATCCTATGTAGCGCCT-1
ATCCTATTCGGCGATC-1
ATCCTATTCTAAGCGT-1
ATCGATGAGGCACCAA-1
ATCGATGCACAGCGCT-1
ATCGATGGTATGGTTC-1
ATCGATGGTGTCCATA-1
ATCGATGTCCCGGTAG-1
ATCGATGTCTAACACG-1
ATCGCCTAGGGCAGAG-1
ATCGCCTCACTCTCGT-1
ATCGCCTGTCTACTGA-1
ATCGCCTTCACTGTCC-1
ATCGGATAGAATCGTA-1
ATCGGATAGCAGCCTC-1
ATCGGATCAGTAGTTC-1
ATCGGATCATATGAAG-1
ATCGGATGTAGGTTTC-1
ATCGGATGTCCCACGA-1
ATCGGATGTGCCTTCT-1
ATCGGATGTTGTAGCT-1
ATCGGATTCAAACCCA-1
ATCGGATTCCCATGGG-1
ATCGGATTCTTAATCC-1
ATCGGCGAGATGAACT-1
ATCGGCGAGGTTCTTG-1
ATCGGCGAGTAGGATT-1
ATCGGCGGTGACTGAG-1
ATCGTAGAGAAGTATC-1
ATCGTAGCATCTAACG-1
ATCGTAGGTTATTCCT-1
ATCGTAGTCGCTGATA-1
ATCGTAGTCTCGGTAA-1
ATCGTCCAGGCATGCA-1
ATCGTCCCATGTTTGG-1
ATCGTCCGTAAGCAAT-1
ATCGTCCGTACCTTCC-1
ATCGTCCGTGCCGTAC-1
ATCGTCCGTGTTACAC-1
ATCGTCCTCAGCTGTA-1
ATCGTCCTCTACTTCA-1
ATCGTCCTCTTTCGAT-1
ATCGTGAAGCATACTC-1
ATCGTGAAGGGTCTTT-1
ATCGTGAAGTTTGTCG-1
ATCGTGACAGGCCCTA-1
ATCGTGATCGCGAAGA-1
ATCTCTAAGGACTTCT-1
ATCTCTACACAGTCGC-1
ATCTCTAGTCTGTGCG-1
ATCTCTATCGTGTGGC-1
ATCTCTATCTACCAGA-1
ATCTTCAAGCAATAGT-1
ATCTTCACAAAGCTAA-1
ATCTTCACAAGTCCCG-1
ATCTTCATCTAATTCC-1
ATGAAAGAGAGGATGA-1
ATGAAAGAGGAGAATG-1
ATGAAAGAGTCCGTCG-1
ATGAAAGAGTTTAGGA-1
ATGAAAGGTCCTGGGT-1
ATGAAAGGTGAATTAG-1
ATGAAAGTCAAACGTC-1
ATGAAAGTCCCTAGGG-1
ATGAAAGTCTTAGTTC-1
ATGACCAAGCGTGAGT-1
ATGACCACAGTCGCTG-1
ATGACCACATTGTAGC-1
ATGACCAGTCGGAACA-1
ATGACCAGTGCCGTTG-1
ATGACCAGTGGGCTCT-1
ATGAGGGAGCCTCAAT-1
ATGAGGGCAAGACGAC-1
ATGAGGGGTCGACTGC-1
ATGAGGGGTTAAGCAA-1
ATGAGGGGTTACGGAG-1
ATGAGGGTCCGTTTCG-1
ATGAGTCAGCGACAGT-1
ATGAGTCAGGTGGTTG-1
ATGAGTCCATCCTTGC-1
ATGAGTCGTAACGGTG-1
ATGAGTCGTCTCACAA-1
ATGAGTCTCAACACCA-1
ATGATCGAGACCATTC-1
ATGATCGAGCCTCAGC-1
ATGATCGCAGGCCCTA-1
ATGATCGGTAAGATAC-1
ATGATCGTCACGGACC-1
ATGATCGTCATGAGAA-1
ATGCATGAGCATGGGT-1
ATGCATGAGGCTTCCG-1
ATGCATGCACGTAGTT-1
ATGCATGCAGGCCTGT-1
ATGCATGGTCCACATA-1
ATGCATGGTCTAACGT-1
ATGCATGGTTGCATCA-1
ATGCATGGTTTGAAAG-1
ATGCATGTCGTCAAAC-1
ATGCATGTCTAGCATG-1
ATGCATGTCTGGTGCG-1
ATGCCTCAGGAAAGGT-1
ATGCCTCAGTATGCAA-1
ATGCCTCGTACTGTTG-1
ATGCCTCGTAGTCGTT-1
ATGCCTCGTATCGCAT-1
ATGCCTCGTTCCTAAG-1
ATGCCTCGTTGAGAGC-1
ATGCCTCTCAATCCGA-1
ATGCGATAGAACTGAT-1
ATGCGATGTTCTCGTC-1
ATGCGATTCCCTTGTG-1
ATGCGATTCTCCGATC-1
ATGGAGGCAAGGGCAT-1
ATGGAGGCACAATGTC-1
ATGGAGGGTATTTCCT-1
ATGGAGGGTCACAATC-1
ATGGAGGGTGCAACAG-1
ATGGAGGGTTGGCCGT-1
ATGGAGGTCACCTCGT-1
ATGGAGGTCAGGTAAA-1
ATGGAGGTCGTCAGAT-1
ATGGAGGTCTCGGTAA-1
ATGGAGGTCTTGCAAG-1
ATGGATCAGAATTGCA-1
ATGGATCAGCCTCTTC-1
ATGGATCAGCTAATGA-1
ATGGATCAGTATCCTG-1
ATGGATCCACTTGGGC-1
ATGGATCCATTATGCG-1
ATGGATCCATTGGATC-1
ATGGATCTCCAACCGG-1
ATGGATCTCCAATCTT-1
ATGGATCTCCGTGCGA-1
ATGGATCTCGCGTTTC-1
ATGGATCTCGGTAGGA-1
ATGGATCTCTATGTGG-1
ATGGGAGAGAGTCACG-1
ATGGGAGCAAGGCCTC-1
ATGGGAGCAGCAGGAT-1
ATGGGAGGTCACGCTG-1
ATGGGAGGTCTCACGG-1
ATGGGTTAGATGGTCG-1
ATGGGTTCAAGGAGTC-1
ATGGGTTGTAACGCGA-1
ATGGGTTGTACTCGAT-1
ATGGGTTGTTCTCGTC-1
ATGGGTTTCAAGCTTG-1
ATGGGTTTCGCTAATG-1
ATGGTTGGTTGACGGA-1
ATGGTTGTCAAGTCGT-1
ATGGTTGTCAGGTGTT-1
ATGGTTGTCCGAAATC-1
ATGTCCCAGCGAGTAC-1
ATGTCCCAGGTAAGGA-1
ATGTCCCAGTAAAGCT-1
ATGTCCCCACAGCATT-1
ATGTCCCCACGCGCAT-1
ATGTCCCCACTTGACA-1
ATGTCCCGTACTCAAC-1
ATGTCCCGTCTGATAC-1
ATGTCCCTCGAAATCC-1
ATGTCCCTCGTCCTTG-1
ATGTCTTAGCCGATCC-1
ATGTCTTGTCATAAAG-1
ATTACCTAGATTGTGA-1
ATTACCTCAATAGGAT-1
ATTACCTCACACGTGC-1
ATTACCTCAGAACTCT-1
ATTACCTCATGTGACT-1
ATTACCTGTCCTGTTC-1
ATTACCTTCCGAGTGC-1
ATTACCTTCCTCAGAA-1
ATTACCTTCGCAATTG-1
ATTACTCAGAACAGGA-1
ATTACTCAGACCCGCT-1
ATTACTCAGGCGAACT-1
ATTACTCCACTCACTC-1
ATTACTCCAGGTTCGC-1
ATTACTCCATAGCACT-1
ATTACTCCATTGGATC-1
ATTACTCGTAAGATAC-1
ATTACTCGTACGATTC-1
ATTACTCGTGGATCAG-1
ATTACTCGTTAAACCC-1
ATTACTCTCATTCACT-1
ATTACTCTCTGGGCAC-1
ATTATCCAGTTGCCCG-1
ATTATCCCAATGGCCC-1
ATTATCCGTGCGCTCA-1
ATTATCCTCTATGCCC-1
ATTATCCTCTCAACGA-1
ATTATCCTCTTGGAAC-1
ATTCACTAGTCCGCGT-1
ATTCACTCATTGAAAG-1
ATTCACTGTGAGCGAT-1
ATTCACTGTTAGGCTT-1
ATTCACTTCGACGAGA-1
ATTCAGGAGATAGTGT-1
ATTCAGGAGCAACAGC-1
ATTCAGGAGTAGAATC-1
ATTCAGGCATCCAACA-1
ATTCAGGGTCGTGGTC-1
ATTCAGGGTCTTCCGT-1
ATTCAGGGTGATCATC-1
ATTCAGGTCAAGGCTT-1
ATTCAGGTCCTGTAAG-1
ATTCAGGTCGCTAAAC-1
ATTCAGGTCTCCTGCA-1
ATTCAGGTCTGAATGC-1
ATTCATCAGACCTCAT-1
ATTCATCAGCAACCAG-1
ATTCATCAGTCCCTAA-1
ATTCATCAGTTCCGTA-1
ATTCATCGTCGTTCAA-1
ATTCATCGTGGAAGTC-1
ATTCATCGTTCATCTT-1
ATTCATCGTTGGGACA-1
ATTCATCGTTGGGATG-1
ATTCATCTCCGTGTGG-1
ATTCATCTCGGAATTC-1
ATTCCATAGAGAGAAC-1
ATTCCATAGATACGAT-1
ATTCCATAGTATGCAA-1
ATTCCATCAATGGCCC-1
ATTCCATGTCGTGGAA-1
ATTCCATTCAGGTAAA-1
ATTCCATTCGCCTCTA-1
ATTCCATTCTGTAACG-1
ATTCCCGAGCGACTGA-1
ATTCCCGAGTGATGGC-1
ATTCCCGCAACGGCCT-1
ATTCCCGCAGCCTATA-1
ATTCCCGTCAGCCTCT-1
ATTCCCGTCGCCTTTG-1
ATTCCTAAGGTGGTTG-1
ATTCCTACAGCGGTTC-1
ATTCCTACAGGTAGTG-1
ATTCCTAGTCGGTGAA-1
ATTCCTAGTGACAGGT-1
ATTCCTAGTTTGTTCT-1
ATTCCTATCTACGCAA-1
ATTCGTTAGGGTTTCT-1
ATTCGTTCATTGTCGA-1
ATTCGTTTCAAATGAG-1
ATTCGTTTCGGTTGTA-1
ATTCTACAGAAATGGG-1
ATTCTACAGCTTCGTA-1
ATTCTACAGTCGCCAC-1
ATTCTACGTTGGAGAC-1
ATTCTACTCAACTTTC-1
ATTCTACTCATGAGAA-1
ATTCTACTCCCAAGCG-1
ATTCTACTCCGTGCGA-1
ATTCTACTCGAGGCAA-1
ATTCTTGAGGTTACCT-1
ATTCTTGCAATGCAAA-1
ATTCTTGCACATGTTG-1
ATTCTTGTCATGCGGC-1
ATTCTTGTCCACGGAC-1
ATTGGGTAGATCCAAA-1
ATTGGGTAGTCGGGAT-1
ATTGGGTGTGGTCTGC-1
ATTGGGTTCCCTTCCC-1
ATTGGGTTCCGCAAAT-1
ATTGTTCAGAAGTATC-1
ATTGTTCAGGCGCTCT-1
ATTGTTCCAAACCACT-1
ATTGTTCCATCGAAGG-1
ATTGTTCGTAGATTGA-1
ATTGTTCTCCTCTAGC-1
ATTTACCAGGTTTACC-1
ATTTACCCACATAACC-1
ATTTACCGTCCGAAAG-1
ATTTACCGTGGCATCC-1
ATTTACCTCGACCAAT-1
ATTTCACAGTAATCCC-1
ATTTCACAGTATCTGC-1
ATTTCACCACATTACG-1
ATTTCACCATCGTGGC-1
ATTTCACTCGCGATCG-1
ATTTCTGCAGAGAATT-1
ATTTCTGCAGAGTCTT-1
ATTTCTGGTAAGGTCG-1
CAAAGAAAGGATGCGT-1
CAAAGAAAGTGATTCC-1
CAAAGAAGTAACTGCT-1
CAAAGAAGTAGTGTGG-1
CAAAGAAGTCGTTGGC-1
CAAAGAATCACTTGTT-1
CAAAGAATCGACATAC-1
CAACAACAGTATGACA-1
CAACAACCACAAATGA-1
CAACAACTCTATTCGT-1
CAACAGTAGAATTGCA-1
CAACAGTAGAGCTGAC-1
CAACAGTAGGTACATA-1
CAACAGTCAAACTGCT-1
CAACAGTCATCATTTC-1
CAACAGTGTGGTCTAT-1
CAACAGTTCCATTCGC-1
CAACCAAAGATACATG-1
CAACCAAAGCACTCTA-1
CAACCAACAAACTCTG-1
CAACCAACAATCCTTT-1
CAACCAAGTTGCCAAT-1
CAACCAAGTTGCCATA-1
CAACCTCAGAGTCGAC-1
CAACCTCAGCGTCTGC-1
CAACCTCCAGTAACAA-1
CAACCTCTCAACTACG-1
CAACCTCTCCCTTTGG-1
CAACCTCTCGCTTGAA-1
CAACGATAGTATAGGT-1
CAACGATGTGGGTCAA-1
CAACGATGTTGGTACT-1
CAACGATTCATGCCCT-1
CAACGATTCTACGCGG-1
CAACGGCAGTCCGCGT-1
CAACGGCCACTGAGTT-1
CAACGGCGTCGAATGG-1
CAACGGCGTGGCATCC-1
CAACGGCTCACCCTCA-1
CAACGGCTCCCGAGTG-1
CAACGGCTCTTTCGAT-1
CAAGACTAGTTCCGGC-1
CAAGACTCAAAGTATG-1
CAAGACTGTGATACTC-1
CAAGACTGTGTAAACA-1
CAAGACTTCACCCTGT-1
CAAGAGGTCGGAATTC-1
CAAGAGGTCTGGACCG-1
CAAGCTAAGGATTCAA-1
CAAGCTACACAAGCCC-1
CAAGCTACAGTCACGC-1
CAAGCTATCGCGTTTC-1
CAAGCTATCTCGACCT-1
CAAGGGACAGGTGTTT-1
CAAGGGAGTAGCTGCC-1
CAAGGGATCATCGGGC-1
CAAGGGATCGGCTGAC-1
CAATACGAGACATGCG-1
CAATACGCAACACGTT-1
CAATACGCAGGCATTT-1
CAATACGCATCAGCAT-1
CAATACGCATCGAAGG-1
CAATACGCATCGCTAA-1
CAATACGTCAAACCTG-1
CAATACGTCACCTTAT-1
CAATCGAAGCAAGCCA-1
CAATCGAAGCCTGGAA-1
CAATCGAAGCGATGCA-1
CAATCGAAGGGAGGTG-1
CAATCGAAGTACAGAT-1
CAATCGACAAATGGCG-1
CAATCGACAATAGAGT-1
CAATCGACATGCAGCC-1
CAATCGATCGGCTGTG-1
CAATCGATCTAAGCGT-1
CAATCGATCTAGATCG-1
CAATGACAGAGCCCAA-1
CAATGACAGCTCCGAC-1
CAATGACAGGCGTTAG-1
CAATGACAGTGAACAT-1
CAATGACCAAGAGTGC-1
CAATGACCATGCCGGT-1
CAATGACCATTACTCT-1
CAATGACGTTCGGTTA-1
CAATGACGTTGAGTCT-1
CAATGACTCGAAATCC-1
CAATTTCAGACAGCGT-1
CAATTTCAGACGTCCC-1
CAATTTCAGATAGTCA-1
CAATTTCAGATCCGAG-1
CAATTTCAGCTGAAGC-1
CAATTTCAGGATTTCC-1
CAATTTCAGGGCTAAC-1
CAATTTCCAGATCACT-1
CAATTTCCAGGGTTGA-1
CAATTTCGTGCCTATA-1
CAATTTCGTTCTCAGA-1
CAATTTCTCATTTACC-1
CAATTTCTCCGGTTCT-1
CACAACAAGATCGGTG-1
CACAACAAGCTCGCAC-1
CACAACAAGGGTGGGA-1
CACAACAAGTTTCAGC-1
CACAACAGTACCGTGC-1
CACAACAGTAGCGTAG-1
CACAACATCTCCCTAG-1
CACACAAAGATGCTAA-1
CACACAAAGCGTGCTC-1
CACACAAAGTGAGCCA-1
CACACAACACGGGCTT-1
CACACAACAGAAGTGC-1
CACACAAGTAAGATCA-1
CACACAAGTGCCTAAT-1
CACACAAGTGGCCCAT-1
CACAGATAGCATCGAG-1
CACAGATAGTTGCGCC-1
CACAGATCAACACGTT-1
CACAGATCATTCACAG-1
CACAGATTCAGTGGGA-1
CACAGGCAGGCCTTCG-1
CACAGGCGTGCCTGAC-1
CACAGGCGTGGGCTCT-1
CACAGGCTCTCCACTG-1
CACAGGCTCTGGCTGG-1
CACATGAAGGGCAGGA-1
CACATGAAGGTTGGAC-1
CACATGAAGTGAGGCT-1
CACATGACAAGGCTTT-1
CACATGACACGGGCTT-1
CACATGAGTGTTATCG-1
CACATGATCTGCTTTA-1
CACCAAAAGCTAGAGC-1
CACCAAACAGAGAGGG-1
CACCAAATCAAACCCA-1
CACCAAATCTCAACCC-1
CACCGTTAGCATCAAA-1
CACCGTTAGCGAGGAG-1
CACCGTTAGTCGCTAT-1
CACCGTTCAAGCGGAT-1
CACCGTTCACCGTGGT-1
CACCGTTCAGCGAACA-1
CACCGTTCAGGTCCGT-1
CACCGTTCATCCCACT-1
CACCGTTCATCCTAAG-1
CACCGTTGTACGTGTT-1
CACCGTTGTGTCCGGT-1
CACCGTTTCCGTACGG-1
CACGAATAGACATAAC-1
CACGAATAGGGTAGCT-1
CACGAATGTCGCGTTG-1
CACGAATTCCATTCGC-1
CACGAATTCGACCAAT-1
CACGGGTCAGAGTCAG-1
CACGGGTCATTCTTCA-1
CACGGGTGTGTTCCAA-1
CACGGGTTCAACGAGG-1
CACGGGTTCAAGAGTA-1
CACGGGTTCCAACCAA-1
CACGGGTTCGTTAGTG-1
CACGTGGAGCTTCGTA-1
CACGTGGGTCAGCGTC-1
CACGTGGGTTTAGACC-1
CACGTGGTCGACATAC-1
CACGTGGTCTGAATGC-1
CACGTTCAGATTGTGA-1
CACGTTCAGGCACGAT-1
CACGTTCAGGGACAGG-1
CACGTTCAGGGATGTC-1
CACGTTCAGGTTCAGG-1
CACGTTCAGTGCTCAT-1
CACGTTCTCCCGAGAC-1
CACTAAGAGAGATCGC-1
CACTAAGAGCCTCACG-1
CACTAAGCACTTGACA-1
CACTAAGCAGCTGTAT-1
CACTAAGTCCCTTGGT-1
CACTGAAAGGCATTTC-1
CACTGAACACAAATGA-1
CACTGAACAGCCGGTT-1
CACTGAACAGTATACC-1
CACTGAAGTCAGGTAG-1
CACTGAATCCTACACC-1
CACTGGGAGCCTCCAG-1
CACTGGGAGGCACGAT-1
CACTGGGCACTGGAAG-1
CACTGGGGTCCGGTCA-1
CACTGGGGTCGCACAC-1
CACTGGGTCCATTCAT-1
CACTGGGTCTGAGATC-1
CACTGTCAGTAAAGCT-1
CACTGTCCAATAGTGA-1
CACTGTCCACGACAAG-1
CACTGTCCAGATACCT-1
CACTGTCCATACCATG-1
CACTGTCGTGGTCTCG-1
CACTGTCTCCACACAA-1
CACTGTCTCCATAGAC-1
CACTGTCTCCGTACGG-1
CACTTCGAGGAGAATG-1
CACTTCGCACATGGTT-1
CACTTCGTCACCTCGT-1
CACTTCGTCTGACAGT-1
CAGAGCCAGCCACTCG-1
CAGAGCCAGCCTTTCC-1
CAGAGCCAGGATGGCT-1
CAGAGCCAGGCCTTCG-1
CAGAGCCCAGAGTCTT-1
CAGAGCCCATCCGAGC-1
CAGAGCCGTTTGGCTA-1
CAGAGCCTCCTGTTGC-1
CAGAGCCTCGCTTAAG-1
CAGAGCCTCGTCAACA-1
CAGAGCCTCTTCCTAA-1
CAGATACAGGAAAGAC-1
CAGATACAGGGTGAAA-1
CAGATACCAAGCTGTT-1
CAGATACCATTATGCG-1
CAGATACGTACGTGTT-1
CAGATACGTAGGTCAG-1
CAGATCAAGGACGCAT-1
CAGATCACAGCTAACT-1
CAGATCAGTTGGGTTT-1
CAGATCATCGTGTGAT-1
CAGATCATCTAGATCG-1
CAGATCATCTATGTGG-1
CAGATTGAGAGGTCGT-1
CAGATTGCAGAACTAA-1
CAGATTGGTGGTTTAC-1
CAGATTGGTTGCTGAT-1
CAGATTGTCCGCATAA-1
CAGATTGTCGACGCTG-1
CAGATTGTCGCCAACG-1
CAGATTGTCTTCTGGC-1
CAGCAATAGCGTGTTT-1
CAGCAATCAAGTGCAG-1
CAGCAATCAGTAGATA-1
CAGCAATCATATCGGT-1
CAGCAATGTGGACCTC-1
CAGCACGCAATAACGA-1
CAGCACGCATGCCGAC-1
CAGCACGGTTACCTTT-1
CAGCACGGTTTCGCTC-1
CAGCACGTCCAGCTCT-1
CAGCACGTCCCTTTGG-1
CAGCACGTCCTTACCG-1
CAGCACGTCGACATCA-1
CAGCACGTCGGTCTAA-1
CAGCAGCAGGAAGAAC-1
CAGCAGCCATAGCACT-1
CAGCAGCTCAGCGCAC-1
CAGCAGCTCCGATAAC-1
CAGCAGCTCGAGGCAA-1
CAGCAGCTCGTTTACT-1
CAGCCAGAGAACTGAT-1
CAGCCAGAGCGATCGA-1
CAGCCAGCACACCTAA-1
CAGCCAGCATGTAACC-1
CAGCCAGGTGATTAGA-1
CAGCCAGGTGTTTCTT-1
CAGCCAGTCGCAGTTA-1
CAGCCAGTCGTCTACC-1
CAGCGTGAGCCGATAG-1
CAGCGTGCATAGATGA-1
CAGCGTGCATGGAATA-1
CAGCGTGGTTACCTGA-1
CAGCGTGGTTCTTGTT-1
CAGCGTGTCACTGGTA-1
CAGCGTGTCGATAACC-1
CAGCGTGTCTCTCGCA-1
CAGGCCAAGAACAGGA-1
CAGGCCAAGGACGCAT-1
CAGGCCACAACTGAAA-1
CAGGCCAGTACAAACA-1
CAGGCCAGTCCTCAGG-1
CAGGCCATCCGCTGTT-1
CAGGGCTAGATGCAGC-1
CAGGGCTAGCAGCCCT-1
CAGGGCTAGGCGCTTC-1
CAGGGCTCACCGAATT-1
CAGGGCTGTAAGCTCT-1
CAGGGCTGTGGAGGTT-1
CAGGGCTTCTGGTGGC-1
CAGGTATAGCACTCGC-1
CAGGTATAGGAAGTGA-1
CAGGTATAGTCGCCAC-1
CAGGTATCACCCTGAG-1
CAGGTATCACGCTATA-1
CAGGTATGTAGCTGTT-1
CAGGTATGTTCTTGCC-1
CAGGTATTCGTTGTGA-1
CAGGTATTCTGCGGGT-1
CAGGTATTCTGGGAGA-1
CAGTGCGAGAATCGAT-1
CAGTGCGAGAATCGCG-1
CAGTGCGAGCAGAAAG-1
CAGTGCGAGCCTAGGA-1
CAGTGCGAGGCATGCA-1
CAGTGCGAGTAGGCCA-1
CAGTGCGTCAACACGT-1
CAGTGCGTCAGTCTTT-1
CAGTGCGTCCGCACTT-1
CAGTTAGAGATGGCGT-1
CAGTTAGAGTGTACAA-1
CAGTTAGCACCTCTAC-1
CAGTTAGCAGACAATA-1
CAGTTAGCAGTATTCG-1
CAGTTAGGTCCTCCTA-1
CAGTTAGTCTACCAGA-1
CAGTTCCAGTCTAGCT-1
CAGTTCCAGTTTCAGC-1
CAGTTCCCAGAGAGGG-1
CAGTTCCCATCCAATG-1
CAGTTCCGTTCTAAGC-1
CAGTTCCTCGGAGATG-1
CAGTTCCTCTCCGATC-1
CAGTTCCTCTGGAAGG-1
CATAAGCAGGCCCGTT-1
CATAAGCAGTCGGCCT-1
CATAAGCAGTTCTCTT-1
CATAAGCCATAAGCGG-1
CATAAGCCATGGGATG-1
CATACAGAGGCCACTC-1
CATACAGAGGCTGTAG-1
CATACAGAGTCGCGAA-1
CATACAGCATTGAGCT-1
CATACAGGTAGTCTTG-1
CATACAGGTCCTACAA-1
CATACAGGTGGCCTCA-1
CATACAGGTTGTAGCT-1
CATACCCAGCGATGCA-1
CATACCCAGGCCATAG-1
CATACCCAGTACTGTC-1
CATACCCGTCCGTTTC-1
CATACCCGTCTGATAC-1
CATACCCGTTCTAAGC-1
CATACTTAGATGAAGG-1
CATACTTCAAGTGCAG-1
CATACTTCAATCCAGT-1
CATACTTCAGGACAGT-1
CATACTTTCGCTTGCT-1
CATAGACCAAACTAGA-1
CATAGACCAATTGCGT-1
CATAGACCACATATGC-1
CATAGACGTGTCGCTG-1
CATAGACGTTAGCGGA-1
CATAGACTCGACGAGA-1
CATCAAGAGCACTCAT-1
CATCAAGAGGCGCTTC-1
CATCAAGAGTAAACGT-1
CATCAAGAGTAATTGG-1
CATCAAGCAAACACGG-1
CATCAAGGTAAGGCCA-1
CATCAAGGTCAAGCGA-1
CATCAAGTCGCGTGAC-1
CATCAAGTCTACCAGA-1
CATCAAGTCTGAGATC-1
CATCCACAGACATATG-1
CATCCACAGTTCCAGT-1
CATCCACGTGAATTAG-1
CATCCACGTTCATCGA-1
CATCCACTCATATGGC-1
CATCCACTCGCTGATA-1
CATCCACTCGTCCTTG-1
CATCCACTCGTCGACG-1
CATCCCAAGCATGAAT-1
CATCCCAAGCATGATA-1
CATCCCAAGTCCCGAC-1
CATCCCACAAGGATGC-1
CATCCCACACATTGTG-1
CATCCCAGTAGGCTCC-1
CATCCCATCGGCTATA-1
CATCCCATCTATCCAT-1
CATCCCATCTTTCCGG-1
CATCCGTAGATTCGCT-1
CATCCGTAGGACGCTA-1
CATCCGTAGTAGCTCT-1
CATCCGTCAGGAGGAG-1
CATCCGTCATCGAAGG-1
CATCCGTGTACGCTAT-1
CATCCGTTCTGCCTGT-1
CATCGCTAGTGAATAC-1
CATCGCTCAGGTTACT-1
CATCGCTTCGAGAGCA-1
CATCGCTTCTACTTCA-1
[truncated: 4,655 more rows]
