# Supplementary material for: Unraveling the role of ADAMs in clinical heterogeneity and the immune microenvironment of hepatocellular carcinoma: insights from single-cell, spatial transcriptomics, and bulk RNA sequencing
Source: Front Immunol. 2024 Sep 13;15:1461424. doi: 10.3389/fimmu.2024.1461424 (PMC11427318; doi:10.3389/fimmu.2024.1461424)
Supplement: Supplementary file 10 [file DataSheet1.zip › Supplementary material---Raw data/HCC tissue1/features.tsv]

ENSG00000243485	MIR1302-2HG	Gene Expression
ENSG00000237613	FAM138A	Gene Expression
ENSG00000186092	OR4F5	Gene Expression
ENSG00000238009	AL627309.1	Gene Expression
ENSG00000239945	AL627309.3	Gene Expression
ENSG00000239906	AL627309.2	Gene Expression
ENSG00000241860	AL627309.5	Gene Expression
ENSG00000241599	AL627309.4	Gene Expression
ENSG00000286448	AP006222.2	Gene Expression
ENSG00000236601	AL732372.1	Gene Expression
ENSG00000284733	OR4F29	Gene Expression
ENSG00000235146	AC114498.1	Gene Expression
ENSG00000284662	OR4F16	Gene Expression
ENSG00000229905	AL669831.2	Gene Expression
ENSG00000237491	LINC01409	Gene Expression
ENSG00000177757	FAM87B	Gene Expression
ENSG00000228794	LINC01128	Gene Expression
ENSG00000225880	LINC00115	Gene Expression
ENSG00000230368	FAM41C	Gene Expression
ENSG00000272438	AL645608.6	Gene Expression
ENSG00000230699	AL645608.2	Gene Expression
ENSG00000241180	AL645608.4	Gene Expression
ENSG00000223764	LINC02593	Gene Expression
ENSG00000187634	SAMD11	Gene Expression
ENSG00000188976	NOC2L	Gene Expression
ENSG00000187961	KLHL17	Gene Expression
ENSG00000187583	PLEKHN1	Gene Expression
ENSG00000187642	PERM1	Gene Expression
ENSG00000272512	AL645608.7	Gene Expression
ENSG00000188290	HES4	Gene Expression
ENSG00000187608	ISG15	Gene Expression
ENSG00000224969	AL645608.1	Gene Expression
ENSG00000188157	AGRN	Gene Expression
ENSG00000242590	AL645608.5	Gene Expression
ENSG00000273443	AL645608.8	Gene Expression
ENSG00000237330	RNF223	Gene Expression
ENSG00000131591	C1orf159	Gene Expression
ENSG00000285812	AL390719.3	Gene Expression
ENSG00000223823	LINC01342	Gene Expression
ENSG00000272141	AL390719.2	Gene Expression
ENSG00000205231	TTLL10-AS1	Gene Expression
ENSG00000162571	TTLL10	Gene Expression
ENSG00000186891	TNFRSF18	Gene Expression
ENSG00000186827	TNFRSF4	Gene Expression
ENSG00000078808	SDF4	Gene Expression
ENSG00000176022	B3GALT6	Gene Expression
ENSG00000184163	C1QTNF12	Gene Expression
ENSG00000260179	AL162741.1	Gene Expression
ENSG00000160087	UBE2J2	Gene Expression
ENSG00000230415	LINC01786	Gene Expression
ENSG00000162572	SCNN1D	Gene Expression
ENSG00000131584	ACAP3	Gene Expression
ENSG00000169972	PUSL1	Gene Expression
ENSG00000127054	INTS11	Gene Expression
ENSG00000240731	AL139287.1	Gene Expression
ENSG00000224051	CPTP	Gene Expression
ENSG00000169962	TAS1R3	Gene Expression
ENSG00000107404	DVL1	Gene Expression
ENSG00000162576	MXRA8	Gene Expression
ENSG00000175756	AURKAIP1	Gene Expression
ENSG00000221978	CCNL2	Gene Expression
ENSG00000224870	MRPL20-AS1	Gene Expression
ENSG00000242485	MRPL20	Gene Expression
ENSG00000272455	AL391244.2	Gene Expression
ENSG00000235098	ANKRD65	Gene Expression
ENSG00000225905	AL391244.1	Gene Expression
ENSG00000205116	TMEM88B	Gene Expression
ENSG00000225285	LINC01770	Gene Expression
ENSG00000179403	VWA1	Gene Expression
ENSG00000215915	ATAD3C	Gene Expression
ENSG00000160072	ATAD3B	Gene Expression
ENSG00000197785	ATAD3A	Gene Expression
ENSG00000205090	TMEM240	Gene Expression
ENSG00000160075	SSU72	Gene Expression
ENSG00000215014	AL645728.1	Gene Expression
ENSG00000228594	FNDC10	Gene Expression
ENSG00000286989	AL691432.4	Gene Expression
ENSG00000272106	AL691432.2	Gene Expression
ENSG00000197530	MIB2	Gene Expression
ENSG00000189409	MMP23B	Gene Expression
ENSG00000248333	CDK11B	Gene Expression
ENSG00000272004	FO704657.1	Gene Expression
ENSG00000189339	SLC35E2B	Gene Expression
ENSG00000008128	CDK11A	Gene Expression
ENSG00000215790	SLC35E2A	Gene Expression
ENSG00000008130	NADK	Gene Expression
ENSG00000078369	GNB1	Gene Expression
ENSG00000231050	AL109917.1	Gene Expression
ENSG00000169885	CALML6	Gene Expression
ENSG00000178821	TMEM52	Gene Expression
ENSG00000142609	CFAP74	Gene Expression
ENSG00000233542	AL391845.2	Gene Expression
ENSG00000187730	GABRD	Gene Expression
ENSG00000226969	AL391845.1	Gene Expression
ENSG00000067606	PRKCZ	Gene Expression
ENSG00000271806	AL590822.2	Gene Expression
ENSG00000182873	PRKCZ-AS1	Gene Expression
ENSG00000162585	FAAP20	Gene Expression
ENSG00000234396	AL590822.1	Gene Expression
ENSG00000157933	SKI	Gene Expression
ENSG00000287356	AL590822.3	Gene Expression
ENSG00000116151	MORN1	Gene Expression
ENSG00000272161	AL589739.1	Gene Expression
ENSG00000272420	AL513477.2	Gene Expression
ENSG00000157916	RER1	Gene Expression
ENSG00000157911	PEX10	Gene Expression
ENSG00000149527	PLCH2	Gene Expression
ENSG00000224387	AL139246.1	Gene Expression
ENSG00000229393	AL139246.4	Gene Expression
ENSG00000157881	PANK4	Gene Expression
ENSG00000197921	HES5	Gene Expression
ENSG00000272449	AL139246.5	Gene Expression
ENSG00000238164	TNFRSF14-AS1	Gene Expression
ENSG00000157873	TNFRSF14	Gene Expression
ENSG00000228037	AL139246.3	Gene Expression
ENSG00000157870	PRXL2B	Gene Expression
ENSG00000142606	MMEL1	Gene Expression
ENSG00000237058	AL831784.1	Gene Expression
ENSG00000215912	TTC34	Gene Expression
ENSG00000285945	AC242022.2	Gene Expression
ENSG00000283259	AC242022.1	Gene Expression
ENSG00000233234	AL592464.2	Gene Expression
ENSG00000287396	AL592464.3	Gene Expression
ENSG00000231630	AL592464.1	Gene Expression
ENSG00000284745	AL589702.1	Gene Expression
ENSG00000169717	ACTRT2	Gene Expression
ENSG00000177133	PRDM16-DT	Gene Expression
ENSG00000142611	PRDM16	Gene Expression
ENSG00000226286	AL008733.1	Gene Expression
ENSG00000272235	AL590438.1	Gene Expression
ENSG00000287828	AL354743.2	Gene Expression
ENSG00000286518	AL354743.1	Gene Expression
ENSG00000130762	ARHGEF16	Gene Expression
ENSG00000272088	AL512413.1	Gene Expression
ENSG00000162591	MEGF6	Gene Expression
ENSG00000238260	AL513320.1	Gene Expression
ENSG00000158109	TPRG1L	Gene Expression
ENSG00000116213	WRAP73	Gene Expression
ENSG00000078900	TP73	Gene Expression
ENSG00000227589	AL136528.1	Gene Expression
ENSG00000235131	AL136528.2	Gene Expression
ENSG00000162592	CCDC27	Gene Expression
ENSG00000235169	SMIM1	Gene Expression
ENSG00000130764	LRRC47	Gene Expression
ENSG00000272153	AL365330.1	Gene Expression
ENSG00000116198	CEP104	Gene Expression
ENSG00000169598	DFFB	Gene Expression
ENSG00000198912	C1orf174	Gene Expression
ENSG00000236423	LINC01134	Gene Expression
ENSG00000233304	LINC01346	Gene Expression
ENSG00000226374	LINC01345	Gene Expression
ENSG00000284668	LINC02780	Gene Expression
ENSG00000284703	AL805961.1	Gene Expression
ENSG00000235054	LINC01777	Gene Expression
ENSG00000284694	AL355602.1	Gene Expression
ENSG00000227169	Z98747.1	Gene Expression
ENSG00000232596	LINC01646	Gene Expression
ENSG00000196581	AJAP1	Gene Expression
ENSG00000287586	Z98886.1	Gene Expression
ENSG00000284739	BX005132.1	Gene Expression
ENSG00000284674	LINC02781	Gene Expression
ENSG00000231510	LINC02782	Gene Expression
ENSG00000284616	AL139823.1	Gene Expression
ENSG00000284692	Z98259.3	Gene Expression
ENSG00000284666	Z98259.2	Gene Expression
ENSG00000260972	Z98259.1	Gene Expression
ENSG00000236948	AL365255.1	Gene Expression
ENSG00000131697	NPHP4	Gene Expression
ENSG00000069424	KCNAB2	Gene Expression
ENSG00000116254	CHD5	Gene Expression
ENSG00000116251	RPL22	Gene Expression
ENSG00000226944	AL031847.1	Gene Expression
ENSG00000158286	RNF207	Gene Expression
ENSG00000116237	ICMT	Gene Expression
ENSG00000225077	LINC00337	Gene Expression
ENSG00000173673	HES3	Gene Expression
ENSG00000158292	GPR153	Gene Expression
ENSG00000097021	ACOT7	Gene Expression
ENSG00000271746	AL031848.2	Gene Expression
ENSG00000069812	HES2	Gene Expression
ENSG00000187017	ESPN	Gene Expression
ENSG00000231868	AL031848.1	Gene Expression
ENSG00000215788	TNFRSF25	Gene Expression
ENSG00000171680	PLEKHG5	Gene Expression
ENSG00000162408	NOL9	Gene Expression
ENSG00000173662	TAS1R1	Gene Expression
ENSG00000204859	ZBTB48	Gene Expression
ENSG00000162413	KLHL21	Gene Expression
ENSG00000116273	PHF13	Gene Expression
ENSG00000041988	THAP3	Gene Expression
ENSG00000007923	DNAJC11	Gene Expression
ENSG00000228750	LINC01672	Gene Expression
ENSG00000284744	AL591163.1	Gene Expression
ENSG00000237436	CAMTA1-DT	Gene Expression
ENSG00000171735	CAMTA1	Gene Expression
ENSG00000237365	AL512330.1	Gene Expression
ENSG00000237402	CAMTA1-IT1	Gene Expression
ENSG00000237728	Z97987.1	Gene Expression
ENSG00000225126	AL365194.1	Gene Expression
ENSG00000270171	AL359881.3	Gene Expression
ENSG00000270035	AL359881.2	Gene Expression
ENSG00000269978	AL359881.1	Gene Expression
ENSG00000049245	VAMP3	Gene Expression
ENSG00000269925	Z98884.2	Gene Expression
ENSG00000049246	PER3	Gene Expression
ENSG00000236266	Z98884.1	Gene Expression
ENSG00000049247	UTS2	Gene Expression
ENSG00000049249	TNFRSF9	Gene Expression
ENSG00000116288	PARK7	Gene Expression
ENSG00000284747	AL034417.4	Gene Expression
ENSG00000284716	AL034417.3	Gene Expression
ENSG00000116285	ERRFI1	Gene Expression
ENSG00000238290	AL034417.2	Gene Expression
ENSG00000227634	LINC01714	Gene Expression
ENSG00000233645	AL358876.2	Gene Expression
ENSG00000162426	SLC45A1	Gene Expression
ENSG00000142599	RERE	Gene Expression
ENSG00000232912	RERE-AS1	Gene Expression
ENSG00000228423	AL357552.2	Gene Expression
ENSG00000074800	ENO1	Gene Expression
ENSG00000230679	ENO1-AS1	Gene Expression
ENSG00000131686	CA6	Gene Expression
ENSG00000197241	SLC2A7	Gene Expression
ENSG00000142583	SLC2A5	Gene Expression
ENSG00000180758	GPR157	Gene Expression
ENSG00000228526	MIR34AHG	Gene Expression
ENSG00000234546	LNCTAM34A	Gene Expression
ENSG00000049239	H6PD	Gene Expression
ENSG00000171621	SPSB1	Gene Expression
ENSG00000284652	BX323043.1	Gene Expression
ENSG00000284693	LINC02606	Gene Expression
ENSG00000235263	AL928921.1	Gene Expression
ENSG00000171612	SLC25A33	Gene Expression
ENSG00000188807	TMEM201	Gene Expression
ENSG00000171608	PIK3CD	Gene Expression
ENSG00000179840	PIK3CD-AS1	Gene Expression
ENSG00000231789	PIK3CD-AS2	Gene Expression
ENSG00000171603	CLSTN1	Gene Expression
ENSG00000178585	CTNNBIP1	Gene Expression
ENSG00000223989	AL357140.1	Gene Expression
ENSG00000285701	AL357140.4	Gene Expression
ENSG00000162441	LZIC	Gene Expression
ENSG00000228150	AL357140.2	Gene Expression
ENSG00000173614	NMNAT1	Gene Expression
ENSG00000241326	AL603962.1	Gene Expression
ENSG00000162444	RBP7	Gene Expression
ENSG00000130939	UBE4B	Gene Expression
ENSG00000054523	KIF1B	Gene Expression
ENSG00000284735	AL139424.3	Gene Expression
ENSG00000284642	AL139424.2	Gene Expression
ENSG00000142657	PGD	Gene Expression
ENSG00000271989	AL139424.1	Gene Expression
ENSG00000175279	CENPS	Gene Expression
ENSG00000241563	CORT	Gene Expression
ENSG00000160049	DFFA	Gene Expression
ENSG00000203469	AL354956.1	Gene Expression
ENSG00000142655	PEX14	Gene Expression
ENSG00000287727	AL139423.2	Gene Expression
ENSG00000130940	CASZ1	Gene Expression
ENSG00000272078	AL139423.1	Gene Expression
ENSG00000175262	C1orf127	Gene Expression
ENSG00000120948	TARDBP	Gene Expression
ENSG00000009724	MASP2	Gene Expression
ENSG00000271895	AL109811.2	Gene Expression
ENSG00000116649	SRM	Gene Expression
ENSG00000171824	EXOSC10	Gene Expression
ENSG00000226849	AL109811.1	Gene Expression
ENSG00000230337	EXOSC10-AS1	Gene Expression
ENSG00000198793	MTOR	Gene Expression
ENSG00000225602	MTOR-AS1	Gene Expression
ENSG00000171819	ANGPTL7	Gene Expression
ENSG00000120942	UBIAD1	Gene Expression
ENSG00000284646	AL031291.1	Gene Expression
ENSG00000204624	DISP3	Gene Expression
ENSG00000285833	AL590989.1	Gene Expression
ENSG00000235643	LINC01647	Gene Expression
ENSG00000284708	AL031731.1	Gene Expression
ENSG00000116661	FBXO2	Gene Expression
ENSG00000132879	FBXO44	Gene Expression
ENSG00000116663	FBXO6	Gene Expression
ENSG00000116670	MAD2L2	Gene Expression
ENSG00000162490	DRAXIN	Gene Expression
ENSG00000177674	AGTRAP	Gene Expression
ENSG00000215910	C1orf167	Gene Expression
ENSG00000177553	AL953897.1	Gene Expression
ENSG00000177000	MTHFR	Gene Expression
ENSG00000011021	CLCN6	Gene Expression
ENSG00000175206	NPPA	Gene Expression
ENSG00000120937	NPPB	Gene Expression
ENSG00000285646	AL021155.5	Gene Expression
ENSG00000116685	KIAA2013	Gene Expression
ENSG00000083444	PLOD1	Gene Expression
ENSG00000287384	AL096840.2	Gene Expression
ENSG00000116688	MFN2	Gene Expression
ENSG00000116691	MIIP	Gene Expression
ENSG00000120949	TNFRSF8	Gene Expression
ENSG00000285604	AL357835.1	Gene Expression
ENSG00000028137	TNFRSF1B	Gene Expression
ENSG00000048707	VPS13D	Gene Expression
ENSG00000229484	LINC02766	Gene Expression
ENSG00000162496	DHRS3	Gene Expression
ENSG00000272482	AC254633.1	Gene Expression
ENSG00000204518	AADACL4	Gene Expression
ENSG00000188984	AADACL3	Gene Expression
ENSG00000157330	C1orf158	Gene Expression
ENSG00000116726	PRAMEF12	Gene Expression
ENSG00000116721	PRAMEF1	Gene Expression
ENSG00000228338	LINC01784	Gene Expression
ENSG00000239810	PRAMEF11	Gene Expression
ENSG00000179172	HNRNPCL1	Gene Expression
ENSG00000120952	PRAMEF2	Gene Expression
ENSG00000243073	PRAMEF4	Gene Expression
ENSG00000187545	PRAMEF10	Gene Expression
ENSG00000204510	PRAMEF7	Gene Expression
ENSG00000232423	PRAMEF6	Gene Expression
ENSG00000274764	PRAMEF27	Gene Expression
ENSG00000277058	HNRNPCL3	Gene Expression
ENSG00000229571	PRAMEF25	Gene Expression
ENSG00000275774	HNRNPCL2	Gene Expression
ENSG00000233336	AC245056.1	Gene Expression
ENSG00000280267	PRAMEF26	Gene Expression
ENSG00000179412	HNRNPCL4	Gene Expression
ENSG00000204505	PRAMEF9	Gene Expression
ENSG00000279169	PRAMEF13	Gene Expression
ENSG00000279804	PRAMEF18	Gene Expression
ENSG00000270601	PRAMEF5	Gene Expression
ENSG00000182330	PRAMEF8	Gene Expression
ENSG00000237700	PRAMEF33	Gene Expression
ENSG00000204501	PRAMEF15	Gene Expression
ENSG00000228229	AC243961.1	Gene Expression
ENSG00000204481	PRAMEF14	Gene Expression
ENSG00000204480	PRAMEF19	Gene Expression
ENSG00000204479	PRAMEF17	Gene Expression
ENSG00000204478	PRAMEF20	Gene Expression
ENSG00000162494	LRRC38	Gene Expression
ENSG00000259961	AL354712.1	Gene Expression
ENSG00000162493	PDPN	Gene Expression
ENSG00000237445	AL359771.1	Gene Expression
ENSG00000116731	PRDM2	Gene Expression
ENSG00000189337	KAZN	Gene Expression
ENSG00000231606	AL357873.1	Gene Expression
ENSG00000234593	KAZN-AS1	Gene Expression
ENSG00000287756	AL031293.1	Gene Expression
ENSG00000175147	TMEM51-AS1	Gene Expression
ENSG00000171729	TMEM51	Gene Expression
ENSG00000204464	C1orf195	Gene Expression
ENSG00000142621	FHAD1	Gene Expression
ENSG00000233485	AL031283.2	Gene Expression
ENSG00000236045	AL031283.3	Gene Expression
ENSG00000228140	AL031283.1	Gene Expression
ENSG00000142634	EFHD2	Gene Expression
ENSG00000162438	CTRC	Gene Expression
ENSG00000142615	CELA2A	Gene Expression
ENSG00000215704	CELA2B	Gene Expression
ENSG00000132906	CASP9	Gene Expression
ENSG00000116138	DNAJC16	Gene Expression
ENSG00000272510	AL121992.3	Gene Expression
ENSG00000116771	AGMAT	Gene Expression
ENSG00000237301	AL121992.1	Gene Expression
ENSG00000197312	DDI2	Gene Expression
ENSG00000215695	RSC1A1	Gene Expression
ENSG00000271742	AL121992.2	Gene Expression
ENSG00000116786	PLEKHM2	Gene Expression
ENSG00000237938	AL450998.3	Gene Expression
ENSG00000162461	SLC25A34	Gene Expression
ENSG00000224459	SLC25A34-AS1	Gene Expression
ENSG00000162460	TMEM82	Gene Expression
ENSG00000162458	FBLIM1	Gene Expression
ENSG00000233954	UQCRHL	Gene Expression
ENSG00000179743	AL450998.2	Gene Expression
ENSG00000065526	SPEN	Gene Expression
ENSG00000116809	ZBTB17	Gene Expression
ENSG00000183888	SRARP	Gene Expression
ENSG00000233078	AL355994.3	Gene Expression
ENSG00000173641	HSPB7	Gene Expression
ENSG00000186510	CLCNKA	Gene Expression
ENSG00000184908	CLCNKB	Gene Expression
ENSG00000185519	FAM131C	Gene Expression
ENSG00000142627	EPHA2	Gene Expression
ENSG00000227959	AL451042.2	Gene Expression
ENSG00000224621	AL451042.1	Gene Expression
ENSG00000234166	ARHGEF19-AS1	Gene Expression
ENSG00000142632	ARHGEF19	Gene Expression
ENSG00000288398	AL109627.1	Gene Expression
ENSG00000132881	CPLANE2	Gene Expression
ENSG00000037637	FBXO42	Gene Expression
ENSG00000055070	SZRD1	Gene Expression
ENSG00000187144	SPATA21	Gene Expression
ENSG00000157191	NECAP2	Gene Expression
ENSG00000226029	LINC01772	Gene Expression
ENSG00000261135	AL137802.2	Gene Expression
ENSG00000224174	AL137802.1	Gene Expression
ENSG00000233421	LINC01783	Gene Expression
ENSG00000219481	NBPF1	Gene Expression
ENSG00000271732	AL137798.1	Gene Expression
ENSG00000282143	AL137798.2	Gene Expression
ENSG00000279151	AL021920.1	Gene Expression
ENSG00000282740	AL021920.3	Gene Expression
ENSG00000058453	CROCC	Gene Expression
ENSG00000223643	BX284668.1	Gene Expression
ENSG00000228549	BX284668.2	Gene Expression
ENSG00000238142	BX284668.5	Gene Expression
ENSG00000272426	BX284668.6	Gene Expression
ENSG00000117122	MFAP2	Gene Expression
ENSG00000286898	AL049569.2	Gene Expression
ENSG00000226526	AL049569.1	Gene Expression
ENSG00000159363	ATP13A2	Gene Expression
ENSG00000117118	SDHB	Gene Expression
ENSG00000117115	PADI2	Gene Expression
ENSG00000204362	LINC02783	Gene Expression
ENSG00000282843	AL590644.1	Gene Expression
ENSG00000142623	PADI1	Gene Expression
ENSG00000142619	PADI3	Gene Expression
ENSG00000159339	PADI4	Gene Expression
ENSG00000276747	PADI6	Gene Expression
ENSG00000227751	RCC2-AS1	Gene Expression
ENSG00000179051	RCC2	Gene Expression
ENSG00000074964	ARHGEF10L	Gene Expression
ENSG00000236648	LINC02810	Gene Expression
ENSG00000117148	ACTL8	Gene Expression
ENSG00000284653	AL357509.1	Gene Expression
ENSG00000261781	LINC01654	Gene Expression
ENSG00000117154	IGSF21	Gene Expression
ENSG00000230035	IGSF21-AS1	Gene Expression
ENSG00000225387	AL591896.1	Gene Expression
ENSG00000179023	KLHDC7A	Gene Expression
ENSG00000009709	PAX7	Gene Expression
ENSG00000179002	TAS1R2	Gene Expression
ENSG00000159423	ALDH4A1	Gene Expression
ENSG00000169991	IFFO2	Gene Expression
ENSG00000272084	AL137127.1	Gene Expression
ENSG00000127481	UBR4	Gene Expression
ENSG00000230424	EMC1-AS1	Gene Expression
ENSG00000127463	EMC1	Gene Expression
ENSG00000053372	MRTO4	Gene Expression
ENSG00000162482	AKR7A3	Gene Expression
ENSG00000053371	AKR7A2	Gene Expression
ENSG00000040487	SLC66A1	Gene Expression
ENSG00000077549	CAPZB	Gene Expression
ENSG00000173436	MICOS10	Gene Expression
ENSG00000235185	AL031727.2	Gene Expression
ENSG00000158747	NBL1	Gene Expression
ENSG00000158748	HTR6	Gene Expression
ENSG00000162542	TMCO4	Gene Expression
ENSG00000178828	RNF186	Gene Expression
ENSG00000235434	AL391883.1	Gene Expression
ENSG00000169914	OTUD3	Gene Expression
ENSG00000188784	PLA2G2E	Gene Expression
ENSG00000188257	PLA2G2A	Gene Expression
ENSG00000127472	PLA2G5	Gene Expression
ENSG00000117215	PLA2G2D	Gene Expression
ENSG00000158786	PLA2G2F	Gene Expression
ENSG00000227066	Z98257.1	Gene Expression
ENSG00000187980	PLA2G2C	Gene Expression
ENSG00000225986	UBXN10-AS1	Gene Expression
ENSG00000162543	UBXN10	Gene Expression
ENSG00000228105	LINC01757	Gene Expression
ENSG00000284710	Z98257.2	Gene Expression
ENSG00000158816	VWA5B1	Gene Expression
ENSG00000226664	AL020998.1	Gene Expression
ENSG00000236963	LINC01141	Gene Expression
ENSG00000226487	AL139254.1	Gene Expression
ENSG00000284641	AL139254.2	Gene Expression
ENSG00000284743	AL139254.3	Gene Expression
ENSG00000162545	CAMK2N1	Gene Expression
ENSG00000090432	MUL1	Gene Expression
ENSG00000183114	FAM43B	Gene Expression
ENSG00000158825	CDA	Gene Expression
ENSG00000158828	PINK1	Gene Expression
ENSG00000117242	PINK1-AS	Gene Expression
ENSG00000244038	DDOST	Gene Expression
ENSG00000117245	KIF17	Gene Expression
ENSG00000189410	SH2D5	Gene Expression
ENSG00000233069	AL663074.1	Gene Expression
ENSG00000127483	HP1BP3	Gene Expression
ENSG00000075151	EIF4G3	Gene Expression
ENSG00000287192	AL031005.2	Gene Expression
ENSG00000117298	ECE1	Gene Expression
ENSG00000236936	AL031005.1	Gene Expression
ENSG00000231105	AL031728.1	Gene Expression
ENSG00000236009	AL592309.2	Gene Expression
ENSG00000142794	NBPF3	Gene Expression
ENSG00000162551	ALPL	Gene Expression
ENSG00000233431	LINC02596	Gene Expression
ENSG00000076864	RAP1GAP	Gene Expression
ENSG00000090686	USP48	Gene Expression
ENSG00000187942	LDLRAD2	Gene Expression
ENSG00000142798	HSPG2	Gene Expression
ENSG00000219073	CELA3B	Gene Expression
ENSG00000142789	CELA3A	Gene Expression
ENSG00000228397	LINC01635	Gene Expression
ENSG00000218510	LINC00339	Gene Expression
ENSG00000070831	CDC42	Gene Expression
ENSG00000285752	CDC42-AS1	Gene Expression
ENSG00000230068	CDC42-IT1	Gene Expression
ENSG00000162552	WNT4	Gene Expression
ENSG00000285873	AL445253.1	Gene Expression
ENSG00000184677	ZBTB40	Gene Expression
ENSG00000237200	ZBTB40-IT1	Gene Expression
ENSG00000070886	EPHA8	Gene Expression
ENSG00000173372	C1QA	Gene Expression
ENSG00000159189	C1QC	Gene Expression
ENSG00000173369	C1QB	Gene Expression
ENSG00000133216	EPHB2	Gene Expression
ENSG00000225952	AL512444.1	Gene Expression
ENSG00000215906	LACTBL1	Gene Expression
ENSG00000227868	TEX46	Gene Expression
ENSG00000004487	KDM1A	Gene Expression
ENSG00000240553	AL031428.1	Gene Expression
ENSG00000169641	LUZP1	Gene Expression
ENSG00000179546	HTR1D	Gene Expression
ENSG00000261326	LINC01355	Gene Expression
ENSG00000284726	AL109936.6	Gene Expression
ENSG00000125944	HNRNPR	Gene Expression
ENSG00000125945	ZNF436	Gene Expression
ENSG00000249087	ZNF436-AS1	Gene Expression
ENSG00000271420	AL109936.2	Gene Expression
ENSG00000204219	TCEA3	Gene Expression
ENSG00000088280	ASAP3	Gene Expression
ENSG00000007968	E2F2	Gene Expression
ENSG00000235052	AL021154.1	Gene Expression
ENSG00000117318	ID3	Gene Expression
ENSG00000285802	AL450043.1	Gene Expression
ENSG00000197880	MDS2	Gene Expression
ENSG00000142676	RPL11	Gene Expression
ENSG00000236810	ELOA-AS1	Gene Expression
ENSG00000011007	ELOA	Gene Expression
ENSG00000057757	PITHD1	Gene Expression
ENSG00000011009	LYPLA2	Gene Expression
ENSG00000117308	GALE	Gene Expression
ENSG00000117305	HMGCL	Gene Expression
ENSG00000179163	FUCA1	Gene Expression
ENSG00000188822	CNR2	Gene Expression
ENSG00000232557	AL590609.3	Gene Expression
ENSG00000189266	PNRC2	Gene Expression
ENSG00000188529	SRSF10	Gene Expression
ENSG00000225315	AL591178.1	Gene Expression
ENSG00000142661	MYOM3	Gene Expression
ENSG00000230703	AL591178.2	Gene Expression
ENSG00000142677	IL22RA1	Gene Expression
ENSG00000185436	IFNLR1	Gene Expression
ENSG00000230023	LINC02800	Gene Expression
ENSG00000232298	AL138902.1	Gene Expression
ENSG00000158055	GRHL3	Gene Expression
ENSG00000001460	STPG1	Gene Expression
ENSG00000001461	NIPAL3	Gene Expression
ENSG00000286061	RCAN3AS	Gene Expression
ENSG00000117602	RCAN3	Gene Expression
ENSG00000264443	NCMAP-DT	Gene Expression
ENSG00000184454	NCMAP	Gene Expression
ENSG00000133226	SRRM1	Gene Expression
ENSG00000284699	AL445648.1	Gene Expression
ENSG00000169504	CLIC4	Gene Expression
ENSG00000020633	RUNX3	Gene Expression
ENSG00000229162	AL445471.1	Gene Expression
ENSG00000261025	AL445471.2	Gene Expression
ENSG00000285823	LINC02793	Gene Expression
ENSG00000233755	AL050344.1	Gene Expression
ENSG00000231953	AL031432.1	Gene Expression
ENSG00000117614	SYF2	Gene Expression
ENSG00000284602	AL031432.4	Gene Expression
ENSG00000284657	AL031432.5	Gene Expression
ENSG00000117616	RSRP1	Gene Expression
ENSG00000272432	AL031432.3	Gene Expression
ENSG00000187010	RHD	Gene Expression
ENSG00000183726	TMEM50A	Gene Expression
ENSG00000188672	RHCE	Gene Expression
ENSG00000204178	MACO1	Gene Expression
ENSG00000157978	LDLRAP1	Gene Expression
ENSG00000225643	AL606491.1	Gene Expression
ENSG00000117643	MAN1C1	Gene Expression
ENSG00000233478	AL031280.1	Gene Expression
ENSG00000162430	SELENON	Gene Expression
ENSG00000228172	AL020996.1	Gene Expression
ENSG00000117640	MTFR1L	Gene Expression
ENSG00000272478	AL020996.3	Gene Expression
ENSG00000127423	AUNIP	Gene Expression
ENSG00000236528	AL033528.2	Gene Expression
ENSG00000182749	PAQR7	Gene Expression
ENSG00000117632	STMN1	Gene Expression
ENSG00000158006	PAFAH2	Gene Expression
ENSG00000158008	EXTL1	Gene Expression
ENSG00000158014	SLC30A2	Gene Expression
ENSG00000284309	AL391650.2	Gene Expression
ENSG00000158022	TRIM63	Gene Expression
ENSG00000175087	PDIK1L	Gene Expression
ENSG00000197245	FAM110D	Gene Expression
ENSG00000282872	C1orf232	Gene Expression
ENSG00000236782	AL391650.1	Gene Expression
ENSG00000142684	ZNF593	Gene Expression
ENSG00000142675	CNKSR1	Gene Expression
ENSG00000188782	CATSPER4	Gene Expression
ENSG00000130695	CEP85	Gene Expression
ENSG00000142669	SH3BGRL3	Gene Expression
ENSG00000158062	UBXN11	Gene Expression
ENSG00000169442	CD52	Gene Expression
ENSG00000176092	CRYBG2	Gene Expression
ENSG00000176083	ZNF683	Gene Expression
ENSG00000131914	LIN28A	Gene Expression
ENSG00000117682	DHDDS	Gene Expression
ENSG00000225891	AL513365.2	Gene Expression
ENSG00000198830	HMGN2	Gene Expression
ENSG00000117676	RPS6KA1	Gene Expression
ENSG00000260063	AL512408.1	Gene Expression
ENSG00000117713	ARID1A	Gene Expression
ENSG00000060642	PIGV	Gene Expression
ENSG00000204160	ZDHHC18	Gene Expression
ENSG00000175793	SFN	Gene Expression
ENSG00000142751	GPN2	Gene Expression
ENSG00000226698	AL034380.1	Gene Expression
ENSG00000198746	GPATCH3	Gene Expression
ENSG00000090273	NUDC	Gene Expression
ENSG00000131910	NR0B2	Gene Expression
ENSG00000175707	KDF1	Gene Expression
ENSG00000253368	TRNP1	Gene Expression
ENSG00000158246	TENT5B	Gene Expression
ENSG00000090020	SLC9A1	Gene Expression
ENSG00000224311	AL590640.1	Gene Expression
ENSG00000142784	WDTC1	Gene Expression
ENSG00000186501	TMEM222	Gene Expression
ENSG00000142765	SYTL1	Gene Expression
ENSG00000142733	MAP3K6	Gene Expression
ENSG00000142748	FCN3	Gene Expression
ENSG00000174950	CD164L2	Gene Expression
ENSG00000181773	GPR3	Gene Expression
ENSG00000158195	WASF2	Gene Expression
ENSG00000241169	FO393419.2	Gene Expression
ENSG00000237429	BX293535.1	Gene Expression
ENSG00000126705	AHDC1	Gene Expression
ENSG00000000938	FGR	Gene Expression
ENSG00000233975	LINC02574	Gene Expression
ENSG00000126709	IFI6	Gene Expression
ENSG00000225886	AL445490.1	Gene Expression
ENSG00000287244	AL020997.5	Gene Expression
ENSG00000009780	FAM76A	Gene Expression
ENSG00000117758	STX12	Gene Expression
ENSG00000269971	AL020997.2	Gene Expression
ENSG00000270031	AL020997.3	Gene Expression
ENSG00000286433	AL020997.4	Gene Expression
ENSG00000117751	PPP1R8	Gene Expression
ENSG00000130775	THEMIS2	Gene Expression
ENSG00000117748	RPA2	Gene Expression
ENSG00000130768	SMPDL3B	Gene Expression
ENSG00000227050	AL512288.1	Gene Expression
ENSG00000158156	XKR8	Gene Expression
ENSG00000158161	EYA3	Gene Expression
ENSG00000169403	PTAFR	Gene Expression
ENSG00000126698	DNAJC8	Gene Expression
ENSG00000130770	ATP5IF1	Gene Expression
ENSG00000270605	AL353622.1	Gene Expression
ENSG00000271398	AL353622.2	Gene Expression
ENSG00000130766	SESN2	Gene Expression
ENSG00000130772	MED18	Gene Expression
ENSG00000204138	PHACTR4	Gene Expression
ENSG00000180198	RCC1	Gene Expression
ENSG00000242125	SNHG3	Gene Expression
ENSG00000180098	TRNAU1AP	Gene Expression
ENSG00000197989	SNHG12	Gene Expression
ENSG00000120656	TAF12	Gene Expression
ENSG00000188060	RAB42	Gene Expression
ENSG00000229388	LINC01715	Gene Expression
ENSG00000270103	AL360012.1	Gene Expression
ENSG00000162419	GMEB1	Gene Expression
ENSG00000198492	YTHDF2	Gene Expression
ENSG00000116329	OPRD1	Gene Expression
ENSG00000233427	AL009181.1	Gene Expression
ENSG00000159023	EPB41	Gene Expression
ENSG00000253304	TMEM200B	Gene Expression
ENSG00000225750	AL357500.1	Gene Expression
ENSG00000116350	SRSF4	Gene Expression
ENSG00000116353	MECR	Gene Expression
ENSG00000237934	AL590729.1	Gene Expression
ENSG00000060656	PTPRU	Gene Expression
ENSG00000230523	LINC01756	Gene Expression
ENSG00000228176	AC092265.1	Gene Expression
ENSG00000284676	AL645944.2	Gene Expression
ENSG00000233399	LINC01648	Gene Expression
ENSG00000233372	AL137076.1	Gene Expression
ENSG00000236335	AL161638.2	Gene Expression
ENSG00000231949	AL161638.1	Gene Expression
ENSG00000162510	MATN1	Gene Expression
ENSG00000186056	MATN1-AS1	Gene Expression
ENSG00000287510	AL137857.1	Gene Expression
ENSG00000162511	LAPTM5	Gene Expression
ENSG00000229607	AL137027.1	Gene Expression
ENSG00000223382	LINC01778	Gene Expression
ENSG00000235143	AL445235.1	Gene Expression
ENSG00000162512	SDC3	Gene Expression
ENSG00000134644	PUM1	Gene Expression
ENSG00000084628	NKAIN1	Gene Expression
ENSG00000060688	SNRNP40	Gene Expression
ENSG00000121766	ZCCHC17	Gene Expression
ENSG00000229044	AL451070.1	Gene Expression
ENSG00000121769	FABP3	Gene Expression
ENSG00000168528	SERINC2	Gene Expression
ENSG00000284543	LINC01226	Gene Expression
ENSG00000229167	AC114488.1	Gene Expression
ENSG00000142910	TINAGL1	Gene Expression
ENSG00000121764	HCRTR1	Gene Expression
ENSG00000162517	PEF1	Gene Expression
ENSG00000235790	AC114488.2	Gene Expression
ENSG00000264078	AC114488.3	Gene Expression
ENSG00000084636	COL16A1	Gene Expression
ENSG00000121753	ADGRB2	Gene Expression
ENSG00000254545	AL354919.2	Gene Expression
ENSG00000134668	SPOCD1	Gene Expression
ENSG00000203620	AL354919.1	Gene Expression
ENSG00000269967	AL136115.2	Gene Expression
ENSG00000184007	PTP4A2	Gene Expression
ENSG00000228634	AL136115.1	Gene Expression
ENSG00000284702	AL136115.3	Gene Expression
ENSG00000121774	KHDRBS1	Gene Expression
ENSG00000203325	AL445248.1	Gene Expression
ENSG00000121775	TMEM39B	Gene Expression
ENSG00000025800	KPNA6	Gene Expression
ENSG00000250135	AL049795.2	Gene Expression
ENSG00000084652	TXLNA	Gene Expression
ENSG00000160050	CCDC28B	Gene Expression
ENSG00000224066	AL049795.1	Gene Expression
ENSG00000160051	IQCC	Gene Expression
ENSG00000222046	DCDC2B	Gene Expression
ENSG00000160055	TMEM234	Gene Expression
ENSG00000084623	EIF3I	Gene Expression
ENSG00000183615	FAM167B	Gene Expression
ENSG00000182866	LCK	Gene Expression
ENSG00000116478	HDAC1	Gene Expression
ENSG00000175130	MARCKSL1	Gene Expression
ENSG00000233775	AL109945.1	Gene Expression
ENSG00000162526	TSSK3	Gene Expression
ENSG00000225828	FAM229A	Gene Expression
ENSG00000160058	BSDC1	Gene Expression
ENSG00000273274	ZBTB8B	Gene Expression
ENSG00000160062	ZBTB8A	Gene Expression
ENSG00000176261	ZBTB8OS	Gene Expression
ENSG00000162521	RBBP4	Gene Expression
ENSG00000162520	SYNC	Gene Expression
ENSG00000224409	AC114489.1	Gene Expression
ENSG00000162522	KIAA1522	Gene Expression
ENSG00000134684	YARS	Gene Expression
ENSG00000116497	S100PBP	Gene Expression
ENSG00000160097	FNDC5	Gene Expression
ENSG00000121905	HPCA	Gene Expression
ENSG00000121900	TMEM54	Gene Expression
ENSG00000287691	AL031602.2	Gene Expression
ENSG00000116514	RNF19B	Gene Expression
ENSG00000236065	AL020995.1	Gene Expression
ENSG00000004455	AK2	Gene Expression
ENSG00000142920	AZIN2	Gene Expression
ENSG00000116525	TRIM62	Gene Expression
ENSG00000284721	AL662907.3	Gene Expression
ENSG00000160094	ZNF362	Gene Expression
ENSG00000270115	AL513327.3	Gene Expression
ENSG00000184389	A3GALT2	Gene Expression
ENSG00000225313	AL513327.1	Gene Expression
ENSG00000134686	PHC2	Gene Expression
ENSG00000233246	AL513327.2	Gene Expression
ENSG00000121903	ZSCAN20	Gene Expression
ENSG00000121904	CSMD2	Gene Expression
ENSG00000176256	HMGB4	Gene Expression
ENSG00000231163	CSMD2-AS1	Gene Expression
ENSG00000142698	C1orf94	Gene Expression
ENSG00000287703	AC099565.1	Gene Expression
ENSG00000163866	SMIM12	Gene Expression
ENSG00000189280	GJB5	Gene Expression
ENSG00000189433	GJB4	Gene Expression
ENSG00000255811	AL121988.1	Gene Expression
ENSG00000188910	GJB3	Gene Expression
ENSG00000187513	GJA4	Gene Expression
ENSG00000230163	AL122010.1	Gene Expression
ENSG00000116544	DLGAP3	Gene Expression
ENSG00000243749	TMEM35B	Gene Expression
ENSG00000163867	ZMYM6	Gene Expression
ENSG00000197056	ZMYM1	Gene Expression
ENSG00000284640	AL590434.1	Gene Expression
ENSG00000116560	SFPQ	Gene Expression
ENSG00000146463	ZMYM4	Gene Expression
ENSG00000227409	ZMYM4-AS1	Gene Expression
ENSG00000142687	KIAA0319L	Gene Expression
ENSG00000020129	NCDN	Gene Expression
ENSG00000239636	AC004865.2	Gene Expression
ENSG00000116819	TFAP2E	Gene Expression
ENSG00000126067	PSMB2	Gene Expression
ENSG00000142686	C1orf216	Gene Expression
ENSG00000092853	CLSPN	Gene Expression
ENSG00000232335	AL354864.1	Gene Expression
ENSG00000134698	AGO4	Gene Expression
ENSG00000092847	AGO1	Gene Expression
ENSG00000286899	AL139286.3	Gene Expression
ENSG00000271914	AL139286.2	Gene Expression
ENSG00000126070	AGO3	Gene Expression
ENSG00000271554	AL138787.2	Gene Expression
ENSG00000092850	TEKT2	Gene Expression
ENSG00000116863	ADPRHL2	Gene Expression
ENSG00000171812	COL8A2	Gene Expression
ENSG00000054116	TRAPPC3	Gene Expression
ENSG00000116871	MAP7D1	Gene Expression
ENSG00000054118	THRAP3	Gene Expression
ENSG00000214193	SH3D21	Gene Expression
ENSG00000142694	EVA1B	Gene Expression
ENSG00000286379	AL591845.1	Gene Expression
ENSG00000196182	STK40	Gene Expression
ENSG00000181817	LSM10	Gene Expression
ENSG00000116885	OSCP1	Gene Expression
ENSG00000116898	MRPS15	Gene Expression
ENSG00000119535	CSF3R	Gene Expression
ENSG00000284705	AL596257.1	Gene Expression
ENSG00000284720	AC117945.2	Gene Expression
ENSG00000234481	AC117945.1	Gene Expression
ENSG00000163873	GRIK3	Gene Expression
ENSG00000284650	AL031430.1	Gene Expression
ENSG00000223944	AL353604.1	Gene Expression
ENSG00000233621	LINC01137	Gene Expression
ENSG00000163874	ZC3H12A	Gene Expression
ENSG00000163875	MEAF6	Gene Expression
ENSG00000163877	SNIP1	Gene Expression
ENSG00000163879	DNALI1	Gene Expression
ENSG00000134697	GNL2	Gene Expression
ENSG00000284748	AL513220.1	Gene Expression
ENSG00000169218	RSPO1	Gene Expression
ENSG00000116922	C1orf109	Gene Expression
ENSG00000134690	CDCA8	Gene Expression
ENSG00000183317	EPHA10	Gene Expression
ENSG00000185090	MANEAL	Gene Expression
ENSG00000233728	AL929472.3	Gene Expression
ENSG00000196449	YRDC	Gene Expression
ENSG00000197982	C1orf122	Gene Expression
ENSG00000188786	MTF1	Gene Expression
ENSG00000230955	AL929472.2	Gene Expression
ENSG00000204084	INPP5B	Gene Expression
ENSG00000183431	SF3A3	Gene Expression
ENSG00000183386	FHL3	Gene Expression
ENSG00000183520	UTP11	Gene Expression
ENSG00000185668	POU3F1	Gene Expression
ENSG00000224592	MIR3659HG	Gene Expression
ENSG00000284623	LINC02786	Gene Expression
ENSG00000286552	AL390839.1	Gene Expression
ENSG00000287987	AL390839.2	Gene Expression
ENSG00000237290	LINC01343	Gene Expression
ENSG00000238063	LINC01685	Gene Expression
ENSG00000284632	AL354702.2	Gene Expression
ENSG00000116954	RRAGC	Gene Expression
ENSG00000228436	AL139260.1	Gene Expression
ENSG00000214114	MYCBP	Gene Expression
ENSG00000131233	GJA9	Gene Expression
ENSG00000158315	RHBDL2	Gene Expression
ENSG00000174574	AKIRIN1	Gene Expression
ENSG00000168653	NDUFS5	Gene Expression
ENSG00000127603	MACF1	Gene Expression
ENSG00000270040	AL356055.1	Gene Expression
ENSG00000287422	AL442071.2	Gene Expression
ENSG00000226438	AL442071.1	Gene Expression
ENSG00000183682	BMP8A	Gene Expression
ENSG00000090621	PABPC4	Gene Expression
ENSG00000228060	PABPC4-AS1	Gene Expression
ENSG00000163909	HEYL	Gene Expression
ENSG00000225903	AL035404.2	Gene Expression
ENSG00000116981	NT5C1A	Gene Expression
ENSG00000116983	HPCAL4	Gene Expression
ENSG00000084072	PPIE	Gene Expression
ENSG00000116985	BMP8B	Gene Expression
ENSG00000198754	OXCT2	Gene Expression
ENSG00000285905	BMP8B-AS1	Gene Expression
ENSG00000261798	AL033527.3	Gene Expression
ENSG00000284719	AL033527.4	Gene Expression
ENSG00000284678	LINC02811	Gene Expression
ENSG00000043514	TRIT1	Gene Expression
ENSG00000116990	MYCL	Gene Expression
ENSG00000236546	AL033527.2	Gene Expression
ENSG00000168389	MFSD2A	Gene Expression
ENSG00000131236	CAP1	Gene Expression
ENSG00000131238	PPT1	Gene Expression
ENSG00000117000	RLF	Gene Expression
ENSG00000188800	TMCO2	Gene Expression
ENSG00000259943	AL050341.2	Gene Expression
ENSG00000084073	ZMPSTE24	Gene Expression
ENSG00000049089	COL9A2	Gene Expression
ENSG00000084070	SMAP2	Gene Expression
ENSG00000284677	AL031985.4	Gene Expression
ENSG00000187801	ZFP69B	Gene Expression
ENSG00000260920	AL031985.3	Gene Expression
ENSG00000187815	ZFP69	Gene Expression
ENSG00000238287	AL603839.3	Gene Expression
ENSG00000164002	EXO5	Gene Expression
ENSG00000227278	AL603839.1	Gene Expression
ENSG00000238186	AL603839.2	Gene Expression
ENSG00000117010	ZNF684	Gene Expression
ENSG00000286838	AL356379.2	Gene Expression
ENSG00000117016	RIMS3	Gene Expression
ENSG00000287743	AL031289.2	Gene Expression
ENSG00000237899	AL031289.1	Gene Expression
ENSG00000272145	NFYC-AS1	Gene Expression
ENSG00000066136	NFYC	Gene Expression
ENSG00000117013	KCNQ4	Gene Expression
ENSG00000179862	CITED4	Gene Expression
ENSG00000229528	AC119677.1	Gene Expression
ENSG00000286668	AL391730.2	Gene Expression
ENSG00000171793	CTPS1	Gene Expression
ENSG00000281207	SLFNL1-AS1	Gene Expression
ENSG00000171790	SLFNL1	Gene Expression
ENSG00000010803	SCMH1	Gene Expression
ENSG00000287400	AC093151.8	Gene Expression
ENSG00000235358	AC093151.3	Gene Expression
ENSG00000204060	FOXO6	Gene Expression
ENSG00000229901	AC093151.2	Gene Expression
ENSG00000127129	EDN2	Gene Expression
ENSG00000127124	HIVEP3	Gene Expression
ENSG00000230881	AL445933.2	Gene Expression
ENSG00000284895	AC119676.1	Gene Expression
ENSG00000287587	AL158216.1	Gene Expression
ENSG00000044012	GUCA2B	Gene Expression
ENSG00000197273	GUCA2A	Gene Expression
ENSG00000198815	FOXJ3	Gene Expression
ENSG00000227527	AC096540.1	Gene Expression
ENSG00000177181	RIMKLA	Gene Expression
ENSG00000066185	ZMYND12	Gene Expression
ENSG00000127125	PPCS	Gene Expression
ENSG00000186409	CCDC30	Gene Expression
ENSG00000171960	PPIH	Gene Expression
ENSG00000285728	AC098484.4	Gene Expression
ENSG00000234917	AC098484.2	Gene Expression
ENSG00000065978	YBX1	Gene Expression
ENSG00000164007	CLDN19	Gene Expression
ENSG00000117385	P3H1	Gene Expression
ENSG00000164008	C1orf50	Gene Expression
ENSG00000228452	AC098484.1	Gene Expression
ENSG00000274386	TMEM269	Gene Expression
ENSG00000177868	SVBP	Gene Expression
ENSG00000164010	ERMAP	Gene Expression
ENSG00000228192	AL512353.1	Gene Expression
ENSG00000164011	ZNF691	Gene Expression
ENSG00000117394	SLC2A1	Gene Expression
ENSG00000227533	SLC2A1-AS1	Gene Expression
ENSG00000283973	AC099795.1	Gene Expression
ENSG00000186973	FAM183A	Gene Expression
ENSG00000117395	EBNA1BP2	Gene Expression
ENSG00000243710	CFAP57	Gene Expression
ENSG00000179178	TMEM125	Gene Expression
ENSG00000253313	C1orf210	Gene Expression
ENSG00000066056	TIE1	Gene Expression
ENSG00000117400	MPL	Gene Expression
ENSG00000287113	AL139289.3	Gene Expression
ENSG00000234694	AL139289.2	Gene Expression
ENSG00000117399	CDC20	Gene Expression
ENSG00000066322	ELOVL1	Gene Expression
ENSG00000159479	MED8	Gene Expression
ENSG00000229431	AL139289.1	Gene Expression
ENSG00000198198	SZT2	Gene Expression
ENSG00000229372	SZT2-AS1	Gene Expression
ENSG00000178922	HYI	Gene Expression
ENSG00000229348	HYI-AS1	Gene Expression
ENSG00000142949	PTPRF	Gene Expression
ENSG00000066135	KDM4A	Gene Expression
ENSG00000236200	KDM4A-AS1	Gene Expression
ENSG00000126091	ST3GAL3	Gene Expression
ENSG00000229444	AL451062.1	Gene Expression
ENSG00000117407	ARTN	Gene Expression
ENSG00000237950	AL357079.1	Gene Expression
ENSG00000117408	IPO13	Gene Expression
ENSG00000285649	AL357079.2	Gene Expression
ENSG00000132768	DPH2	Gene Expression
ENSG00000117410	ATP6V0B	Gene Expression
ENSG00000117411	B4GALT2	Gene Expression
ENSG00000159214	CCDC24	Gene Expression
ENSG00000196517	SLC6A9	Gene Expression
ENSG00000230615	AL139220.2	Gene Expression
ENSG00000171872	KLF17	Gene Expression
ENSG00000283039	KLF18	Gene Expression
ENSG00000178028	DMAP1	Gene Expression
ENSG00000117419	ERI3	Gene Expression
ENSG00000233602	ERI3-IT1	Gene Expression
ENSG00000187147	RNF220	Gene Expression
ENSG00000126106	TMEM53	Gene Expression
ENSG00000198520	ARMH1	Gene Expression
ENSG00000142945	KIF2C	Gene Expression
ENSG00000225721	AL592166.1	Gene Expression
ENSG00000142937	RPS8	Gene Expression
ENSG00000142959	BEST4	Gene Expression
ENSG00000173846	PLK3	Gene Expression
ENSG00000188396	TCTEX1D4	Gene Expression
ENSG00000222009	BTBD19	Gene Expression
ENSG00000117425	PTCH2	Gene Expression
ENSG00000070785	EIF2B3	Gene Expression
ENSG00000126107	HECTD3	Gene Expression
ENSG00000126088	UROD	Gene Expression
ENSG00000162415	ZSWIM5	Gene Expression
ENSG00000281912	LINC01144	Gene Expression
ENSG00000186603	HPDL	Gene Expression
ENSG00000132781	MUTYH	Gene Expression
ENSG00000132773	TOE1	Gene Expression
ENSG00000070759	TESK2	Gene Expression
ENSG00000280670	CCDC163	Gene Expression
ENSG00000132763	MMACHC	Gene Expression
ENSG00000117450	PRDX1	Gene Expression
ENSG00000117448	AKR1A1	Gene Expression
ENSG00000132780	NASP	Gene Expression
ENSG00000159588	CCDC17	Gene Expression
ENSG00000159592	GPBP1L1	Gene Expression
ENSG00000159596	TMEM69	Gene Expression
ENSG00000197429	IPP	Gene Expression
ENSG00000230896	AL604028.1	Gene Expression
ENSG00000086015	MAST2	Gene Expression
ENSG00000117461	PIK3R3	Gene Expression
ENSG00000226957	AL358075.1	Gene Expression
ENSG00000227857	AL358075.2	Gene Expression
ENSG00000117472	TSPAN1	Gene Expression
ENSG00000250719	P3R3URF	Gene Expression
ENSG00000085998	POMGNT1	Gene Expression
ENSG00000171357	LURAP1	Gene Expression
ENSG00000085999	RAD54L	Gene Expression
ENSG00000132128	LRRC41	Gene Expression
ENSG00000173660	UQCRH	Gene Expression
ENSG00000117481	NSUN4	Gene Expression
ENSG00000117480	FAAH	Gene Expression
ENSG00000224863	LINC01398	Gene Expression
ENSG00000197587	DMBX1	Gene Expression
ENSG00000282881	TMEM275	Gene Expression
ENSG00000269956	MKNK1-AS1	Gene Expression
ENSG00000162456	KNCN	Gene Expression
ENSG00000079277	MKNK1	Gene Expression
ENSG00000142961	MOB3C	Gene Expression
ENSG00000123472	ATPAF1	Gene Expression
ENSG00000186118	TEX38	Gene Expression
ENSG00000228237	EFCAB14-AS1	Gene Expression
ENSG00000159658	EFCAB14	Gene Expression
ENSG00000142973	CYP4B1	Gene Expression
ENSG00000187048	CYP4A11	Gene Expression
ENSG00000186377	CYP4X1	Gene Expression
ENSG00000186160	CYP4Z1	Gene Expression
ENSG00000225506	CYP4A22-AS1	Gene Expression
ENSG00000162365	CYP4A22	Gene Expression
ENSG00000224805	LINC00853	Gene Expression
ENSG00000162366	PDZK1IP1	Gene Expression
ENSG00000162367	TAL1	Gene Expression
ENSG00000226252	AL135960.1	Gene Expression
ENSG00000123473	STIL	Gene Expression
ENSG00000162368	CMPK1	Gene Expression
ENSG00000225762	LINC01389	Gene Expression
ENSG00000186790	FOXE3	Gene Expression
ENSG00000237424	FOXD2-AS1	Gene Expression
ENSG00000186564	FOXD2	Gene Expression
ENSG00000227947	LINC01738	Gene Expression
ENSG00000269113	TRABD2B	Gene Expression
ENSG00000223814	AL691459.1	Gene Expression
ENSG00000225028	AC096541.1	Gene Expression
ENSG00000226133	LINC02794	Gene Expression
ENSG00000231413	AL356289.1	Gene Expression
ENSG00000223720	AL109659.1	Gene Expression
ENSG00000117834	SLC5A9	Gene Expression
ENSG00000272491	AL109659.2	Gene Expression
ENSG00000132122	SPATA6	Gene Expression
ENSG00000186094	AGBL4	Gene Expression
ENSG00000287661	AL391844.1	Gene Expression
ENSG00000162373	BEND5	Gene Expression
ENSG00000286597	AL645507.1	Gene Expression
ENSG00000229846	AC099788.1	Gene Expression
ENSG00000230114	AL590432.1	Gene Expression
ENSG00000225623	AGBL4-IT1	Gene Expression
ENSG00000162374	ELAVL4	Gene Expression
ENSG00000237337	AL592182.2	Gene Expression
ENSG00000233407	AL592182.1	Gene Expression
ENSG00000284696	LINC02808	Gene Expression
ENSG00000284645	AL592182.3	Gene Expression
ENSG00000142700	DMRTA2	Gene Expression
ENSG00000284700	AL049637.2	Gene Expression
ENSG00000185104	FAF1	Gene Expression
ENSG00000225767	AL049637.1	Gene Expression
ENSG00000123080	CDKN2C	Gene Expression
ENSG00000204006	C1orf185	Gene Expression
ENSG00000203356	LINC01562	Gene Expression
ENSG00000123091	RNF11	Gene Expression
ENSG00000236434	AL162430.2	Gene Expression
ENSG00000085831	TTC39A	Gene Expression
ENSG00000261664	TTC39A-AS1	Gene Expression
ENSG00000085832	EPS15	Gene Expression
ENSG00000238140	AC104170.2	Gene Expression
ENSG00000227070	AC104170.1	Gene Expression
ENSG00000117859	OSBPL9	Gene Expression
ENSG00000078618	NRDC	Gene Expression
ENSG00000266993	AL050343.2	Gene Expression
ENSG00000272175	AL050343.3	Gene Expression
ENSG00000169213	RAB3B	Gene Expression
ENSG00000117862	TXNDC12	Gene Expression
ENSG00000198841	KTI12	Gene Expression
ENSG00000223390	AL445685.1	Gene Expression
ENSG00000228369	TXNDC12-AS1	Gene Expression
ENSG00000134717	BTF3L4	Gene Expression
ENSG00000157077	ZFYVE9	Gene Expression
ENSG00000154222	CC2D1B	Gene Expression
ENSG00000272100	AL513218.1	Gene Expression
ENSG00000287078	AL513218.2	Gene Expression
ENSG00000085840	ORC1	Gene Expression
ENSG00000134748	PRPF38A	Gene Expression
ENSG00000134744	TUT4	Gene Expression
ENSG00000272371	AL591167.1	Gene Expression
ENSG00000116157	GPX7	Gene Expression
ENSG00000182183	SHISAL2A	Gene Expression
ENSG00000162377	COA7	Gene Expression
ENSG00000162378	ZYG11B	Gene Expression
ENSG00000203995	ZYG11A	Gene Expression
ENSG00000242391	AC099677.4	Gene Expression
ENSG00000121310	ECHDC2	Gene Expression
ENSG00000116171	SCP2	Gene Expression
ENSG00000174348	PODN	Gene Expression
ENSG00000232993	AL445183.1	Gene Expression
ENSG00000162383	SLC1A7	Gene Expression
ENSG00000235563	AL445183.2	Gene Expression
ENSG00000157184	CPT2	Gene Expression
ENSG00000236723	AL606760.2	Gene Expression
ENSG00000162384	CZIB	Gene Expression
ENSG00000259818	AL606760.3	Gene Expression
ENSG00000162385	MAGOH	Gene Expression
ENSG00000226754	AL606760.1	Gene Expression
ENSG00000157193	LRP8	Gene Expression
ENSG00000234578	AL355483.3	Gene Expression
ENSG00000228838	AL355483.1	Gene Expression
ENSG00000232762	AL355483.2	Gene Expression
ENSG00000225675	LINC01771	Gene Expression
ENSG00000285954	AC119428.2	Gene Expression
ENSG00000226938	AC119428.1	Gene Expression
ENSG00000230138	LINC02812	Gene Expression
ENSG00000143006	DMRTB1	Gene Expression
ENSG00000174332	GLIS1	Gene Expression
ENSG00000058804	NDC1	Gene Expression
ENSG00000058799	YIPF1	Gene Expression
ENSG00000211452	DIO1	Gene Expression
ENSG00000081870	HSPB11	Gene Expression
ENSG00000116212	LRRC42	Gene Expression
ENSG00000203985	LDLRAD1	Gene Expression
ENSG00000116209	TMEM59	Gene Expression
ENSG00000116205	TCEANC2	Gene Expression
ENSG00000157211	CDCP2	Gene Expression
ENSG00000280425	AL357673.2	Gene Expression
ENSG00000215883	CYB5RL	Gene Expression
ENSG00000116221	MRPL37	Gene Expression
ENSG00000157216	SSBP3	Gene Expression
ENSG00000198711	SSBP3-AS1	Gene Expression
ENSG00000225632	AL161644.1	Gene Expression
ENSG00000232245	AL035415.1	Gene Expression
ENSG00000287582	AC099796.2	Gene Expression
ENSG00000235741	LINC02784	Gene Expression
ENSG00000162390	ACOT11	Gene Expression
ENSG00000162391	FAM151A	Gene Expression
ENSG00000230728	AL590093.1	Gene Expression
ENSG00000184313	MROH7	Gene Expression
ENSG00000243725	TTC4	Gene Expression
ENSG00000162396	PARS2	Gene Expression
ENSG00000006555	TTC22	Gene Expression
ENSG00000237453	AC096536.1	Gene Expression
ENSG00000162398	LEXM	Gene Expression
ENSG00000116133	DHCR24	Gene Expression
ENSG00000287724	AC096536.3	Gene Expression
ENSG00000242396	AC096536.2	Gene Expression
ENSG00000233203	DHCR24-DT	Gene Expression
ENSG00000284601	AL590440.2	Gene Expression
ENSG00000143001	TMEM61	Gene Expression
ENSG00000233271	AL590440.1	Gene Expression
ENSG00000162399	BSND	Gene Expression
ENSG00000169174	PCSK9	Gene Expression
ENSG00000162402	USP24	Gene Expression
ENSG00000231090	MIR4422HG	Gene Expression
ENSG00000234810	AL603840.1	Gene Expression
ENSG00000233079	LINC01755	Gene Expression
ENSG00000230250	LINC01753	Gene Expression
ENSG00000235612	AL353681.1	Gene Expression
ENSG00000260971	AC119674.1	Gene Expression
ENSG00000223956	LINC01767	Gene Expression
ENSG00000162407	PLPP3	Gene Expression
ENSG00000162409	PRKAA2	Gene Expression
ENSG00000187889	FYB2	Gene Expression
ENSG00000229913	AL360295.1	Gene Expression
ENSG00000157131	C8A	Gene Expression
ENSG00000021852	C8B	Gene Expression
ENSG00000236341	AL161740.1	Gene Expression
ENSG00000173406	DAB1	Gene Expression
ENSG00000227935	AL390243.1	Gene Expression
ENSG00000226759	DAB1-AS1	Gene Expression
ENSG00000235038	AL445193.2	Gene Expression
ENSG00000162600	OMA1	Gene Expression
ENSG00000286918	AL035411.3	Gene Expression
ENSG00000184292	TACSTD2	Gene Expression
ENSG00000162601	MYSM1	Gene Expression
ENSG00000283445	AL136985.3	Gene Expression
ENSG00000177606	JUN	Gene Expression
ENSG00000234807	LINC01135	Gene Expression
ENSG00000272226	AL136985.2	Gene Expression
ENSG00000231740	AL136985.1	Gene Expression
ENSG00000232453	LINC02777	Gene Expression
ENSG00000237352	LINC01358	Gene Expression
ENSG00000241042	AL592431.2	Gene Expression
ENSG00000235215	AL592431.1	Gene Expression
ENSG00000224609	AC093425.1	Gene Expression
ENSG00000270457	AC093424.1	Gene Expression
ENSG00000172456	FGGY	Gene Expression
ENSG00000226883	AL035416.1	Gene Expression
ENSG00000134709	HOOK1	Gene Expression
ENSG00000134716	CYP2J2	Gene Expression
ENSG00000162598	C1orf87	Gene Expression
ENSG00000238242	LINC02778	Gene Expression
ENSG00000226476	LINC01748	Gene Expression
ENSG00000231252	AC099792.1	Gene Expression
ENSG00000162599	NFIA	Gene Expression
ENSG00000237928	NFIA-AS2	Gene Expression
ENSG00000237853	NFIA-AS1	Gene Expression
ENSG00000284808	AC099791.3	Gene Expression
ENSG00000287224	AC099791.4	Gene Expression
ENSG00000162604	TM2D1	Gene Expression
ENSG00000271200	AC099791.2	Gene Expression
ENSG00000132849	PATJ	Gene Expression
ENSG00000240563	L1TD1	Gene Expression
ENSG00000132854	KANK4	Gene Expression
ENSG00000162607	USP1	Gene Expression
ENSG00000116641	DOCK7	Gene Expression
ENSG00000132855	ANGPTL3	Gene Expression
ENSG00000235545	AC103923.1	Gene Expression
ENSG00000125703	ATG4C	Gene Expression
ENSG00000234318	AC099794.1	Gene Expression
ENSG00000229537	LINC01739	Gene Expression
ENSG00000286455	AL162400.3	Gene Expression
ENSG00000227485	AL162400.1	Gene Expression
ENSG00000229225	AL162400.2	Gene Expression
ENSG00000203605	AC096543.1	Gene Expression
ENSG00000224209	LINC00466	Gene Expression
ENSG00000228734	AC096543.2	Gene Expression
ENSG00000230798	FOXD3-AS1	Gene Expression
ENSG00000187140	FOXD3	Gene Expression
ENSG00000088035	ALG6	Gene Expression
ENSG00000142856	ITGB3BP	Gene Expression
ENSG00000286429	BX004807.1	Gene Expression
ENSG00000203965	EFCAB7	Gene Expression
ENSG00000116652	DLEU2L	Gene Expression
ENSG00000079739	PGM1	Gene Expression
ENSG00000185483	ROR1	Gene Expression
ENSG00000223949	ROR1-AS1	Gene Expression
ENSG00000284928	AL445205.1	Gene Expression
ENSG00000177414	UBE2U	Gene Expression
ENSG00000158966	CACHD1	Gene Expression
ENSG00000162437	RAVER2	Gene Expression
ENSG00000162434	JAK1	Gene Expression
ENSG00000226891	LINC01359	Gene Expression
ENSG00000272506	AL357078.2	Gene Expression
ENSG00000162433	AK4	Gene Expression
ENSG00000116675	DNAJC6	Gene Expression
ENSG00000229294	AL139294.1	Gene Expression
ENSG00000213625	LEPROT	Gene Expression
ENSG00000116678	LEPR	Gene Expression
ENSG00000237852	AC119800.1	Gene Expression
ENSG00000285079	AL513493.1	Gene Expression
ENSG00000184588	PDE4B	Gene Expression
ENSG00000227466	AL590783.1	Gene Expression
ENSG00000118473	SGIP1	Gene Expression
ENSG00000248458	AL139147.1	Gene Expression
ENSG00000152760	TCTEX1D1	Gene Expression
ENSG00000172410	INSL5	Gene Expression
ENSG00000152763	WDR78	Gene Expression
ENSG00000231080	AL592161.1	Gene Expression
ENSG00000198160	MIER1	Gene Expression
ENSG00000116704	SLC35D1	Gene Expression
ENSG00000203963	C1orf141	Gene Expression
ENSG00000275678	AL133320.2	Gene Expression
ENSG00000162594	IL23R	Gene Expression
ENSG00000081985	IL12RB2	Gene Expression
ENSG00000142864	SERBP1	Gene Expression
ENSG00000235200	LINC01702	Gene Expression
ENSG00000116717	GADD45A	Gene Expression
ENSG00000172380	GNG12	Gene Expression
ENSG00000232284	GNG12-AS1	Gene Expression
ENSG00000162595	DIRAS3	Gene Expression
ENSG00000116729	WLS	Gene Expression
ENSG00000116745	RPE65	Gene Expression
ENSG00000024526	DEPDC1	Gene Expression
ENSG00000233589	AL138789.1	Gene Expression
ENSG00000234264	DEPDC1-AS1	Gene Expression
ENSG00000285041	AL035412.1	Gene Expression
ENSG00000285407	AL033530.1	Gene Expression
ENSG00000285473	AL691520.1	Gene Expression
ENSG00000223883	LINC01707	Gene Expression
ENSG00000235446	LINC02791	Gene Expression
ENSG00000229639	LINC01758	Gene Expression
ENSG00000287453	AL359894.1	Gene Expression
ENSG00000033122	LRRC7	Gene Expression
ENSG00000287283	AL117353.1	Gene Expression
ENSG00000237919	AL158840.1	Gene Expression
ENSG00000066557	LRRC40	Gene Expression
ENSG00000116754	SRSF11	Gene Expression
ENSG00000228988	AL353771.1	Gene Expression
ENSG00000118454	ANKRD13C	Gene Expression
ENSG00000197568	HHLA3	Gene Expression
ENSG00000226088	AL158839.1	Gene Expression
ENSG00000116761	CTH	Gene Expression
ENSG00000271992	AL354872.2	Gene Expression
ENSG00000229051	LINC01788	Gene Expression
ENSG00000226208	AL513285.1	Gene Expression
ENSG00000050628	PTGER3	Gene Expression
ENSG00000235782	AL031429.1	Gene Expression
ENSG00000269933	AL031429.2	Gene Expression
ENSG00000235079	ZRANB2-AS1	Gene Expression
ENSG00000132485	ZRANB2	Gene Expression
ENSG00000229956	ZRANB2-AS2	Gene Expression
ENSG00000172260	NEGR1	Gene Expression
ENSG00000231985	AL354949.1	Gene Expression
ENSG00000228853	NEGR1-IT1	Gene Expression
ENSG00000286863	AL513166.1	Gene Expression
ENSG00000225087	AL583808.1	Gene Expression
ENSG00000227016	LINC02796	Gene Expression
ENSG00000285808	LINC02797	Gene Expression
ENSG00000233973	LINC01360	Gene Expression
ENSG00000223479	LINC02238	Gene Expression
ENSG00000285778	AL591463.1	Gene Expression
ENSG00000162620	LRRIQ3	Gene Expression
ENSG00000254685	FPGT	Gene Expression
ENSG00000116783	TNNI3K	Gene Expression
ENSG00000237324	AC093158.1	Gene Expression
ENSG00000233894	AC105271.1	Gene Expression
ENSG00000162621	LRRC53	Gene Expression
ENSG00000178965	ERICH3	Gene Expression
ENSG00000234497	ERICH3-AS1	Gene Expression
ENSG00000272864	AC135803.1	Gene Expression
ENSG00000116791	CRYZ	Gene Expression
ENSG00000162623	TYW3	Gene Expression
ENSG00000229943	AC133865.1	Gene Expression
ENSG00000261213	AC099786.3	Gene Expression
ENSG00000224127	AC099786.1	Gene Expression
ENSG00000162624	LHX8	Gene Expression
ENSG00000224149	AC099786.2	Gene Expression
ENSG00000137968	SLC44A5	Gene Expression
ENSG00000117054	ACADM	Gene Expression
ENSG00000137955	RABGGTB	Gene Expression
ENSG00000057468	MSH4	Gene Expression
ENSG00000154007	ASB17	Gene Expression
ENSG00000225605	AC092813.1	Gene Expression
ENSG00000230027	AC092813.2	Gene Expression
ENSG00000184005	ST6GALNAC3	Gene Expression
ENSG00000272855	AC104458.1	Gene Expression
ENSG00000237552	LINC02567	Gene Expression
ENSG00000117069	ST6GALNAC5	Gene Expression
ENSG00000230498	AL035409.1	Gene Expression
ENSG00000142892	PIGK	Gene Expression
ENSG00000287870	AC093433.2	Gene Expression
ENSG00000154027	AK5	Gene Expression
ENSG00000233099	AC095030.1	Gene Expression
ENSG00000287647	AC093575.1	Gene Expression
ENSG00000036549	AC118549.1	Gene Expression
ENSG00000077254	USP33	Gene Expression
ENSG00000180488	MIGA1	Gene Expression
ENSG00000235927	NEXN-AS1	Gene Expression
ENSG00000162614	NEXN	Gene Expression
ENSG00000162613	FUBP1	Gene Expression
ENSG00000162616	DNAJB4	Gene Expression
ENSG00000137960	GIPC2	Gene Expression
ENSG00000273338	AC103591.3	Gene Expression
ENSG00000285928	AC103591.4	Gene Expression
ENSG00000237413	AC096531.2	Gene Expression
ENSG00000122420	PTGFR	Gene Expression
ENSG00000137959	IFI44L	Gene Expression
ENSG00000137965	IFI44	Gene Expression
ENSG00000162618	ADGRL4	Gene Expression
ENSG00000282898	AL353651.2	Gene Expression
ENSG00000235011	AL353651.1	Gene Expression
ENSG00000285462	LINC02792	Gene Expression
ENSG00000285409	AC099671.1	Gene Expression
ENSG00000260322	AC098657.2	Gene Expression
ENSG00000225598	AL606519.1	Gene Expression
ENSG00000224326	AL136234.1	Gene Expression
ENSG00000234184	LINC01781	Gene Expression
ENSG00000285179	AC093154.1	Gene Expression
ENSG00000117114	ADGRL2	Gene Expression
ENSG00000227960	AL138799.2	Gene Expression
ENSG00000234953	AL138799.4	Gene Expression
ENSG00000236676	AC117944.1	Gene Expression
ENSG00000233290	AL157944.1	Gene Expression
ENSG00000230817	LINC01362	Gene Expression
ENSG00000236268	LINC01361	Gene Expression
ENSG00000285782	AC116099.1	Gene Expression
ENSG00000231364	LINC01712	Gene Expression
ENSG00000233008	LINC01725	Gene Expression
ENSG00000237076	AL035706.1	Gene Expression
ENSG00000137941	TTLL7	Gene Expression
ENSG00000233061	TTLL7-IT1	Gene Expression
ENSG00000285201	AC104454.2	Gene Expression
ENSG00000271576	AL359504.2	Gene Expression
ENSG00000142875	PRKACB	Gene Expression
ENSG00000203943	SAMD13	Gene Expression
ENSG00000137976	DNASE2B	Gene Expression
ENSG00000285361	AL844170.1	Gene Expression
ENSG00000117133	RPF1	Gene Expression
ENSG00000174021	GNG5	Gene Expression
ENSG00000122432	SPATA1	Gene Expression
ENSG00000117151	CTBS	Gene Expression
ENSG00000284882	AL359762.1	Gene Expression
ENSG00000285374	AL359762.2	Gene Expression
ENSG00000180869	LINC01555	Gene Expression
ENSG00000117155	SSX2IP	Gene Expression
ENSG00000285325	AC104169.1	Gene Expression
ENSG00000171517	LPAR3	Gene Expression
ENSG00000153898	MCOLN2	Gene Expression
ENSG00000162643	WDR63	Gene Expression
ENSG00000055732	MCOLN3	Gene Expression
ENSG00000097096	SYDE2	Gene Expression
ENSG00000162642	C1orf52	Gene Expression
ENSG00000142867	BCL10	Gene Expression
ENSG00000223653	AL078459.1	Gene Expression
ENSG00000153904	DDAH1	Gene Expression
ENSG00000273264	AL360219.1	Gene Expression
ENSG00000282057	AC092807.3	Gene Expression
ENSG00000272691	AC092807.2	Gene Expression
ENSG00000142871	CCN1	Gene Expression
ENSG00000230285	AC092807.1	Gene Expression
ENSG00000117174	ZNHIT6	Gene Expression
ENSG00000171502	COL24A1	Gene Expression
ENSG00000285210	LINC02795	Gene Expression
ENSG00000122417	ODF2L	Gene Expression
ENSG00000137975	CLCA2	Gene Expression
ENSG00000016490	CLCA1	Gene Expression
ENSG00000016602	CLCA4	Gene Expression
ENSG00000236915	CLCA4-AS1	Gene Expression
ENSG00000261737	AL049597.2	Gene Expression
ENSG00000097033	SH3GLB1	Gene Expression
ENSG00000284846	AL355981.1	Gene Expression
ENSG00000183291	SELENOF	Gene Expression
ENSG00000153936	HS2ST1	Gene Expression
ENSG00000267734	AL121989.1	Gene Expression
ENSG00000267272	LINC01140	Gene Expression
ENSG00000284240	LINC02801	Gene Expression
ENSG00000143013	LMO4	Gene Expression
ENSG00000227290	LINC01364	Gene Expression
ENSG00000237505	PKN2-AS1	Gene Expression
ENSG00000286758	AL445438.1	Gene Expression
ENSG00000065243	PKN2	Gene Expression
ENSG00000137947	GTF2B	Gene Expression
ENSG00000137944	KYAT3	Gene Expression
ENSG00000213516	RBMXL1	Gene Expression
ENSG00000117226	GBP3	Gene Expression
ENSG00000117228	GBP1	Gene Expression
ENSG00000162645	GBP2	Gene Expression
ENSG00000286802	AC104459.1	Gene Expression
ENSG00000213512	GBP7	Gene Expression
ENSG00000162654	GBP4	Gene Expression
ENSG00000284734	AC099063.4	Gene Expression
ENSG00000154451	GBP5	Gene Expression
ENSG00000237568	AC099063.1	Gene Expression
ENSG00000183347	GBP6	Gene Expression
ENSG00000286548	AL596214.1	Gene Expression
ENSG00000197147	LRRC8B	Gene Expression
ENSG00000231999	LRRC8C-DT	Gene Expression
ENSG00000230735	AC093423.2	Gene Expression
ENSG00000171488	LRRC8C	Gene Expression
ENSG00000231613	AC099568.1	Gene Expression
ENSG00000272931	AC099568.2	Gene Expression
ENSG00000171492	LRRC8D	Gene Expression
ENSG00000272672	AL391497.1	Gene Expression
ENSG00000162664	ZNF326	Gene Expression
ENSG00000287015	AL161797.1	Gene Expression
ENSG00000287406	AC098656.1	Gene Expression
ENSG00000287372	AL627316.1	Gene Expression
ENSG00000229201	LINC02787	Gene Expression
ENSG00000143032	BARHL2	Gene Expression
ENSG00000287076	AC092805.1	Gene Expression
ENSG00000233593	LINC02609	Gene Expression
ENSG00000285532	LINC02788	Gene Expression
ENSG00000225446	LINC01763	Gene Expression
ENSG00000272094	AC091614.1	Gene Expression
ENSG00000122482	ZNF644	Gene Expression
ENSG00000162669	HFM1	Gene Expression
ENSG00000097046	CDC7	Gene Expression
ENSG00000069702	TGFBR3	Gene Expression
ENSG00000137948	BRDT	Gene Expression
ENSG00000172031	EPHX4	Gene Expression
ENSG00000230667	SETSIP	Gene Expression
ENSG00000189195	BTBD8	Gene Expression
ENSG00000273487	AC104836.1	Gene Expression
ENSG00000203910	C1orf146	Gene Expression
ENSG00000174842	GLMN	Gene Expression
ENSG00000122484	RPAP2	Gene Expression
ENSG00000162676	GFI1	Gene Expression
ENSG00000067208	EVI5	Gene Expression
ENSG00000122406	RPL5	Gene Expression
ENSG00000154511	DIPK1A	Gene Expression
ENSG00000287797	AC093577.1	Gene Expression
ENSG00000143033	MTF2	Gene Expression
ENSG00000117500	TMED5	Gene Expression
ENSG00000122483	CCDC18	Gene Expression
ENSG00000223745	CCDC18-AS1	Gene Expression
ENSG00000117505	DR1	Gene Expression
ENSG00000137942	FNBP1L	Gene Expression
ENSG00000137936	BCAR3	Gene Expression
ENSG00000224093	AL109613.1	Gene Expression
ENSG00000260464	AL049796.1	Gene Expression
ENSG00000067334	DNTTIP2	Gene Expression
ENSG00000023909	GCLM	Gene Expression
ENSG00000198691	ABCA4	Gene Expression
ENSG00000233482	AC093579.1	Gene Expression
ENSG00000137962	ARHGAP29	Gene Expression
ENSG00000226835	ARHGAP29-AS1	Gene Expression
ENSG00000236098	AC097059.1	Gene Expression
ENSG00000286692	AC118469.2	Gene Expression
ENSG00000117528	ABCD3	Gene Expression
ENSG00000117525	F3	Gene Expression
ENSG00000223675	AC093117.1	Gene Expression
ENSG00000143036	SLC44A3	Gene Expression
ENSG00000117519	CNN3	Gene Expression
ENSG00000235501	AC105942.1	Gene Expression
ENSG00000172339	ALG14	Gene Expression
ENSG00000230427	AC095033.1	Gene Expression
ENSG00000152078	TLCD4	Gene Expression
ENSG00000231992	AC092802.3	Gene Expression
ENSG00000226026	AC092802.1	Gene Expression
ENSG00000122481	RWDD3	Gene Expression
ENSG00000228852	AC092802.2	Gene Expression
ENSG00000287919	AC092802.4	Gene Expression
ENSG00000228504	LINC01760	Gene Expression
ENSG00000230434	LINC01650	Gene Expression
ENSG00000237954	AL445218.1	Gene Expression
ENSG00000233907	LINC01761	Gene Expression
ENSG00000228971	LINC02607	Gene Expression
ENSG00000271252	AL683887.1	Gene Expression
ENSG00000237435	LINC02790	Gene Expression
ENSG00000231987	LINC01787	Gene Expression
ENSG00000117569	PTBP2	Gene Expression
ENSG00000188641	DPYD	Gene Expression
ENSG00000232878	DPYD-AS1	Gene Expression
ENSG00000232542	DPYD-IT1	Gene Expression
ENSG00000235777	DPYD-AS2	Gene Expression
ENSG00000225206	MIR137HG	Gene Expression
ENSG00000259946	BX005019.1	Gene Expression
ENSG00000285922	AC104453.1	Gene Expression
ENSG00000226053	LINC01776	Gene Expression
ENSG00000162627	SNX7	Gene Expression
ENSG00000117598	PLPPR5	Gene Expression
ENSG00000232825	AL445433.2	Gene Expression
ENSG00000117600	PLPPR4	Gene Expression
ENSG00000224445	LINC01708	Gene Expression
ENSG00000099260	PALMD	Gene Expression
ENSG00000156869	FRRS1	Gene Expression
ENSG00000162688	AGL	Gene Expression
ENSG00000228084	AC118553.1	Gene Expression
ENSG00000117620	SLC35A3	Gene Expression
ENSG00000156875	MFSD14A	Gene Expression
ENSG00000241073	AC093019.2	Gene Expression
ENSG00000156876	SASS6	Gene Expression
ENSG00000122435	TRMT13	Gene Expression
ENSG00000122477	LRRC39	Gene Expression
ENSG00000137992	DBT	Gene Expression
ENSG00000285530	AL445928.2	Gene Expression
ENSG00000224616	RTCA-AS1	Gene Expression
ENSG00000137996	RTCA	Gene Expression
ENSG00000223906	AC104457.2	Gene Expression
ENSG00000079335	CDC14A	Gene Expression
ENSG00000228086	AL589990.1	Gene Expression
ENSG00000181656	GPR88	Gene Expression
ENSG00000230402	LINC01349	Gene Expression
ENSG00000285525	AC099670.3	Gene Expression
ENSG00000162692	VCAM1	Gene Expression
ENSG00000162694	EXTL2	Gene Expression
ENSG00000273204	AC104506.1	Gene Expression
ENSG00000162695	SLC30A7	Gene Expression
ENSG00000117543	DPH5	Gene Expression
ENSG00000235795	AC093157.2	Gene Expression
ENSG00000233184	AC093157.1	Gene Expression
ENSG00000225938	AL109741.1	Gene Expression
ENSG00000170989	S1PR1	Gene Expression
ENSG00000231671	LINC01307	Gene Expression
ENSG00000226715	LINC01709	Gene Expression
ENSG00000118733	OLFM3	Gene Expression
ENSG00000233359	AC114485.1	Gene Expression
ENSG00000230864	AC099567.1	Gene Expression
ENSG00000060718	COL11A1	Gene Expression
ENSG00000230759	AC095032.2	Gene Expression
ENSG00000224613	AC095032.1	Gene Expression
ENSG00000185946	RNPC3	Gene Expression
ENSG00000240038	AMY2B	Gene Expression
ENSG00000243480	AMY2A	Gene Expression
ENSG00000237763	AMY1A	Gene Expression
ENSG00000174876	AMY1B	Gene Expression
ENSG00000187733	AMY1C	Gene Expression
ENSG00000285981	AL591888.1	Gene Expression
ENSG00000230768	LINC01676	Gene Expression
ENSG00000233047	LINC01677	Gene Expression
ENSG00000237480	AL355306.2	Gene Expression
ENSG00000237460	LINC01661	Gene Expression
ENSG00000198890	PRMT6	Gene Expression
ENSG00000162631	NTNG1	Gene Expression
ENSG00000134215	VAV3	Gene Expression
ENSG00000230489	VAV3-AS1	Gene Expression
ENSG00000226822	LINC02785	Gene Expression
ENSG00000085491	SLC25A24	Gene Expression
ENSG00000260879	AL359258.2	Gene Expression
ENSG00000196427	NBPF4	Gene Expression
ENSG00000238122	AL359258.1	Gene Expression
ENSG00000224698	AL390038.1	Gene Expression
ENSG00000186086	NBPF6	Gene Expression
ENSG00000162636	FAM102B	Gene Expression
ENSG00000162639	HENMT1	Gene Expression
ENSG00000285923	AL160171.1	Gene Expression
ENSG00000134186	PRPF38B	Gene Expression
ENSG00000143107	FNDC7	Gene Expression
ENSG00000232971	AL591719.2	Gene Expression
ENSG00000116266	STXBP3	Gene Expression
ENSG00000162641	AKNAD1	Gene Expression
ENSG00000203897	SPATA42	Gene Expression
ENSG00000121957	GPSM2	Gene Expression
ENSG00000121940	CLCC1	Gene Expression
ENSG00000085433	WDR47	Gene Expression
ENSG00000197780	TAF13	Gene Expression
ENSG00000273382	AL356488.3	Gene Expression
ENSG00000215717	TMEM167B	Gene Expression
ENSG00000270066	AL356488.2	Gene Expression
ENSG00000179902	C1orf194	Gene Expression
ENSG00000116299	KIAA1324	Gene Expression
ENSG00000031698	SARS	Gene Expression
ENSG00000143126	CELSR2	Gene Expression
ENSG00000134222	PSRC1	Gene Expression
ENSG00000221986	MYBPHL	Gene Expression
ENSG00000134243	SORT1	Gene Expression
ENSG00000143106	PSMA5	Gene Expression
ENSG00000143028	SYPL2	Gene Expression
ENSG00000162650	ATXN7L2	Gene Expression
ENSG00000174151	CYB561D1	Gene Expression
ENSG00000181754	AMIGO1	Gene Expression
ENSG00000156097	GPR61	Gene Expression
ENSG00000254942	AL355310.3	Gene Expression
ENSG00000065135	GNAI3	Gene Expression
ENSG00000225113	AL355310.1	Gene Expression
ENSG00000134183	GNAT2	Gene Expression
ENSG00000116337	AMPD2	Gene Expression
ENSG00000228703	AL355310.2	Gene Expression
ENSG00000168765	GSTM4	Gene Expression
ENSG00000213366	GSTM2	Gene Expression
ENSG00000134184	GSTM1	Gene Expression
ENSG00000260246	AC000032.1	Gene Expression
ENSG00000134201	GSTM5	Gene Expression
ENSG00000241720	AL158847.1	Gene Expression
ENSG00000134202	GSTM3	Gene Expression
ENSG00000198758	EPS8L3	Gene Expression
ENSG00000228420	LINC01768	Gene Expression
ENSG00000235005	AL450468.1	Gene Expression
ENSG00000261055	AL450468.2	Gene Expression
ENSG00000184371	CSF1	Gene Expression
ENSG00000168710	AHCYL1	Gene Expression
ENSG00000143093	STRIP1	Gene Expression
ENSG00000258634	AL160006.1	Gene Expression
ENSG00000156150	ALX3	Gene Expression
ENSG00000258673	LINC01397	Gene Expression
ENSG00000186150	UBL4B	Gene Expression
ENSG00000197106	SLC6A17	Gene Expression
ENSG00000227091	AL355990.1	Gene Expression
ENSG00000235526	AL355990.2	Gene Expression
ENSG00000224965	LINC02586	Gene Expression
ENSG00000116396	KCNC4	Gene Expression
ENSG00000227963	RBM15-AS1	Gene Expression
ENSG00000162775	RBM15	Gene Expression
ENSG00000224699	LAMTOR5-AS1	Gene Expression
ENSG00000168679	SLC16A4	Gene Expression
ENSG00000273373	AL355488.1	Gene Expression
ENSG00000134248	LAMTOR5	Gene Expression
ENSG00000143125	PROK1	Gene Expression
ENSG00000270380	AL358215.1	Gene Expression
ENSG00000282887	AL358215.2	Gene Expression
ENSG00000235407	CYMP-AS1	Gene Expression
ENSG00000143105	KCNA10	Gene Expression
ENSG00000177301	KCNA2	Gene Expression
ENSG00000259834	AL365361.1	Gene Expression
ENSG00000177272	KCNA3	Gene Expression
ENSG00000143119	CD53	Gene Expression
ENSG00000261654	AL360270.2	Gene Expression
ENSG00000232811	AL360270.1	Gene Expression
ENSG00000121931	LRIF1	Gene Expression
ENSG00000273010	AL360270.3	Gene Expression
ENSG00000156171	DRAM2	Gene Expression
ENSG00000134255	CEPT1	Gene Expression
ENSG00000272982	AL355816.1	Gene Expression
ENSG00000273221	AL355816.2	Gene Expression
ENSG00000162777	DENND2D	Gene Expression
ENSG00000064886	CHI3L2	Gene Expression
ENSG00000134216	CHIA	Gene Expression
ENSG00000229283	AL356387.1	Gene Expression
ENSG00000173947	PIFO	Gene Expression
ENSG00000085465	OVGP1	Gene Expression
ENSG00000260948	AL390195.2	Gene Expression
ENSG00000243960	AL390195.1	Gene Expression
ENSG00000116455	WDR77	Gene Expression
ENSG00000116459	ATP5PB	Gene Expression
ENSG00000143110	C1orf162	Gene Expression
ENSG00000121933	TMIGD3	Gene Expression
ENSG00000282608	ADORA3	Gene Expression
ENSG00000116473	RAP1A	Gene Expression
ENSG00000231346	LINC01160	Gene Expression
ENSG00000197852	INKA2	Gene Expression
ENSG00000227811	INKA2-AS1	Gene Expression
ENSG00000284830	AL049557.1	Gene Expression
ENSG00000064703	DDX20	Gene Expression
ENSG00000171385	KCND3	Gene Expression
ENSG00000232558	KCND3-IT1	Gene Expression
ENSG00000237556	KCND3-AS1	Gene Expression
ENSG00000231437	LINC01750	Gene Expression
ENSG00000231246	AL445426.1	Gene Expression
ENSG00000143079	CTTNBP2NL	Gene Expression
ENSG00000134245	WNT2B	Gene Expression
ENSG00000273483	AL354760.1	Gene Expression
ENSG00000007341	ST7L	Gene Expression
ENSG00000116489	CAPZA1	Gene Expression
ENSG00000155363	MOV10	Gene Expression
ENSG00000225075	AL603832.1	Gene Expression
ENSG00000155366	RHOC	Gene Expression
ENSG00000155367	PPM1J	Gene Expression
ENSG00000261595	AL603832.2	Gene Expression
ENSG00000184599	TAFA3	Gene Expression
ENSG00000215866	LINC01356	Gene Expression
ENSG00000224167	LINC01357	Gene Expression
ENSG00000155380	SLC16A1	Gene Expression
ENSG00000226419	SLC16A1-AS1	Gene Expression
ENSG00000287807	AL390242.1	Gene Expression
ENSG00000238198	LRIG2-DT	Gene Expression
ENSG00000198799	LRIG2	Gene Expression
ENSG00000081026	MAGI3	Gene Expression
ENSG00000116793	PHTF1	Gene Expression
ENSG00000081019	RSBN1	Gene Expression
ENSG00000231128	AL137856.1	Gene Expression
ENSG00000134242	PTPN22	Gene Expression
ENSG00000226167	AP4B1-AS1	Gene Expression
ENSG00000188761	BCL2L15	Gene Expression
ENSG00000134262	AP4B1	Gene Expression
ENSG00000118655	DCLRE1B	Gene Expression
ENSG00000235527	HIPK1-AS1	Gene Expression
ENSG00000163349	HIPK1	Gene Expression
ENSG00000116774	OLFML3	Gene Expression
ENSG00000282048	AL591742.2	Gene Expression
ENSG00000134207	SYT6	Gene Expression
ENSG00000232895	AL121999.1	Gene Expression
ENSG00000197323	TRIM33	Gene Expression
ENSG00000116752	BCAS2	Gene Expression
ENSG00000175984	DENND2C	Gene Expression
ENSG00000116748	AMPD1	Gene Expression
ENSG00000213281	NRAS	Gene Expression
ENSG00000009307	CSDE1	Gene Expression
ENSG00000052723	SIKE1	Gene Expression
ENSG00000198765	SYCP1	Gene Expression
ENSG00000134200	TSHB	Gene Expression
ENSG00000134198	TSPAN2	Gene Expression
ENSG00000233730	LINC01765	Gene Expression
ENSG00000285698	AL049825.1	Gene Expression
ENSG00000228035	NGF-AS1	Gene Expression
ENSG00000134259	NGF	Gene Expression
ENSG00000287103	AL512638.3	Gene Expression
ENSG00000173218	VANGL1	Gene Expression
ENSG00000118729	CASQ2	Gene Expression
ENSG00000177551	NHLH2	Gene Expression
ENSG00000228127	LINC01649	Gene Expression
ENSG00000163393	SLC22A15	Gene Expression
ENSG00000237993	AL365318.1	Gene Expression
ENSG00000173212	MAB21L3	Gene Expression
ENSG00000235933	LINC01779	Gene Expression
ENSG00000287217	AL355538.1	Gene Expression
ENSG00000163399	ATP1A1	Gene Expression
ENSG00000203865	ATP1A1-AS1	Gene Expression
ENSG00000233154	LINC01762	Gene Expression
ENSG00000230381	AL136376.1	Gene Expression
ENSG00000224950	AL390066.1	Gene Expression
ENSG00000286276	AL390066.2	Gene Expression
ENSG00000116815	CD58	Gene Expression
ENSG00000143061	IGSF3	Gene Expression
ENSG00000203864	C1orf137	Gene Expression
ENSG00000116824	CD2	Gene Expression
ENSG00000272715	AL157904.1	Gene Expression
ENSG00000134247	PTGFRN	Gene Expression
ENSG00000134256	CD101	Gene Expression
ENSG00000236137	AL445231.1	Gene Expression
ENSG00000116830	TTF2	Gene Expression
ENSG00000134253	TRIM45	Gene Expression
ENSG00000134258	VTCN1	Gene Expression
ENSG00000235202	LINC01525	Gene Expression
ENSG00000271427	AL358072.1	Gene Expression
ENSG00000198162	MAN1A2	Gene Expression
ENSG00000236866	AL157902.1	Gene Expression
ENSG00000183508	TENT5C	Gene Expression
ENSG00000196505	GDAP2	Gene Expression
ENSG00000065183	WDR3	Gene Expression
ENSG00000155761	SPAG17	Gene Expression
ENSG00000287980	AL391557.1	Gene Expression
ENSG00000092607	TBX15	Gene Expression
ENSG00000226172	AL139420.1	Gene Expression
ENSG00000239216	AL139420.2	Gene Expression
ENSG00000116874	WARS2	Gene Expression
ENSG00000224238	WARS2-IT1	Gene Expression
ENSG00000231365	WARS2-AS1	Gene Expression
ENSG00000227712	AL359915.1	Gene Expression
ENSG00000232650	LINC01780	Gene Expression
ENSG00000116882	HAO2	Gene Expression
ENSG00000230921	HAO2-IT1	Gene Expression
ENSG00000203859	HSD3B2	Gene Expression
ENSG00000203857	HSD3B1	Gene Expression
ENSG00000260941	LINC00622	Gene Expression
ENSG00000143067	ZNF697	Gene Expression
ENSG00000092621	PHGDH	Gene Expression
ENSG00000134240	HMGCS2	Gene Expression
ENSG00000134193	REG4	Gene Expression
ENSG00000134249	ADAM30	Gene Expression
ENSG00000134250	NOTCH2	Gene Expression
ENSG00000273406	AC245008.1	Gene Expression
ENSG00000265808	SEC22B	Gene Expression
ENSG00000286106	AC253572.1	Gene Expression
ENSG00000273136	NBPF26	Gene Expression
ENSG00000287979	AC253572.2	Gene Expression
ENSG00000263353	PPIAL4A	Gene Expression
ENSG00000226067	LINC00623	Gene Expression
ENSG00000198019	FCGR1B	Gene Expression
ENSG00000234998	AC244453.3	Gene Expression
ENSG00000233029	AC244453.2	Gene Expression
ENSG00000227193	AC244453.1	Gene Expression
ENSG00000188610	FAM72B	Gene Expression
ENSG00000171943	SRGAP2C	Gene Expression
ENSG00000230806	SRGAP2-AS1	Gene Expression
ENSG00000227082	LINC02798	Gene Expression
ENSG00000228826	AL592494.1	Gene Expression
ENSG00000272583	AL592494.2	Gene Expression
ENSG00000224857	LINC01691	Gene Expression
ENSG00000235887	LINC02799	Gene Expression
ENSG00000232721	AC239800.2	Gene Expression
ENSG00000263590	LINC02591	Gene Expression
ENSG00000273213	HIST2H3PS2	Gene Expression
ENSG00000230186	AC246680.1	Gene Expression
ENSG00000263513	FAM72C	Gene Expression
ENSG00000276674	IGKV1OR1-1	Gene Expression
ENSG00000232527	LINC02802	Gene Expression
ENSG00000271567	PPIAL4E	Gene Expression
ENSG00000237343	AC246785.3	Gene Expression
ENSG00000266338	NBPF15	Gene Expression
ENSG00000279782	PPIAL4F	Gene Expression
ENSG00000277199	LINC01632	Gene Expression
ENSG00000224363	FP700111.1	Gene Expression
ENSG00000196369	SRGAP2B	Gene Expression
ENSG00000215784	FAM72D	Gene Expression
ENSG00000256374	PPIAL4D	Gene Expression
ENSG00000276216	AC245014.3	Gene Expression
ENSG00000236140	AC245014.1	Gene Expression
ENSG00000162825	NBPF20	Gene Expression
ENSG00000287374	AC239860.4	Gene Expression
ENSG00000117262	GPR89A	Gene Expression
ENSG00000174827	PDZK1	Gene Expression
ENSG00000117281	CD160	Gene Expression
ENSG00000265491	RNF115	Gene Expression
ENSG00000186141	POLR3C	Gene Expression
ENSG00000186364	NUDT17	Gene Expression
ENSG00000131788	PIAS3	Gene Expression
ENSG00000198483	ANKRD35	Gene Expression
ENSG00000143127	ITGA10	Gene Expression
ENSG00000244619	AC243547.1	Gene Expression
ENSG00000131779	PEX11B	Gene Expression
ENSG00000265241	RBM8A	Gene Expression
ENSG00000234222	LIX1L-AS1	Gene Expression
ENSG00000271601	LIX1L	Gene Expression
ENSG00000272031	ANKRD34A	Gene Expression
ENSG00000278431	AC243547.2	Gene Expression
ENSG00000121851	POLR3GL	Gene Expression
ENSG00000265972	TXNIP	Gene Expression
ENSG00000168509	HJV	Gene Expression
ENSG00000287190	AC239799.2	Gene Expression
ENSG00000233396	LINC01719	Gene Expression
ENSG00000271425	NBPF10	Gene Expression
ENSG00000264343	NOTCH2NLA	Gene Expression
ENSG00000276509	AC239799.1	Gene Expression
ENSG00000270339	PPIAL4H	Gene Expression
ENSG00000287978	AC245407.2	Gene Expression
ENSG00000268043	NBPF12	Gene Expression
ENSG00000234225	AC244394.2	Gene Expression
ENSG00000131791	PRKAB2	Gene Expression
ENSG00000237188	AC242426.2	Gene Expression
ENSG00000131781	FMO5	Gene Expression
ENSG00000131778	CHD1L	Gene Expression
ENSG00000278811	LINC00624	Gene Expression
ENSG00000116128	BCL9	Gene Expression
ENSG00000162836	ACP6	Gene Expression
ENSG00000227139	AC241644.1	Gene Expression
ENSG00000265107	GJA5	Gene Expression
ENSG00000274415	AC241644.3	Gene Expression
ENSG00000234190	AC241644.2	Gene Expression
ENSG00000121634	GJA8	Gene Expression
ENSG00000188092	GPR89B	Gene Expression
ENSG00000273059	AC239803.1	Gene Expression
ENSG00000274372	LINC02804	Gene Expression
ENSG00000263956	NBPF11	Gene Expression
ENSG00000232265	LINC02805	Gene Expression
ENSG00000227733	AC239809.3	Gene Expression
ENSG00000234283	LINC01731	Gene Expression
ENSG00000274020	LINC01138	Gene Expression
ENSG00000238107	LINC02806	Gene Expression
ENSG00000224481	AC245100.1	Gene Expression
ENSG00000272824	AC245100.6	Gene Expression
ENSG00000236334	PPIAL4G	Gene Expression
ENSG00000270629	NBPF14	Gene Expression
ENSG00000286019	NOTCH2NLB	Gene Expression
ENSG00000177144	NUDT4B	Gene Expression
ENSG00000178104	PDE4DIP	Gene Expression
ENSG00000254913	AC239802.1	Gene Expression
ENSG00000255148	AC239802.2	Gene Expression
ENSG00000254539	AC239804.1	Gene Expression
ENSG00000269713	NBPF9	Gene Expression
ENSG00000274265	AC245297.3	Gene Expression
ENSG00000272755	AC245297.2	Gene Expression
ENSG00000286219	NOTCH2NLC	Gene Expression
ENSG00000271383	NBPF19	Gene Expression
ENSG00000263464	PPIAL4C	Gene Expression
ENSG00000275557	AC242842.1	Gene Expression
ENSG00000150337	FCGR1A	Gene Expression
ENSG00000203814	HIST2H2BF	Gene Expression
ENSG00000233030	AC243772.2	Gene Expression
ENSG00000183598	HIST2H3D	Gene Expression
ENSG00000270882	HIST2H4A	Gene Expression
ENSG00000203811	HIST2H3C	Gene Expression
ENSG00000203812	HIST2H2AA3	Gene Expression
ENSG00000272196	HIST2H2AA4	Gene Expression
ENSG00000203852	HIST2H3A	Gene Expression
ENSG00000270276	HIST2H4B	Gene Expression
ENSG00000264207	AC239868.1	Gene Expression
ENSG00000184678	HIST2H2BE	Gene Expression
ENSG00000184260	HIST2H2AC	Gene Expression
ENSG00000184270	HIST2H2AB	Gene Expression
ENSG00000178096	BOLA1	Gene Expression
ENSG00000159164	SV2A	Gene Expression
ENSG00000143368	SF3B4	Gene Expression
ENSG00000014914	MTMR11	Gene Expression
ENSG00000264522	OTUD7B	Gene Expression
ENSG00000285184	AC244033.2	Gene Expression
ENSG00000136631	VPS45	Gene Expression
ENSG00000023902	PLEKHO1	Gene Expression
ENSG00000285554	AC242988.2	Gene Expression
ENSG00000143401	ANP32E	Gene Expression
ENSG00000276110	AC242988.1	Gene Expression
ENSG00000118298	CA14	Gene Expression
ENSG00000117362	APH1A	Gene Expression
ENSG00000118292	C1orf54	Gene Expression
ENSG00000159208	CIART	Gene Expression
ENSG00000266472	MRPS21	Gene Expression
ENSG00000117360	PRPF3	Gene Expression
ENSG00000163125	RPRD2	Gene Expression
ENSG00000143374	TARS2	Gene Expression
ENSG00000143369	ECM1	Gene Expression
ENSG00000228126	FALEC	Gene Expression
ENSG00000237781	AL356356.1	Gene Expression
ENSG00000143382	ADAMTSL4	Gene Expression
ENSG00000203804	ADAMTSL4-AS1	Gene Expression
ENSG00000143384	MCL1	Gene Expression
ENSG00000143420	ENSA	Gene Expression
ENSG00000143457	GOLPH3L	Gene Expression
ENSG00000143452	HORMAD1	Gene Expression
ENSG00000163131	CTSS	Gene Expression
ENSG00000143387	CTSK	Gene Expression
ENSG00000143437	ARNT	Gene Expression
ENSG00000283324	CTXND2	Gene Expression
ENSG00000143379	SETDB1	Gene Expression
ENSG00000143418	CERS2	Gene Expression
ENSG00000259357	AL590133.2	Gene Expression
ENSG00000231073	AL590133.1	Gene Expression
ENSG00000143412	ANXA9	Gene Expression
ENSG00000143409	MINDY1	Gene Expression
ENSG00000143363	PRUNE1	Gene Expression
ENSG00000163141	BNIPL	Gene Expression
ENSG00000143443	C1orf56	Gene Expression
ENSG00000197622	CDC42SE1	Gene Expression
ENSG00000213190	MLLT11	Gene Expression
ENSG00000143458	GABPB2	Gene Expression
ENSG00000261168	AL592424.1	Gene Expression
ENSG00000143434	SEMA6C	Gene Expression
ENSG00000163154	TNFAIP8L2	Gene Expression
ENSG00000163156	SCNM1	Gene Expression
ENSG00000163155	LYSMD1	Gene Expression
ENSG00000163157	TMOD4	Gene Expression
ENSG00000163159	VPS72	Gene Expression
ENSG00000143398	PIP5K1A	Gene Expression
ENSG00000159352	PSMD4	Gene Expression
ENSG00000232671	ZNF687-AS1	Gene Expression
ENSG00000143373	ZNF687	Gene Expression
ENSG00000143393	PI4KB	Gene Expression
ENSG00000273481	AL391069.3	Gene Expression
ENSG00000143390	RFX5	Gene Expression
ENSG00000224645	AL391069.1	Gene Expression
ENSG00000237976	AL391069.2	Gene Expression
ENSG00000143416	SELENBP1	Gene Expression
ENSG00000159377	PSMB4	Gene Expression
ENSG00000143442	POGZ	Gene Expression
ENSG00000143375	CGN	Gene Expression
ENSG00000143367	TUFT1	Gene Expression
ENSG00000232536	AL365436.2	Gene Expression
ENSG00000143376	SNX27	Gene Expression
ENSG00000250734	AL391335.1	Gene Expression
ENSG00000159409	CELF3	Gene Expression
ENSG00000227045	AL589765.1	Gene Expression
ENSG00000178796	RIIAD1	Gene Expression
ENSG00000269621	AL589765.7	Gene Expression
ENSG00000143436	MRPL9	Gene Expression
ENSG00000143450	OAZ3	Gene Expression
ENSG00000249602	AL589765.4	Gene Expression
ENSG00000232937	AL589765.2	Gene Expression
ENSG00000268288	AL589765.5	Gene Expression
ENSG00000182134	TDRKH	Gene Expression
ENSG00000203288	TDRKH-AS1	Gene Expression
ENSG00000269489	AL589765.6	Gene Expression
ENSG00000213171	LINGO4	Gene Expression
ENSG00000143365	RORC	Gene Expression
ENSG00000225556	C2CD4D	Gene Expression
ENSG00000234614	C2CD4D-AS1	Gene Expression
[truncated: 34,601 more rows]
