# Supplementary material for: Unraveling the role of ADAMs in clinical heterogeneity and the immune microenvironment of hepatocellular carcinoma: insights from single-cell, spatial transcriptomics, and bulk RNA sequencing
Source: Front Immunol. 2024 Sep 13;15:1461424. doi: 10.3389/fimmu.2024.1461424 (PMC11427318; doi:10.3389/fimmu.2024.1461424)
Supplement: Supplementary file 10 [file DataSheet1.zip › Supplementary material---Raw data/HCC tissue2/cells.tsv]

AAACCCAAGGACGGAG-1
AAACCCAAGGATTCCT-1
AAACCCAAGGGCTTCC-1
AAACCCAAGTAGCAAT-1
AAACCCACAAGACCTT-1
AAACCCACACAAGGTG-1
AAACCCACACCCTAAA-1
AAACCCACATATACCG-1
AAACCCACATGGGTTT-1
AAACCCAGTATGCGGA-1
AAACCCAGTCAACATC-1
AAACCCAGTTCGATTG-1
AAACCCATCAGCTCTC-1
AAACCCATCCATTCAT-1
AAACCCATCCTGGCTT-1
AAACCCATCTTCGGTC-1
AAACGAAAGAGGGTGG-1
AAACGAAAGCGCCCAT-1
AAACGAAAGCTATCTG-1
AAACGAAAGCTGAAGC-1
AAACGAAAGGCAGGGA-1
AAACGAAAGTAAAGCT-1
AAACGAACAACACGAG-1
AAACGAACAAGCAATA-1
AAACGAACACGGCCAT-1
AAACGAACACGTACAT-1
AAACGAACAGAGAATT-1
AAACGAACATCTGTTT-1
AAACGAAGTAGTTACC-1
AAACGAAGTATCGCGC-1
AAACGAAGTCAAATCC-1
AAACGAATCCCAGGCA-1
AAACGAATCCGAACGC-1
AAACGAATCCTTATAC-1
AAACGAATCTGGGCAC-1
AAACGCTAGATCCCAT-1
AAACGCTAGCGTCGAA-1
AAACGCTCAACCGGAA-1
AAACGCTCACTACCGG-1
AAACGCTCATAACAGA-1
AAACGCTCATAGCACT-1
AAACGCTGTCCATAGT-1
AAACGCTGTGACGCCT-1
AAACGCTTCGACTCCT-1
AAACGCTTCTCTCAAT-1
AAAGAACAGAGAGAAC-1
AAAGAACAGCGATGCA-1
AAAGAACCAGCTGTAT-1
AAAGAACGTACTCCGG-1
AAAGAACGTGCAGGAT-1
AAAGAACTCCATAAGC-1
AAAGAACTCCTCACGT-1
AAAGAACTCTTAGCCC-1
AAAGGATAGACGACGT-1
AAAGGATAGCGAATGC-1
AAAGGATAGCTGAGCA-1
AAAGGATAGGTTGCCC-1
AAAGGATCACAAATAG-1
AAAGGATCAGGTTTAC-1
AAAGGATCAGTAACGG-1
AAAGGATCAGTCTTCC-1
AAAGGATTCCTCGCAT-1
AAAGGATTCGAACGCC-1
AAAGGATTCTTACGTT-1
AAAGGGCAGATAGTGT-1
AAAGGGCAGATGAATC-1
AAAGGGCAGGCGATAC-1
AAAGGGCAGGTTGGAC-1
AAAGGGCCAAAGTATG-1
AAAGGGCCACGACAAG-1
AAAGGGCCATACAGCT-1
AAAGGGCGTCGATTTG-1
AAAGGGCGTGCAAGAC-1
AAAGGGCGTTTCGCTC-1
AAAGGGCTCAGTCTTT-1
AAAGGGCTCATTGGTG-1
AAAGGGCTCATTTACC-1
AAAGGGCTCTGCGGAC-1
AAAGGTACAATACCCA-1
AAAGGTACACAAGTGG-1
AAAGGTACACAGTACT-1
AAAGGTACACATACTG-1
AAAGGTACAGCCATTA-1
AAAGGTAGTATCGTTG-1
AAAGGTAGTATCTCTT-1
AAAGGTATCCACTTTA-1
AAAGGTATCTTCCCGA-1
AAAGTCCAGGTCCGAA-1
AAAGTCCAGTTAGTAG-1
AAAGTCCCAAGAGTGC-1
AAAGTCCCAATTCACG-1
AAAGTCCGTGAGCTCC-1
AAAGTCCGTGTCCCTT-1
AAAGTCCGTGTCTTAG-1
AAAGTCCTCCAACCAA-1
AAAGTCCTCCATTGTT-1
AAAGTGAAGCAAATGT-1
AAAGTGAAGTCTTCGA-1
AAAGTGAAGTGTAGTA-1
AAAGTGACAGACAAGC-1
AAAGTGATCAACTTTC-1
AAAGTGATCACTGCTC-1
AAAGTGATCTTGCAAG-1
AAATGGAAGGTTAGTA-1
AAATGGACAACCGGAA-1
AAATGGAGTAACACGG-1
AAATGGAGTACGAGTG-1
AAATGGATCTACTGCC-1
AAATGGATCTTACCAT-1
AACAAAGAGATTGTGA-1
AACAAAGCAAGGATGC-1
AACAAAGCACCAGACC-1
AACAAAGCAGCACAAG-1
AACAAAGGTACGGGAT-1
AACAAAGGTAGTGTGG-1
AACAAAGGTTACACAC-1
AACAAAGGTTGTGGAG-1
AACAAAGTCGGTCTGG-1
AACAAAGTCTCAAAGC-1
AACAAAGTCTCGCTTG-1
AACAACCCAATTGCAC-1
AACAACCCACTGAGGA-1
AACAACCCAGACAAGC-1
AACAACCCAGATTAAG-1
AACAACCCATACAGAA-1
AACAACCGTACCTTCC-1
AACAACCGTATCCTCC-1
AACAACCGTCACAGAG-1
AACAACCGTTAAGGGC-1
AACAACCTCAATCTCT-1
AACAACCTCGGCACTG-1
AACAACCTCGGCTGGT-1
AACAACCTCGGTGCAC-1
AACAAGAAGAGTCAGC-1
AACAAGAAGGCACTAG-1
AACAAGAAGTACGAGC-1
AACAAGAAGTGAACAT-1
AACAAGAAGTGGCCTC-1
AACAAGACAAAGGATT-1
AACAAGACATAGATGA-1
AACAAGAGTCGCTTAA-1
AACAAGAGTCTTACAG-1
AACAAGAGTGAGGATC-1
AACAAGAGTTATGTGC-1
AACAAGAGTTGGATCT-1
AACACACAGAACAGGA-1
AACACACAGAGAGGTA-1
AACACACAGAGTCTTC-1
AACACACAGTTGAATG-1
AACACACCAGACTGCC-1
AACACACCAGCCGTTG-1
AACACACCATAGGTTC-1
AACACACGTAAGTTGA-1
AACACACGTATCGTTG-1
AACACACGTCAACCAT-1
AACACACGTCTCAGAT-1
AACACACGTGAATTAG-1
AACACACGTGGCTTGC-1
AACACACGTTACAGCT-1
AACACACTCCATGAGT-1
AACAGGGAGAATCGCG-1
AACAGGGAGACAAGCC-1
AACAGGGAGTCTCCTC-1
AACAGGGCAAATGCGG-1
AACAGGGCACAGAGCA-1
AACAGGGCATCCGTTC-1
AACAGGGCATGACACT-1
AACAGGGGTACCGTCG-1
AACAGGGGTCACTTCC-1
AACAGGGGTGTCATGT-1
AACAGGGGTTGTTGAC-1
AACAGGGGTTGTTTGG-1
AACAGGGTCAGCATTG-1
AACAGGGTCAGCTTGA-1
AACAGGGTCGAACCAT-1
AACAGGGTCGACCAAT-1
AACAGGGTCTTAAGGC-1
AACCAACAGCTGTTAC-1
AACCAACAGGCTCTCG-1
AACCAACAGGGAGTTC-1
AACCAACCACCAGCCA-1
AACCAACCAGGGACTA-1
AACCAACCAGGTGTGA-1
AACCAACTCCGTGTAA-1
AACCAACTCGCCCAGA-1
AACCAACTCGGTAGAG-1
AACCACAAGCAGGTCA-1
AACCACACACTGTGTA-1
AACCACACAGCCGGTT-1
AACCACAGTAAGTCAA-1
AACCACAGTAGAATAC-1
AACCACAGTCAGCGTC-1
AACCACATCATCGTAG-1
AACCACATCCATTGGA-1
AACCACATCGCCACTT-1
AACCATGCATACTGTG-1
AACCATGCATCCGAGC-1
AACCATGCATTGAAGA-1
AACCATGGTAACTGCT-1
AACCATGGTACCTAGT-1
AACCATGGTATCGATC-1
AACCATGTCCACGTGG-1
AACCATGTCGCCGTGA-1
AACCATGTCTGGACTA-1
AACCCAAAGCAAGTCG-1
AACCCAAAGCCTTTGA-1
AACCCAAGTGGCTGCT-1
AACCCAAGTGGGATTG-1
AACCCAATCGTGAGAG-1
AACCCAATCTCATTGT-1
AACCTGAAGCGGGTTA-1
AACCTGACAAAGAGTT-1
AACCTGACAAGTATCC-1
AACCTGACAATGCAGG-1
AACCTGACAGAGTCTT-1
AACCTGAGTAGAAACT-1
AACCTGAGTCACTCTC-1
AACCTGATCGTTCATT-1
AACCTTTAGACCAAAT-1
AACCTTTAGATACATG-1
AACCTTTAGGCGCTTC-1
AACCTTTAGTGGGAAA-1
AACCTTTCAAAGAGTT-1
AACCTTTCATCGTGCG-1
AACCTTTGTACACTCA-1
AACCTTTGTACGAGCA-1
AACCTTTGTCGCTTAA-1
AACCTTTGTTACCGTA-1
AACCTTTGTTCGGCCA-1
AACCTTTGTTGCAAGG-1
AACCTTTTCGTTAGTG-1
AACGAAAAGCAGGCAT-1
AACGAAAAGGTGGGTT-1
AACGAAACACTCCCTA-1
AACGAAACATAATCCG-1
AACGAAAGTACAGTTC-1
AACGAAAGTACCTGTA-1
AACGAAAGTACGACTT-1
AACGAAAGTAGACAGC-1
AACGAAAGTCGTACTA-1
AACGAAAGTTATGGTC-1
AACGAAATCATCTACT-1
AACGAAATCTCGGCTT-1
AACGGGAAGCAATAAC-1
AACGGGAAGCTTGTTG-1
AACGGGAAGTCTACCA-1
AACGGGACATCTGTTT-1
AACGGGACATGGAATA-1
AACGGGAGTATCTCTT-1
AACGGGAGTCTACACA-1
AACGTCAAGAGGACTC-1
AACGTCAAGATCCCAT-1
AACGTCAAGCCTTTGA-1
AACGTCAAGCGGGTTA-1
AACGTCAAGTGGTCAG-1
AACGTCACACCCAACG-1
AACGTCAGTACGTAGG-1
AACGTCAGTCTCACAA-1
AACGTCAGTGACTGTT-1
AACGTCAGTGAGAACC-1
AACGTCATCAAATAGG-1
AACGTCATCGCACGAC-1
AACTTCTCAAGGACAC-1
AACTTCTCATCTTTCA-1
AACTTCTCATGGGCAA-1
AACTTCTCATTGAAAG-1
AACTTCTGTAACACCT-1
AACTTCTGTACCACGC-1
AACTTCTGTCTCCTGT-1
AACTTCTGTTACACTG-1
AACTTCTGTTGATGTC-1
AACTTCTTCAGGAGAC-1
AACTTCTTCCAAATGC-1
AACTTCTTCCCAATAG-1
AACTTCTTCGCATTGA-1
AACTTCTTCGCTTAAG-1
AACTTCTTCTCGCTCA-1
AAGAACAAGAGTCTTC-1
AAGAACACACCTAAAC-1
AAGAACACAGCGACCT-1
AAGAACAGTCAGCTTA-1
AAGAACAGTCCACAGC-1
AAGAACAGTGTCCATA-1
AAGAACAGTGTGTTTG-1
AAGAACAGTTACAGCT-1
AAGAACATCCACGGAC-1
AAGAACATCGACGTCG-1
AAGAACATCGCTTGAA-1
AAGACAAAGTGCCTCG-1
AAGACAACAACCCTCT-1
AAGACAACACGAGGAT-1
AAGACAACACGGTCTG-1
AAGACAACAGTGGTGA-1
AAGACAACATTCCTCG-1
AAGACAAGTATCCTTT-1
AAGACAAGTCCTATAG-1
AAGACAAGTGCCTAAT-1
AAGACAATCCCTCTAG-1
AAGACAATCTATTTCG-1
AAGACTCAGGCACCAA-1
AAGACTCAGGCTCACC-1
AAGACTCAGGTCATCT-1
AAGACTCAGGTTTACC-1
AAGACTCAGTCATCCA-1
AAGACTCCACTGCTTC-1
AAGACTCCATGTAACC-1
AAGACTCGTGTCCTAA-1
AAGACTCTCCAAGAGG-1
AAGACTCTCCACAGGC-1
AAGACTCTCCACCTGT-1
AAGACTCTCCGTTGAA-1
AAGACTCTCGCTACAA-1
AAGACTCTCGTGCATA-1
AAGACTCTCTACACAG-1
AAGACTCTCTCTCCGA-1
AAGACTCTCTGAGAAA-1
AAGATAGAGAGCCTGA-1
AAGATAGAGCTTTCTT-1
AAGATAGGTTCGGTCG-1
AAGATAGTCAAGGTGG-1
AAGATAGTCATTGTTC-1
AAGATAGTCCCGAAAT-1
AAGATAGTCCCGTGTT-1
AAGATAGTCGAAGGAC-1
AAGATAGTCGACATTG-1
AAGATAGTCGGTAACT-1
AAGCATCAGGATATGT-1
AAGCATCAGTCGGCCT-1
AAGCATCAGTGGAAGA-1
AAGCATCCACAAATAG-1
AAGCATCCATAGAGGC-1
AAGCATCCATCGCTAA-1
AAGCATCGTACTGCCG-1
AAGCATCGTCGATTAC-1
AAGCATCGTCTCGACG-1
AAGCATCGTGCCCTTT-1
AAGCATCTCCACGAAT-1
AAGCATCTCGGTCGGT-1
AAGCCATAGAAGAGCA-1
AAGCCATAGCAAGGAA-1
AAGCCATAGCAAGTGC-1
AAGCCATAGTTACGTC-1
AAGCCATCACAACGTT-1
AAGCCATCACATGACT-1
AAGCCATCATTCAGGT-1
AAGCCATGTAGCTGAG-1
AAGCCATGTCGAGTGA-1
AAGCCATGTTTGACAC-1
AAGCCATTCATGCCAA-1
AAGCCATTCCTTATGT-1
AAGCCATTCGTGCACG-1
AAGCGAGAGCAATAAC-1
AAGCGAGAGGAAGAAC-1
AAGCGAGAGTTCTCTT-1
AAGCGAGCAAACTGCT-1
AAGCGAGCACCGCTGA-1
AAGCGAGCACCTATCC-1
AAGCGAGCACTTACAG-1
AAGCGAGCAGAAATCA-1
AAGCGAGCATAACGGG-1
AAGCGAGCATATCTGG-1
AAGCGAGCATGAAGCG-1
AAGCGAGGTACTCGAT-1
AAGCGAGGTAGTGATA-1
AAGCGAGGTATACAGA-1
AAGCGAGGTGCTCTCT-1
AAGCGAGGTTAGGCCC-1
AAGCGAGTCATTTGCT-1
AAGCGAGTCCAAGGGA-1
AAGCGAGTCGAAGCAG-1
AAGCGAGTCTGACAGT-1
AAGCGTTAGACTTAAG-1
AAGCGTTCAACCAGAG-1
AAGCGTTCATTCACCC-1
AAGCGTTGTAGAGATT-1
AAGCGTTGTGAGACCA-1
AAGCGTTTCACTGTTT-1
AAGCGTTTCAGTGATC-1
AAGCGTTTCGAGGCAA-1
AAGGAATAGGTTACAA-1
AAGGAATCAATACCCA-1
AAGGAATCAGCTGTGC-1
AAGGAATCAGTCTGGC-1
AAGGAATCATTGCTTT-1
AAGGAATGTACGCTTA-1
AAGGAATGTGCCTGCA-1
AAGGAATTCAGGAAGC-1
AAGGAATTCCTTCAGC-1
AAGGAATTCGCCGTGA-1
AAGGAATTCTCCTGCA-1
AAGGAATTCTGCCTGT-1
AAGGTAAAGAGTTGTA-1
AAGGTAAAGGTAAACT-1
AAGGTAAAGTGATAGT-1
AAGGTAAAGTTCATGC-1
AAGGTAACAAATCGTC-1
AAGGTAACAGACGGAT-1
AAGGTAACAGCTGTCG-1
AAGGTAAGTCGAATTC-1
AAGGTAAGTCGTAATC-1
AAGGTAATCAACTCTT-1
AAGGTAATCCACGTGG-1
AAGTACCAGAGCAGTC-1
AAGTACCAGGTGCCTC-1
AAGTACCAGTCGCCAC-1
AAGTACCAGTGATAAC-1
AAGTACCGTCTTGCTC-1
AAGTACCGTGGATCGA-1
AAGTACCGTTCAAGGG-1
AAGTACCTCCACTGGG-1
AAGTACCTCCTAACAG-1
AAGTACCTCGTAGTGT-1
AAGTCGTAGGCGAAGG-1
AAGTCGTAGGTTGGTG-1
AAGTCGTAGTCGCCCA-1
AAGTCGTCAGAGGCTA-1
AAGTCGTCAGTGGCTC-1
AAGTCGTCAGTGTGGA-1
AAGTCGTCATCGGTTA-1
AAGTCGTCATGATAGA-1
AAGTCGTGTAATGTGA-1
AAGTCGTGTACAGTCT-1
AAGTCGTGTATGGTTC-1
AAGTCGTGTCGCTGCA-1
AAGTGAACACCAATTG-1
AAGTGAACAGACGATG-1
AAGTGAAGTAACATCC-1
AAGTGAAGTGACATCT-1
AAGTGAATCAGCTGAT-1
AAGTGAATCCGCCTAT-1
AAGTGAATCGTCAAAC-1
AAGTGAATCTTTCTAG-1
AAGTTCGAGCCTTTCC-1
AAGTTCGAGGTCGTGA-1
AAGTTCGAGTTGCGAG-1
AAGTTCGCAACATCGT-1
AAGTTCGCAAGCTCTA-1
AAGTTCGCACGAAAGC-1
AAGTTCGCAGTCTTCC-1
AAGTTCGGTCGGCTAC-1
AAGTTCGTCAGCGCGT-1
AATAGAGAGCTGCCTG-1
AATAGAGCACACCTGG-1
AATAGAGCACGACGAA-1
AATAGAGGTATGGAGC-1
AATAGAGGTCGGTACC-1
AATAGAGGTGACACAG-1
AATAGAGGTGTGTTTG-1
AATAGAGTCAAGTTGC-1
AATAGAGTCCCTCTAG-1
AATAGAGTCTGGAGAG-1
AATAGAGTCTTCCCGA-1
AATCACGGTCACTTAG-1
AATCACGGTCGGCCTA-1
AATCACGGTTTCGTAG-1
AATCACGTCACTTCTA-1
AATCACGTCATCGACA-1
AATCACGTCGCAATGT-1
AATCACGTCGTCCTCA-1
AATCGACAGACTACGG-1
AATCGACAGCGCGTTC-1
AATCGACAGGGATGTC-1
AATCGACAGGGCTGAT-1
AATCGACGTGATACCT-1
AATCGACGTTACACAC-1
AATCGACTCATTATCC-1
AATCGACTCCACGTCT-1
AATCGACTCCATAAGC-1
AATCGACTCCGATGTA-1
AATCGTGAGCAACTCT-1
AATCGTGCAACTGGTT-1
AATCGTGCACCGCTGA-1
AATCGTGGTACATTGC-1
AATCGTGGTCCACAGC-1
AATCGTGGTCCAGAAG-1
AATCGTGGTCCTTTGC-1
AATCGTGGTCGTATTG-1
AATCGTGGTCGTCATA-1
AATCGTGGTGGGTTGA-1
AATCGTGGTTGCATAC-1
AATCGTGTCACGATAC-1
AATCGTGTCATGGAGG-1
AATCGTGTCCAGTACA-1
AATCGTGTCCCTTGGT-1
AATGAAGAGACATAAC-1
AATGAAGAGGATGTTA-1
AATGAAGCAGCTGAAG-1
AATGAAGCATACAGCT-1
AATGAAGCATGGCTAT-1
AATGAAGGTCGAGATG-1
AATGAAGGTCTGATAC-1
AATGAAGGTGCATTAC-1
AATGAAGTCGGAAGGT-1
AATGACCAGCGACCCT-1
AATGACCAGGCTTTCA-1
AATGACCCACGCTATA-1
AATGACCCAGTGTGCC-1
AATGACCCATCCGCGA-1
AATGACCGTGCCTGAC-1
AATGACCGTGGTCAAG-1
AATGACCTCAAATGAG-1
AATGACCTCAACACGT-1
AATGACCTCCGGCTTT-1
AATGACCTCGCGTGCA-1
AATGACCTCGGCTGGT-1
AATGCCACAAACCATC-1
AATGCCACAAGATCCT-1
AATGCCACACCCTTAC-1
AATGCCACAGAATCGG-1
AATGCCACAGCGGATA-1
AATGCCACAGGGTCTC-1
AATGCCACATGTCGTA-1
AATGCCAGTATCGTAC-1
AATGCCAGTCAAGCGA-1
AATGCCAGTCGAAACG-1
AATGCCAGTGCGGCTT-1
AATGCCAGTTGCATCA-1
AATGCCAGTTGGTGTT-1
AATGCCATCATGGCCG-1
AATGCCATCCCGAGAC-1
AATGCCATCCGATCTC-1
AATGCCATCGCAGTTA-1
AATGGAAAGCTGGTGA-1
AATGGAAAGGAAGTCC-1
AATGGAACACTTCAGA-1
AATGGAACATAGGCGA-1
AATGGAAGTAACGTTC-1
AATGGAAGTAGGACCA-1
AATGGAAGTAGTCTGT-1
AATGGAAGTGTACGCC-1
AATGGAAGTGTAGGAC-1
AATGGAAGTTCTGAGT-1
AATGGAATCAATCCGA-1
AATGGAATCACGGTCG-1
AATGGAATCCGGCTTT-1
AATGGAATCCTCTTTC-1
AATGGAATCGTTCTGC-1
AATGGCTCAATAGTAG-1
AATGGCTCACTGGCGT-1
AATGGCTCATATCGGT-1
AATGGCTCATGAAGCG-1
AATGGCTCATGAGAAT-1
AATGGCTGTGGATGAC-1
AATGGCTTCACTCGAA-1
AATTCCTAGAATGTTG-1
AATTCCTAGAGCACTG-1
AATTCCTCACAAATAG-1
AATTCCTCATATGGCT-1
AATTCCTCATTGCCTC-1
AATTCCTGTATCCTTT-1
AATTCCTTCATGCAGT-1
AATTCCTTCATTTCGT-1
AATTCCTTCTAATTCC-1
AATTTCCAGATGACAT-1
AATTTCCAGCGACTAG-1
AATTTCCAGGAGTACC-1
AATTTCCAGTGAGCCA-1
AATTTCCAGTGGAAGA-1
AATTTCCAGTGGGAAA-1
AATTTCCCAGGGTCTC-1
AATTTCCCATACCATG-1
AATTTCCGTAGGTCAG-1
AATTTCCGTCTAGGCC-1
AATTTCCGTGCACATT-1
AATTTCCGTTCTCCAC-1
AATTTCCGTTGTGTAC-1
AATTTCCTCCAGCCTT-1
AATTTCCTCTGATGGT-1
AATTTCCTCTTCGCTG-1
ACAAAGAAGCGCGTTC-1
ACAAAGACAAAGCTAA-1
ACAAAGACACATGAAA-1
ACAAAGACAGCTTCCT-1
ACAAAGAGTAAGGCTG-1
ACAAAGAGTAGTCTTG-1
ACAAAGATCATTTACC-1
ACAAAGATCTGGGCAC-1
ACAAAGATCTTCCACG-1
ACAACCAAGACACACG-1
ACAACCAAGTTGCTCA-1
ACAACCACAAAGCTCT-1
ACAACCACACCAGCCA-1
ACAACCACACTATCGA-1
ACAACCACAGAGGAAA-1
ACAACCACATCGCTGG-1
ACAACCAGTACCTGTA-1
ACAACCAGTGTCTTCC-1
ACAACCATCAACCTCC-1
ACAACCATCAGGAACG-1
ACAACCATCGCCATAA-1
ACAACCATCGTAGGAG-1
ACAACCATCTAGAACC-1
ACAAGCTCACAGAAGC-1
ACAAGCTCACCCTATC-1
ACAAGCTCAGCTGTAT-1
ACAAGCTCATGGAATA-1
ACAAGCTGTACAAACA-1
ACAAGCTGTCACTACA-1
ACAAGCTGTCGCCACA-1
ACAAGCTGTCTCGCGA-1
ACAAGCTGTGAGTTTC-1
ACAAGCTTCCACAGCG-1
ACACAGTAGAGTCGAC-1
ACACAGTAGCAAGTCG-1
ACACAGTAGCTGTTAC-1
ACACAGTAGGAGTATT-1
ACACAGTAGTAAGACT-1
ACACAGTCAGAGAGGG-1
ACACAGTCAGGTGTTT-1
ACACAGTCATCGTGGC-1
ACACAGTGTATCGTTG-1
ACACAGTGTGCCGAAA-1
ACACAGTGTGCGGCTT-1
ACACAGTGTGTATTCG-1
ACACAGTGTGTGTCGC-1
ACACAGTGTTCAAAGA-1
ACACAGTGTTCTGAGT-1
ACACAGTTCACCATCC-1
ACACAGTTCATAGGCT-1
ACACCAAAGACCCGCT-1
ACACCAAAGCAACTCT-1
ACACCAAAGGTCCTGC-1
ACACCAACACATATCG-1
ACACCAACACCTCAGG-1
ACACCAATCATCCTAT-1
ACACCAATCCATCTAT-1
ACACCAATCCTGTACC-1
ACACCAATCCTTATCA-1
ACACCAATCCTTCTGG-1
ACACCAATCGCGCTGA-1
ACACCAATCTGAGGTT-1
ACACCAATCTTGAACG-1
ACACGCGAGACGGATC-1
ACACGCGAGAGTCGAC-1
ACACGCGAGCAGCCCT-1
ACACGCGAGTATAACG-1
ACACGCGAGTCATACC-1
ACACGCGCATCCCACT-1
ACACGCGCATCGGTTA-1
ACACGCGGTATACCTG-1
ACACGCGGTCACTCAA-1
ACACGCGGTCTCACGG-1
ACACGCGGTTAGGGTG-1
ACACGCGTCCAAGAGG-1
ACACTGAAGCGATGGT-1
ACACTGAAGTATCCTG-1
ACACTGACACGTGAGA-1
ACACTGAGTAAGGTCG-1
ACACTGAGTCCGAAGA-1
ACACTGATCACTAGCA-1
ACACTGATCAGCCTTC-1
ACACTGATCTATCGCC-1
ACACTGATCTATGCCC-1
ACAGAAAAGACGTCGA-1
ACAGAAAAGCACCAGA-1
ACAGAAAAGCATCAAA-1
ACAGAAAAGCCTGTCG-1
ACAGAAAAGGACAGTC-1
ACAGAAAAGGGCATGT-1
ACAGAAACAACAGAGC-1
ACAGAAACAATAGTCC-1
ACAGAAACAGTCACGC-1
ACAGAAAGTATACCCA-1
ACAGAAAGTGGCACTC-1
ACAGAAAGTTAAGGAT-1
ACAGAAATCACATCAG-1
ACAGAAATCACCTACC-1
ACAGAAATCAGATTGC-1
ACAGAAATCCCGTAAA-1
ACAGAAATCGCATTAG-1
ACAGCCGAGACATACA-1
ACAGCCGAGGCTGAAC-1
ACAGCCGAGTATGTAG-1
ACAGCCGAGTGACACG-1
ACAGCCGAGTGCCGAA-1
ACAGCCGCAACCCTCT-1
ACAGCCGCAAGAGTGC-1
ACAGCCGCACTTGGGC-1
ACAGCCGCATATGCGT-1
ACAGCCGGTAACATCC-1
ACAGCCGGTCGCGTCA-1
ACAGCCGGTCGTGGAA-1
ACAGCCGGTTTGTTGG-1
ACAGCCGTCCTACCAC-1
ACAGGGAAGATGAATC-1
ACAGGGAAGCGTTAGG-1
ACAGGGACAAACTGCT-1
ACAGGGACACTACCCT-1
ACAGGGAGTAGATCGG-1
ACAGGGAGTTGCATAC-1
ACAGGGATCAAACGTC-1
ACAGGGATCCAACTGA-1
ACAGGGATCGCATTGA-1
ACAGGGATCGCTAATG-1
ACATCCCAGACTTAAG-1
ACATCCCAGCGTTCCG-1
ACATCCCAGGAGCTGT-1
ACATCCCAGTGATCGG-1
ACATCCCCAAAGCAAT-1
ACATCCCCATGCACTA-1
ACATCCCCATGTCAGT-1
ACATCCCGTCATTCCC-1
ACATCCCGTTGAGAGC-1
ACATCCCGTTGGGTAG-1
ACATCCCGTTGTCAGT-1
ACATCCCTCAGGACGA-1
ACATCCCTCGGAATGG-1
ACATCCCTCTATTCGT-1
ACATCCCTCTATTTCG-1
ACATCGAAGAGCCGAT-1
ACATCGAAGGTAAAGG-1
ACATCGAAGTAGCCAG-1
ACATCGACAACGATTC-1
ACATCGACACACCTAA-1
ACATCGAGTAGCGTCC-1
ACATCGAGTCGAACAG-1
ACATCGAGTTATGTGC-1
ACATCGATCAGCTGTA-1
ACATCGATCCAAGAGG-1
ACATCGATCGACGTCG-1
ACATCGATCGTGGCGT-1
ACATCGATCTACTCAT-1
ACATGCACAAGTGACG-1
ACATGCACATCAGCAT-1
ACATGCACATGTCTAG-1
ACATGCAGTCAGGCAA-1
ACATGCAGTTTAGAGA-1
ACATGCATCCATCCGT-1
ACATGCATCCATGAGT-1
ACATTTCAGATGGCGT-1
ACATTTCCACTTTATC-1
ACATTTCCATGACAAA-1
ACATTTCGTACTAAGA-1
ACATTTCGTCACATTG-1
ACATTTCGTGGCCCAT-1
ACATTTCGTTGTACGT-1
ACATTTCTCAGCGGAA-1
ACATTTCTCGAATGCT-1
ACATTTCTCGCACTCT-1
ACATTTCTCTATCCAT-1
ACCAAACAGCATGTTC-1
ACCAAACCAAGGGTCA-1
ACCAAACCAGACGCTC-1
ACCAAACGTATACCTG-1
ACCAAACTCAAGTGTC-1
ACCAAACTCCACATAG-1
ACCAAACTCGATACAC-1
ACCAAACTCTTCCTAA-1
ACCAACAAGAGCAGCT-1
ACCAACAAGATTAGTG-1
ACCAACAAGCAAGTGC-1
ACCAACAAGGTCGAGT-1
ACCAACAAGTGTAGTA-1
ACCAACACAACACAAA-1
ACCAACACACTGATTG-1
ACCAACAGTAGATTGA-1
ACCAACAGTGGATACG-1
ACCAACAGTGTCACAT-1
ACCAACATCGACGAGA-1
ACCAACATCGCCTATC-1
ACCAACATCGGCATAT-1
ACCACAAAGGCCGCTT-1
ACCACAACAAATTAGG-1
ACCACAACAGATAAAC-1
ACCACAACATAATGCC-1
ACCACAACATCCGAAT-1
ACCACAAGTGCTCGTG-1
ACCACAATCGATTGGT-1
ACCACAATCGGAATTC-1
ACCACAATCGTGCAGC-1
ACCATTTCACCGTCTT-1
ACCATTTGTGGCGCTT-1
ACCATTTGTTTGAAAG-1
ACCATTTTCGCCAGAC-1
ACCATTTTCGCTTACC-1
ACCATTTTCTGAGTCA-1
ACCATTTTCTTCCCAG-1
ACCCAAAAGGCATGGT-1
ACCCAAAAGGCCATAG-1
ACCCAAACAAGCGCTC-1
ACCCAAACAGCTCGGT-1
ACCCAAACAGGCAATG-1
ACCCAAAGTGCCCACA-1
ACCCAAAGTTGGGATG-1
ACCCAAAGTTTCACAG-1
ACCCAAATCACGTAGT-1
ACCCAAATCCCGTAAA-1
ACCCAAATCCTCACCA-1
ACCCTCAAGAGAGTGA-1
ACCCTCAAGAGGATCC-1
ACCCTCAAGCCATTCA-1
ACCCTCAAGTTCGCAT-1
ACCCTCACAAGTCCCG-1
ACCCTCACACCATTCC-1
ACCCTCACACCTTCCA-1
ACCCTCACAGGAGACT-1
ACCCTCAGTACCGGAA-1
ACCCTCAGTGATACCT-1
ACCCTCATCAAGAGGC-1
ACCCTCATCCTATTTG-1
ACCCTCATCGACGAGA-1
ACCCTCATCTCTAAGG-1
ACCCTCATCTGGCCAG-1
ACCCTTGAGCTCCGAC-1
ACCCTTGAGTAAACAC-1
ACCCTTGCAAGTGGTG-1
ACCCTTGGTAATGTGA-1
ACCCTTGGTACTCCCT-1
ACCCTTGGTATCCCAA-1
ACCCTTGGTCTTGAGT-1
ACCCTTGGTTTCTTAC-1
ACCCTTGTCGCGCTGA-1
ACCCTTGTCGGCATTA-1
ACCCTTGTCTGTCCGT-1
ACCGTTCAGACCAAAT-1
ACCGTTCAGACCACGA-1
ACCGTTCAGACTTCAC-1
ACCGTTCAGCAATAGT-1
ACCGTTCAGCTAATCC-1
ACCGTTCAGTTATGGA-1
ACCGTTCCATCAGTCA-1
ACCGTTCCATGGGATG-1
ACCGTTCGTCACAGTT-1
ACCGTTCGTCTACAGT-1
ACCGTTCTCAGGACAG-1
ACCGTTCTCATACGGT-1
ACCGTTCTCCGTCACT-1
ACCGTTCTCTTCACAT-1
ACCTACCCAATGAGCG-1
ACCTACCCAATTCTCT-1
ACCTACCCAGGCGATA-1
ACCTACCGTAGGTACG-1
ACCTACCTCCACGAAT-1
ACCTACCTCCCAATAG-1
ACCTGAAAGGCTTTCA-1
ACCTGAACACCGAATT-1
ACCTGAACACTCCGGA-1
ACCTGAACAGCCGTTG-1
ACCTGAACATCGTGCG-1
ACCTGAAGTAGAAACT-1
ACCTGAAGTGACAGCA-1
ACCTGAAGTGAGAGGG-1
ACCTGAAGTGGGTATG-1
ACCTGAAGTGGTCTTA-1
ACCTGTCAGACTGTTC-1
ACCTGTCAGGAAAGTG-1
ACCTGTCCAGGAGACT-1
ACCTGTCCATGAGATA-1
ACCTGTCGTATCGCAT-1
ACCTGTCGTCGTGCCA-1
ACCTGTCGTTTAGAGA-1
ACCTGTCTCCACAGGC-1
ACCTGTCTCCCGAGAC-1
ACGATCAAGACTTCAC-1
ACGATCAAGGTTACAA-1
ACGATCAAGTAAAGCT-1
ACGATCACACGCAGTC-1
ACGATCAGTAACGGTG-1
ACGATCAGTGATACTC-1
ACGATCAGTTAGGCCC-1
ACGATCATCACGTAGT-1
ACGATCATCAGACCCG-1
ACGATCATCGACGACC-1
ACGATCATCGTAACTG-1
ACGATGTAGGTCACAG-1
ACGATGTGTAAGATTG-1
ACGATGTGTGCGAGTA-1
ACGATGTGTTGTGGAG-1
ACGATGTTCAGCTTGA-1
ACGCACGAGAGCCATG-1
ACGCACGAGATGAATC-1
ACGCACGAGGATATAC-1
ACGCACGAGTTTGCTG-1
ACGCACGCAAGATGTA-1
ACGCACGGTCACAGTT-1
ACGCACGGTCTCTCAC-1
ACGCACGTCAACTTTC-1
ACGCACGTCAGTCATG-1
ACGCACGTCTAGTGAC-1
ACGGAAGAGGACACTG-1
ACGGAAGAGGTACAAT-1
ACGGAAGAGGTATCTC-1
ACGGAAGAGGTTCTAC-1
ACGGAAGCACAACGAG-1
ACGGAAGCACAAGCTT-1
ACGGAAGGTATTTCTC-1
ACGGAAGGTGATAGAT-1
ACGGAAGGTGTGTGGA-1
ACGGAAGTCACCTTGC-1
ACGGAAGTCAGCTTCC-1
ACGGAAGTCCGCGGAT-1
ACGGAAGTCGAACTCA-1
ACGGAAGTCTTGGTGA-1
ACGGGTCAGCAGCAGT-1
ACGGGTCAGCGATGAC-1
ACGGGTCAGCGCACAA-1
ACGGGTCAGCTGAGTG-1
ACGGGTCCAATGCAGG-1
ACGGGTCCACATGACT-1
ACGGGTCCACTCCACT-1
ACGGGTCCAGAGGTAC-1
ACGGGTCGTAGCTGAG-1
ACGGGTCGTCGTATGT-1
ACGGGTCGTTAAACCC-1
ACGGGTCGTTCTCTCG-1
ACGGGTCGTTTCACAG-1
ACGGGTCTCAATCTTC-1
ACGGGTCTCACTCACC-1
ACGGGTCTCAGGCGAA-1
ACGGGTCTCTAGATCG-1
ACGGTCGAGACCACGA-1
ACGGTCGAGTCGGGAT-1
ACGGTCGCAAACCATC-1
ACGGTCGTCACCCATC-1
ACGGTCGTCACTTATC-1
ACGGTCGTCCTAGAGT-1
ACGGTCGTCGCAGTCG-1
ACGGTCGTCGCTGACG-1
ACGGTCGTCGTGCGAC-1
ACGGTCGTCTCCCTAG-1
ACGGTCGTCTCGTCAC-1
ACGGTTAAGGAAGAAC-1
ACGGTTAAGGGATCGT-1
ACGGTTACAACAGCCC-1
ACGGTTACAGAAGCTG-1
ACGGTTACAGATTTCG-1
ACGGTTACATACACCA-1
ACGGTTAGTAGAGACC-1
ACGGTTAGTATTGGCT-1
ACGGTTAGTCCATAGT-1
ACGGTTAGTGCTAGCC-1
ACGGTTATCACACCGG-1
ACGGTTATCATTCTTG-1
ACGGTTATCCAGCTCT-1
ACGGTTATCCATAGAC-1
ACGGTTATCTATCGCC-1
ACGGTTATCTTGGTGA-1
ACGTAACAGAAACCCG-1
ACGTAACAGACGGTTG-1
ACGTAACCAATGAACA-1
ACGTAACCACTTGTGA-1
ACGTAACCATTCCTAT-1
ACGTAACGTAGGTACG-1
ACGTAACGTATTGAGA-1
ACGTAACGTGATCGTT-1
ACGTAACGTGCATGTT-1
ACGTAACGTGTTAGCT-1
ACGTAACTCAAACGAA-1
ACGTAACTCAGAACCT-1
ACGTAACTCGAGCCAC-1
ACGTACAAGCAAGTGC-1
ACGTACACAATCTGCA-1
ACGTACACAGGTGAGT-1
ACGTACACATGACACT-1
ACGTACAGTCATATGC-1
ACGTACAGTCCAGCCA-1
ACGTACAGTCCAGTTA-1
ACGTACAGTCGATTCA-1
ACGTACATCTAGTCAG-1
ACGTAGTAGCCACTCG-1
ACGTAGTAGGTATCTC-1
ACGTAGTAGTTCCATG-1
ACGTAGTCAAAGGAGA-1
ACGTAGTCACGACAGA-1
ACGTAGTCAGATACCT-1
ACGTAGTCAGCGTATT-1
ACGTAGTTCGACCATA-1
ACGTAGTTCTACGCGG-1
ACGTCCTAGAAGAACG-1
ACGTCCTAGAGTCACG-1
ACGTCCTAGGAGACCT-1
ACGTCCTAGGAGTATT-1
ACGTCCTCAAGATGTA-1
ACGTCCTGTACGGTTT-1
ACGTCCTGTCCAACGC-1
ACGTCCTGTTCGAACT-1
ACGTCCTGTTGTAGCT-1
ACGTCCTTCAGACCCG-1
ACGTCCTTCGTCGACG-1
ACGTCCTTCTGAGATC-1
ACGTTCCAGAACAAGG-1
ACGTTCCAGAGGGCGA-1
ACGTTCCAGCATTTCG-1
ACGTTCCAGGCTCAAG-1
ACGTTCCAGTTGGAGC-1
ACGTTCCCAAGAGCTG-1
ACGTTCCCAGCCCAGT-1
ACGTTCCGTAGAATGT-1
ACGTTCCGTGCCTGCA-1
ACGTTCCGTGGACCTC-1
ACGTTCCTCATGCATG-1
ACGTTCCTCATTCATC-1
ACTACGAAGAAGCGGG-1
ACTACGAAGACTCCGC-1
ACTACGAAGAGCAAGA-1
ACTACGAAGAGCCGTA-1
ACTACGACAAGAGGTC-1
ACTACGACAATAGTGA-1
ACTACGAGTACCGCGT-1
ACTACGAGTACGACAG-1
ACTACGAGTGCCGTAC-1
ACTACGAGTGTATCCA-1
ACTACGAGTTGCATGT-1
ACTACGATCACATACG-1
ACTACGATCATACGAC-1
ACTACGATCCTACCGT-1
ACTACGATCGCCAACG-1
ACTACGATCTACGGTA-1
ACTATCTAGAGTCAGC-1
ACTATCTAGGCACTAG-1
ACTATCTAGGCTCTAT-1
ACTATCTAGTCAATCC-1
ACTATCTCAAGTTGGG-1
ACTATCTCAGCAGACA-1
ACTATCTCAGGACGAT-1
ACTATCTCATCAGTGT-1
ACTATCTGTCCGAAGA-1
ACTATCTGTGGACAGT-1
ACTATCTGTTTCGCTC-1
ACTATCTTCCATGCAA-1
ACTATCTTCTCCTACG-1
ACTATGGAGCACACAG-1
ACTATGGCAACGATCT-1
ACTATGGCAGCTGTTA-1
ACTATGGCATAGCACT-1
ACTATGGCATCGGTTA-1
ACTATGGGTAACAGGC-1
ACTATGGTCCTCTGCA-1
ACTATGGTCGCTGATA-1
ACTATGGTCTAGTTCT-1
ACTATGGTCTGCCTCA-1
ACTATTCAGGAGGGTG-1
ACTATTCCACCGTGCA-1
ACTATTCCAGGACAGT-1
ACTATTCTCACGAGGA-1
ACTATTCTCATTGAGC-1
ACTATTCTCCAGCTCT-1
ACTATTCTCTGGAAGG-1
ACTCCCAAGGATTCCT-1
ACTCCCAAGGGAGGTG-1
ACTCCCAAGGGTATAT-1
ACTCCCAAGGTCATAA-1
ACTCCCAAGTTTGCTG-1
ACTCCCACAAGATTGA-1
ACTCCCACAAGGCCTC-1
ACTCCCACAGTCGTTA-1
ACTCCCAGTACGGCAA-1
ACTCCCAGTTATTCCT-1
ACTCCCATCAAATAGG-1
ACTCCCATCCCGAACG-1
ACTCCCATCCGTTGAA-1
ACTCCCATCGCAGTCG-1
ACTCCCATCGCGGTAC-1
ACTCCCATCTAGTCAG-1
ACTCCCATCTCGTGGG-1
ACTCCCATCTTCCCGA-1
ACTCTCGAGCAAATGT-1
ACTCTCGCACCAGTTA-1
ACTCTCGGTAAGCTCT-1
ACTCTCGGTAGGTTTC-1
ACTCTCGGTATTTCGG-1
ACTCTCGGTCCATCTC-1
ACTCTCGGTGAGCTCC-1
ACTCTCGGTTAAGTCC-1
ACTCTCGTCAGAATAG-1
ACTCTCGTCATTTCGT-1
ACTGATGAGAATCCCT-1
ACTGATGAGCTGACTT-1
ACTGATGCAATTGCAC-1
ACTGATGCACACGTGC-1
ACTGATGCACTTGTGA-1
ACTGATGCATGCGTGC-1
ACTGATGCATTCCTAT-1
ACTGATGTCACTCTTA-1
ACTGATGTCCAAATGC-1
ACTGCAAAGGCCCACT-1
ACTGCAAAGTCATGAA-1
ACTGCAACACGACAAG-1
ACTGCAACACTTCCTG-1
ACTGCAACATATCTGG-1
ACTGCAACATGCCGCA-1
ACTGCAAGTAAGATCA-1
ACTGCAAGTACCAGAG-1
ACTGCAAGTAGGTAGC-1
ACTGCAAGTAGTGGCA-1
ACTGCAAGTTCCGCTT-1
ACTGCAAGTTGCCAAT-1
ACTGCAATCTGAGGTT-1
ACTGCAATCTGCATAG-1
ACTGTCCCAAATAGCA-1
ACTGTCCCAGAACTCT-1
ACTGTCCCAGCTACAT-1
ACTGTCCCATGACACT-1
ACTGTCCGTACGACTT-1
ACTGTCCGTGCTAGCC-1
ACTGTCCGTTCTCCAC-1
ACTGTCCTCATGCGGC-1
ACTGTCCTCGCATTAG-1
ACTGTGAAGATGAATC-1
ACTGTGAAGCCAGAGT-1
ACTGTGACAACGACTT-1
ACTGTGACACAGTACT-1
ACTGTGACACATTGTG-1
ACTGTGACACGAGGAT-1
ACTGTGACAGACTCTA-1
ACTGTGACATGGACAG-1
ACTGTGAGTAGGAGTC-1
ACTGTGAGTATGGAGC-1
ACTGTGAGTCCGTACG-1
ACTGTGAGTTAATCGC-1
ACTGTGAGTTCAATCG-1
ACTGTGATCCTGTAGA-1
ACTGTGATCGGTTAGT-1
ACTGTGATCTAGGCCG-1
ACTTAGGAGAGCCGTA-1
ACTTAGGAGTACGTCT-1
ACTTAGGCAATCGCCG-1
ACTTAGGCACCTCTAC-1
ACTTAGGCACTCCGGA-1
ACTTAGGCAGCTACTA-1
ACTTAGGCAGGATTCT-1
ACTTAGGGTACCCGAC-1
ACTTAGGGTGCCCGTA-1
ACTTAGGTCATCGCCT-1
ACTTAGGTCTGTCCGT-1
ACTTATCAGGAAGTGA-1
ACTTATCAGGTGTGAC-1
ACTTATCAGTACAGAT-1
ACTTATCAGTGCACCC-1
ACTTATCCAAAGAGTT-1
ACTTATCCAAGAGCTG-1
ACTTATCCAGCAAGAC-1
ACTTATCCAGCTTCGG-1
ACTTATCCATAATCGC-1
ACTTATCGTACTAACC-1
ACTTATCGTGACAGCA-1
ACTTATCGTGACATCT-1
ACTTATCGTGACTGTT-1
ACTTATCGTTCTCTAT-1
ACTTATCTCAAGCCCG-1
ACTTATCTCACATACG-1
ACTTATCTCAGGGTAG-1
ACTTATCTCCGACAGC-1
ACTTCCGAGGAAGAAC-1
ACTTCCGAGGGTAATT-1
ACTTCCGAGGTGCTAG-1
ACTTCCGAGTGGATAT-1
ACTTCCGCAAGTTGGG-1
ACTTCCGCATGGAACG-1
ACTTCCGCATTGACTG-1
ACTTCCGGTGAGGCAT-1
ACTTCCGTCACCCTCA-1
ACTTCCGTCGACTCCT-1
ACTTCCGTCTCATTGT-1
ACTTCCGTCTGCGTCT-1
ACTTCGCCACCAAAGG-1
ACTTCGCCATTCCTAT-1
ACTTCGCGTATGGAGC-1
ACTTCGCGTTATTCTC-1
ACTTCGCGTTCGGTTA-1
ACTTCGCGTTGGCCTG-1
ACTTCGCGTTTGATCG-1
ACTTCGCTCATATGGC-1
ACTTCGCTCCCTCTCC-1
ACTTCGCTCGCCGTGA-1
ACTTTCAAGGCAGCTA-1
ACTTTCAAGTAATTGG-1
ACTTTCACATAGGCGA-1
ACTTTCAGTCGTTGGC-1
ACTTTCATCCGGTAGC-1
ACTTTCATCGGTAGGA-1
ACTTTGTAGACTAAGT-1
ACTTTGTAGAGCCTGA-1
ACTTTGTAGCTGAGTG-1
ACTTTGTAGTACCGGA-1
ACTTTGTCAACAAGTA-1
ACTTTGTCACGTAGAG-1
ACTTTGTCAGAGATTA-1
ACTTTGTCAGTAGATA-1
ACTTTGTGTCAGCGTC-1
ACTTTGTGTCCTTGTC-1
ACTTTGTGTGTTCGTA-1
ACTTTGTGTTAAACCC-1
ACTTTGTGTTATGGTC-1
ACTTTGTGTTCAAGGG-1
ACTTTGTGTTCTCCTG-1
ACTTTGTTCATAGCAC-1
AGAAATGAGATACTGA-1
AGAAATGAGATTGTGA-1
AGAAATGAGCTTAAGA-1
AGAAATGAGTGGCAGT-1
AGAAATGCACCCGTAG-1
AGAAATGCACGGATCC-1
AGAAATGCATCGCCTT-1
AGAAATGCATGTGGCC-1
AGAAATGGTCGCATTA-1
AGAAATGGTCTGCATA-1
AGAAATGGTGGGATTG-1
AGAAATGGTTCCGTTC-1
AGAAATGTCCCTAGGG-1
AGAAATGTCGCGTGCA-1
AGAACAAAGAAGTATC-1
AGAACAAAGATCGGTG-1
AGAACAAAGCAGGCAT-1
AGAACAACAATCCTAG-1
AGAACAATCATTTGTC-1
AGAACAATCCACTGGG-1
AGAACAATCCTCACTG-1
AGAACAATCGCTTAAG-1
AGAACAATCGGTGTTA-1
AGAACCTAGCGGTAGT-1
AGAACCTAGCTCAGAG-1
AGAACCTAGCTCTTCC-1
AGAACCTAGGCATGCA-1
AGAACCTAGGTCTGGA-1
AGAACCTAGTTGAAAC-1
AGAACCTAGTTTCGGT-1
AGAACCTCAAGTTCGT-1
AGAACCTCAATCTCTT-1
AGAACCTCACCCTAAA-1
AGAACCTCATGTCTAG-1
AGAACCTGTAGCGCTC-1
AGAACCTGTAGGCTGA-1
AGAACCTGTCACGTGC-1
AGAACCTGTCATACCA-1
AGAACCTGTCGCTTAA-1
AGAACCTGTTCCTTGC-1
AGAACCTTCGGCTCTT-1
AGAAGCGAGAATCCCT-1
AGAAGCGAGCGATGCA-1
AGAAGCGAGCTGACTT-1
AGAAGCGAGGCTAACG-1
AGAAGCGAGTGCGTCC-1
AGAAGCGGTACAGTAA-1
AGAAGCGGTTCTAAGC-1
AGAAGCGTCAAGGAGC-1
AGAAGCGTCACGGTCG-1
AGAAGTAAGAAAGCGA-1
AGAAGTAAGAAGCTCG-1
AGAAGTAAGGATGAGA-1
AGAAGTACAATTGCAC-1
AGAAGTACAGCTACTA-1
AGAAGTAGTGCGTTTA-1
AGAAGTAGTTTCGTTT-1
AGAAGTATCCGATAAC-1
AGAAGTATCGAAACAA-1
AGAAGTATCTCAAAGC-1
AGACAAAAGCGCTGCT-1
AGACAAAAGTGGACTG-1
AGACAAAAGTTCAACC-1
AGACAAACAACAAGAT-1
AGACAAACAATACGAA-1
AGACAAACAGTTGTCA-1
AGACAAACATAGTCAC-1
AGACAAAGTAGGAGGG-1
AGACAAAGTATCACGT-1
AGACAAAGTCATGGCC-1
AGACAAATCGCTCCTA-1
AGACACTAGGCTCTAT-1
AGACACTAGGTTTGAA-1
AGACACTAGTGAGCCA-1
AGACACTCAAAGCTCT-1
AGACACTCAACTCCCT-1
AGACACTCAGACCTGC-1
AGACACTCAGACGATG-1
AGACACTCAGCTGCCA-1
AGACACTCAGCTGTGC-1
AGACACTCATGGCTGC-1
AGACACTGTCGCATTA-1
AGACACTGTGGCTGCT-1
AGACACTGTGTTGAGG-1
AGACACTTCAAGAATG-1
AGACAGGAGGCTAAAT-1
AGACAGGAGGTAGATT-1
AGACAGGAGTTTGGCT-1
AGACAGGCACTTGACA-1
AGACAGGCAGTTTCGA-1
AGACAGGCATGGACAG-1
AGACAGGGTACGATTC-1
AGACAGGGTGGCAGAT-1
AGACAGGGTTCAGGTT-1
AGACAGGTCAGTCATG-1
AGACCATCAAGGGTCA-1
AGACCATCAATCACGT-1
AGACCATCAGCGTTGC-1
AGACCATCATGTCGTA-1
AGACCATGTGTCTTCC-1
AGACCATTCAAGCCTA-1
AGACCATTCGAGCCAC-1
AGACCATTCGTGGGTC-1
AGACCCGAGCAACCAG-1
AGACCCGAGGAATGTT-1
AGACCCGCAACCGCTG-1
AGACCCGCAACGGCCT-1
AGACCCGCATTCCTCG-1
AGACCCGGTATAGGAT-1
AGACCCGTCTCTCTTC-1
AGACCCGTCTGGACCG-1
AGACTCAAGGTACAGC-1
AGACTCAAGTCTGGAG-1
AGACTCACAGGTGGAT-1
AGACTCAGTATGCGGA-1
AGACTCATCAAGGCTT-1
AGACTCATCCATCACC-1
AGACTCATCCTTGGAA-1
AGACTCATCGACATTG-1
AGACTCATCTCCTGTG-1
AGAGAATAGCACCGAA-1
AGAGAATAGTCATGGG-1
AGAGAATCAACACAGG-1
AGAGAATCAACCCTCT-1
AGAGAATCAGTAACAA-1
AGAGAATCAGTCAGAG-1
AGAGAATGTGCAGTGA-1
AGAGAATGTTAGAAAC-1
AGAGAATGTTTGAACC-1
AGAGAATTCTTGGGCG-1
AGAGAGCAGCACTGGA-1
AGAGAGCAGCATTGAA-1
AGAGAGCAGTCGAGGT-1
AGAGAGCAGTGCCTCG-1
AGAGAGCCACTATCGA-1
AGAGAGCCATGTTTGG-1
AGAGAGCCATTCGGGC-1
AGAGAGCGTGCTCGTG-1
AGAGAGCGTGTCGATT-1
AGAGAGCGTTTCCATT-1
AGAGAGCTCCAATCCC-1
AGAGAGCTCTGAGGCC-1
AGAGAGCTCTTGGCTC-1
AGAGCAGAGATAGCAT-1
AGAGCAGAGCCGTAAG-1
AGAGCAGCAAGGTCAG-1
AGAGCAGCACCGAATT-1
AGAGCAGCACTGTGTA-1
AGAGCAGCAGCGAACA-1
AGAGCAGCAGCTGTGC-1
AGAGCAGGTTTGCAGT-1
AGAGCAGTCATACGAC-1
AGAGCAGTCCTGTAAG-1
AGAGCAGTCGCCAACG-1
AGAGCCCAGAGGGCGA-1
AGAGCCCAGTTGTAGA-1
AGAGCCCCACGTGAGA-1
AGAGCCCGTTAAGGGC-1
AGAGCCCGTTGTGCAT-1
AGAGCCCTCAAGTTGC-1
AGAGCCCTCAGTCATG-1
AGAGCCCTCGACGTCG-1
AGATAGAAGCATTGAA-1
AGATAGAAGCCTGAGA-1
AGATAGAAGGGCAATC-1
AGATAGAAGTAAGAGG-1
AGATAGACAACACAAA-1
AGATAGACAGATCCTA-1
AGATAGAGTATGGGAC-1
AGATAGAGTTCCCACT-1
AGATCCAAGGTAAAGG-1
AGATCCAAGGTCGAGT-1
AGATCCACAACCAACT-1
AGATCCACAATTGCGT-1
AGATCCACACACGTGC-1
AGATCCACAGGCTTGC-1
AGATCCAGTCAGACGA-1
AGATCCATCACCTGTC-1
AGATCCATCCGACATA-1
AGATCCATCCGCAAAT-1
AGATCCATCTATCCAT-1
AGATCCATCTCATGGA-1
AGATCCATCTTTCAGT-1
AGATCGTAGCAGATAT-1
AGATCGTCACCAGGTC-1
AGATCGTCATGTTCAG-1
AGATCGTGTCCTCATC-1
AGATCGTGTCGTCGGT-1
AGATCGTGTGGGATTG-1
AGATCGTGTGTTCGAT-1
AGATCGTGTTCAGCGC-1
AGATCGTTCGTAGCCG-1
AGATGAAAGCTAAACA-1
AGATGAAAGGTGCTTT-1
AGATGAACACCAGCTG-1
AGATGAAGTAGAGATT-1
AGATGAAGTCAGTCTA-1
AGATGAATCGACGAGA-1
AGATGAATCTGAGCAT-1
AGATGCTAGACCTCCG-1
AGATGCTAGCGAATGC-1
AGATGCTAGCGAGGAG-1
AGATGCTAGCTGAAAT-1
AGATGCTAGGTAGCCA-1
AGATGCTAGTTGGGAC-1
AGATGCTCACTAACGT-1
AGATGCTGTAAGTCAA-1
AGATGCTGTAGTATAG-1
AGATGCTGTAGTCGTT-1
AGATGCTGTCCCGCAA-1
AGATGCTTCCCGAACG-1
AGATGCTTCCTCATAT-1
AGATGCTTCGAGGCAA-1
AGATGCTTCGGAATGG-1
AGATGCTTCTATTCGT-1
AGCATCAAGTTCACTG-1
AGCATCACAAAGGGCT-1
AGCATCACAGCCTATA-1
AGCATCAGTATCGCGC-1
AGCATCAGTATGGTAA-1
AGCATCAGTCATACCA-1
AGCATCATCAAGCCCG-1
AGCATCATCTCGCCTA-1
AGCATCATCTCTCTTC-1
AGCCAATAGAGTGTTA-1
AGCCAATAGCACTCAT-1
AGCCAATAGCTAATCC-1
AGCCAATAGGATTACA-1
AGCCAATCAAAGACTA-1
AGCCAATCACTACTTT-1
AGCCAATCATCAACCA-1
AGCCAATGTGAAGCGT-1
AGCCAATGTGTGTCGC-1
AGCCAATGTTGGTACT-1
AGCCAATTCAATCCGA-1
AGCCAATTCACCCTCA-1
AGCCAATTCGCATTGA-1
AGCCACGAGAAGTCAT-1
AGCCACGAGCACCGTC-1
AGCCACGAGCGTTAGG-1
AGCCACGAGGATTTGA-1
AGCCACGCAATCAAGA-1
AGCCACGCACTTCTCG-1
AGCCACGCATCCTCAC-1
AGCCACGGTGGCTAGA-1
AGCCACGGTGTCCATA-1
AGCCACGTCAAGTGGG-1
AGCCACGTCAGGAAAT-1
AGCCACGTCATCGACA-1
AGCCACGTCCGTGTCT-1
AGCCACGTCGATTCCC-1
AGCCACGTCGCATAGT-1
AGCCACGTCTACCTTA-1
AGCCAGCAGACGATAT-1
AGCCAGCAGCGCTGCT-1
AGCCAGCCACGTACAT-1
AGCCAGCCATCGATGT-1
AGCCAGCCATTGCAAC-1
AGCCAGCGTACCGGAA-1
AGCCAGCGTAGCTAAA-1
AGCCAGCTCAAAGACA-1
AGCGATTAGGGCAGAG-1
AGCGATTCAATTGGTC-1
AGCGATTCAGCTTTCC-1
AGCGATTCAGGATTCT-1
AGCGATTCAGGTCAGA-1
AGCGATTGTCACTGAT-1
AGCGATTGTGTACAGG-1
AGCGATTTCAGGAACG-1
AGCGATTTCAGTGATC-1
AGCGATTTCATTGCGA-1
AGCGATTTCATTTGGG-1
AGCGATTTCGATCCAA-1
AGCGATTTCGCTGACG-1
AGCGATTTCGGTCTGG-1
AGCGCCAAGGGTTAGC-1
AGCGCCAAGGTCCAGA-1
AGCGCCAAGGTTACAA-1
AGCGCCACAACTACGT-1
AGCGCCACAGGTCAGA-1
AGCGCCAGTGCCTATA-1
AGCGCCAGTTATCCAG-1
AGCGCCAGTTGTAGCT-1
AGCGCCATCGAACACT-1
AGCGCCATCGAAGTGG-1
AGCGCCATCTCTCGCA-1
AGCGCTGAGCTCGACC-1
AGCGCTGAGCTGAGCA-1
AGCGCTGAGGTACATA-1
AGCGCTGAGTTCGGTT-1
AGCGCTGAGTTCTACG-1
AGCGCTGGTTCAAACC-1
AGCGCTGTCGTGGCGT-1
AGCGTATAGTCAAGCG-1
AGCGTATCAACCCTCT-1
AGCGTATCACAAGCTT-1
AGCGTATCACCCTCTA-1
AGCGTATCACGCTTAA-1
AGCGTATCAGGCGAAT-1
AGCGTATCATGAGTAA-1
AGCGTATGTGATTAGA-1
AGCGTATTCACTAGCA-1
AGCGTATTCAGGGTAG-1
AGCGTATTCCTAACAG-1
AGCGTATTCGCAGATT-1
AGCGTATTCGCTCTAC-1
AGCGTATTCTTCTGGC-1
AGCGTCGAGATCCGAG-1
AGCGTCGCAAGTATAG-1
AGCGTCGCACCCAACG-1
AGCGTCGCATAAGCAA-1
AGCGTCGCATACCAGT-1
AGCTACACAACCGACC-1
AGCTACAGTGAACGGT-1
AGCTACAGTGAGGCAT-1
AGCTACAGTGATACCT-1
AGCTACAGTTGTCAGT-1
AGCTACAGTTTCTTAC-1
AGCTACATCATCTGTT-1
AGCTACATCCAGCACG-1
AGCTACATCTAGTTCT-1
AGCTACATCTCATTTG-1
AGCTCAAAGATTGAGT-1
AGCTCAAAGTTGAATG-1
AGCTCAACAAAGTGTA-1
AGCTCAACACTCTCGT-1
AGCTCAACAGATTTCG-1
AGCTCAACATGTCAGT-1
AGCTCAACATGTCGTA-1
AGCTCAAGTGGAAGTC-1
AGCTCAAGTTGTAAAG-1
AGCTCAATCGAGCCTG-1
AGCTCAATCTAGAGCT-1
AGCTTCCAGCGGCTCT-1
AGCTTCCAGCGTATAA-1
AGCTTCCAGGGTGAGG-1
AGCTTCCCAACTCCCT-1
AGCTTCCCAATTAGGA-1
AGCTTCCCACCTCTAC-1
AGCTTCCCACGTCATA-1
AGCTTCCCATATCTCT-1
AGCTTCCGTACTGGGA-1
AGCTTCCGTGGCGTAA-1
AGCTTCCGTGTGCTTA-1
AGCTTCCGTTCGCGTG-1
AGCTTCCTCACAGTGT-1
AGCTTCCTCCGTAATG-1
AGCTTCCTCTGACAGT-1
AGCTTCCTCTGGAGAG-1
AGGAAATAGCCGATCC-1
AGGAAATAGTCTGTAC-1
AGGAAATCAACATACC-1
AGGAAATCACAACGAG-1
AGGAAATCAGAGTCTT-1
AGGAAATCATCATCTT-1
AGGAAATGTACCTGTA-1
AGGAAATGTATGAGAT-1
AGGAAATGTCCAGCCA-1
AGGAAATGTGGCTGAA-1
AGGAAATGTGGGTTGA-1
AGGAAATTCAAGAAAC-1
AGGAAATTCGAGTGAG-1
AGGAATAAGTTGCTGT-1
AGGAATACAACGACTT-1
AGGAATACATCAGCGC-1
AGGAATAGTGCTTATG-1
AGGAATATCGGACGTC-1
AGGACGAAGCAAATGT-1
AGGACGAAGGTTACAA-1
AGGACGAAGTGCACTT-1
AGGACGACATACATCG-1
AGGACGACATCTTCGC-1
AGGACGACATTGAGGG-1
AGGACGAGTACCTATG-1
AGGACGAGTAGCTTAC-1
AGGACGAGTCCGGACT-1
AGGACGAGTGGTCCCA-1
AGGACGATCGCAACAT-1
AGGACGATCGTTCTCG-1
AGGACGATCTACACAG-1
AGGACGATCTTGCAGA-1
AGGACTTAGAGGTGCT-1
AGGACTTCAAATTGCC-1
AGGACTTCAATTTCCT-1
AGGACTTCAGCCGTTG-1
AGGACTTCAGGTGGAT-1
AGGACTTGTCAGGTAG-1
AGGACTTGTCCAGGTC-1
AGGACTTGTCGTCATA-1
AGGACTTGTGCGAGTA-1
AGGACTTGTGTGTGGA-1
AGGACTTTCAAGGTGG-1
AGGACTTTCAGAGCGA-1
AGGACTTTCGGTAACT-1
AGGACTTTCGTGCTCT-1
AGGACTTTCTGTGCTC-1
AGGAGGTAGACTACCT-1
AGGAGGTAGCACCGAA-1
AGGAGGTAGCACTCCG-1
AGGAGGTAGTGCAACG-1
AGGAGGTCAAGTGGTG-1
AGGAGGTCAAGTGTCT-1
AGGAGGTCACGTTCGG-1
AGGAGGTCAGACACAG-1
AGGAGGTCATGAATCC-1
AGGAGGTCATGCAGGA-1
AGGAGGTGTCACCGCA-1
AGGAGGTGTGGGTATG-1
AGGAGGTGTTCTAAGC-1
AGGAGGTTCACTAGCA-1
AGGAGGTTCGGCCTTT-1
AGGAGGTTCTAGGCAT-1
AGGAGGTTCTAGTGTG-1
AGGATAAAGGCCTTCG-1
AGGATAACAGCACAAG-1
AGGATAACATCTCATT-1
AGGATAAGTAACATCC-1
AGGATAAGTAGAATGT-1
AGGATAAGTCCGGCAT-1
AGGATAATCAATCCGA-1
AGGATAATCAGCTTCC-1
AGGATAATCGGACGTC-1
AGGATAATCTCTAGGA-1
AGGATCTAGACCAGCA-1
AGGATCTAGCCTCAAT-1
AGGATCTAGGTACCTT-1
AGGATCTAGTCTACCA-1
AGGATCTCATCGAAGG-1
AGGATCTCATTCACCC-1
AGGATCTGTCATCGGC-1
AGGATCTGTCGTCGGT-1
AGGATCTGTGCCCTTT-1
AGGATCTTCCCATGGG-1
AGGATCTTCCCGAGGT-1
AGGATCTTCGAGTGGA-1
AGGCATTAGAGAGCGG-1
AGGCATTAGAGTCAGC-1
AGGCATTAGGCATCGA-1
AGGCATTCAGAGAGGG-1
AGGCATTCAGTTGAAA-1
AGGCATTCATAGCACT-1
AGGCATTCATCCAATG-1
AGGCATTGTACGAGCA-1
AGGCATTGTCGATTAC-1
AGGCATTGTCTTGAAC-1
AGGCATTGTTTCCAAG-1
AGGCATTTCCAACACA-1
AGGCATTTCCATGAGT-1
AGGCATTTCTAGGCAT-1
AGGCATTTCTGTCTCG-1
AGGCCACAGCCTGCCA-1
AGGCCACAGCTCGACC-1
AGGCCACAGTCGTCTA-1
AGGCCACCATTGCTTT-1
AGGCCACGTAGCGTCC-1
AGGCCACGTGAGTAAT-1
AGGCCACTCAGCTTCC-1
AGGCCACTCGCGCTGA-1
AGGCTGCAGCTGAAAT-1
AGGCTGCCAAGTTTGC-1
AGGCTGCCACGACGCT-1
AGGCTGCGTCGAAGCA-1
AGGCTGCGTCGATTAC-1
AGGCTGCGTGTCTAAC-1
AGGCTGCGTGTTCGAT-1
AGGCTGCTCAAAGGAT-1
AGGCTGCTCGCCTAGG-1
AGGCTGCTCTCGTGAA-1
AGGCTGCTCTGCGGAC-1
AGGCTGCTCTTCTGGC-1
AGGCTGCTCTTGTGCC-1
AGGGAGTAGGAATCGC-1
AGGGAGTAGGTAGCAC-1
AGGGAGTAGGTAGTCG-1
AGGGAGTAGTATGCAA-1
AGGGAGTCACGTAACT-1
AGGGAGTCAGAGATTA-1
AGGGAGTCAGTAGGAC-1
AGGGAGTGTTGGTACT-1
AGGGAGTTCATTGCCC-1
AGGGAGTTCCCGATCT-1
AGGGAGTTCGTTGTTT-1
AGGGAGTTCTCGTGGG-1
AGGGAGTTCTTTACAC-1
AGGGCCTAGCCTCTCT-1
AGGGCCTAGGACTGGT-1
AGGGCCTCAATTGAGA-1
AGGGCCTCACAGTACT-1
AGGGCCTTCAATCCGA-1
AGGGCCTTCAGACCCG-1
AGGGCCTTCGAGAGAC-1
AGGGCCTTCGCTTGAA-1
AGGGCCTTCTTTGATC-1
AGGGCTCAGGAACTAT-1
AGGGCTCAGGCGAAGG-1
AGGGCTCCAAGCGATG-1
AGGGCTCCAGTAGATA-1
AGGGCTCCAGTGCGCT-1
AGGGCTCCATCTTAGG-1
AGGGCTCCATGAGTAA-1
AGGGCTCCATGGGATG-1
AGGGCTCGTTGCTCAA-1
AGGGCTCTCTGAGTCA-1
AGGGTCCAGCGTGCCT-1
AGGGTCCAGCTTCTAG-1
AGGGTCCAGGGCGAGA-1
AGGGTCCCAAGGGTCA-1
AGGGTCCCAGGTCAGA-1
AGGGTCCCATGACTGT-1
AGGGTCCGTAATTAGG-1
AGGGTCCGTAGTTAGA-1
AGGGTCCGTCTGTGTA-1
AGGGTCCGTGATTGGG-1
AGGGTCCGTGTCCACG-1
AGGGTCCTCCCAAGCG-1
AGGGTCCTCCGACAGC-1
AGGGTGAAGCAATTCC-1
AGGGTGAAGTCTGTAC-1
AGGGTGACACCGTGCA-1
AGGGTGACAGACCAGA-1
AGGGTGACATGTCTAG-1
AGGGTGAGTACGCTTA-1
AGGGTGATCACCCATC-1
AGGGTGATCCAAGGGA-1
AGGGTGATCCATGCAA-1
AGGGTGATCCATTGGA-1
AGGGTGATCTAAACGC-1
AGGGTGATCTACCCAC-1
AGGGTTTAGCAGGTCA-1
AGGGTTTAGCTCAGAG-1
AGGGTTTAGTTGCGCC-1
AGGGTTTCAAATTGGA-1
AGGGTTTCACCCTTGT-1
AGGGTTTCATTACTCT-1
AGGGTTTGTGACAGGT-1
AGGGTTTGTGAGATTA-1
AGGGTTTTCTCGCTTG-1
AGGGTTTTCTGTTCAT-1
AGGTAGGAGAGTGTTA-1
AGGTAGGAGATTTGCC-1
AGGTAGGAGCCTAGGA-1
AGGTAGGCAAATCAGA-1
AGGTAGGCAACAAGAT-1
AGGTAGGCACACACGC-1
AGGTAGGCAGTAGAGC-1
AGGTAGGCATGAATCC-1
AGGTAGGGTCCATAGT-1
AGGTAGGTCCGGCTTT-1
AGGTCATAGGGACTGT-1
AGGTCATGTCAGGTGA-1
AGGTCATGTGTCCAAT-1
AGGTCATGTTAGAGAT-1
AGGTCATGTTGGGAAC-1
AGGTCATTCTTGCGCT-1
AGGTCTAAGCACCGTC-1
AGGTCTAAGCTCACTA-1
AGGTCTAAGGAAGTAG-1
AGGTCTAAGGTCCCTG-1
AGGTCTAAGTATGGCG-1
AGGTCTACAATCAGCT-1
AGGTCTACACGGTGAA-1
AGGTCTACATCCTATT-1
AGGTCTAGTCGTCTCT-1
AGGTCTATCCTCTAGC-1
AGGTCTATCGGCGATC-1
AGGTCTATCTCACCCA-1
AGGTGTTAGTAAATGC-1
AGGTGTTCAACTCCAA-1
AGGTGTTCATCCGAGC-1
AGGTGTTCATTACGGT-1
AGGTGTTGTAGAGATT-1
AGGTGTTGTAGCGCCT-1
AGGTGTTGTTATCTTC-1
AGGTGTTGTTCAGCGC-1
AGGTGTTTCAGAGTGG-1
AGGTGTTTCGCTGTTC-1
AGGTGTTTCTGCGGGT-1
AGGTGTTTCTTCGGAA-1
AGGTTACAGATGAACT-1
AGGTTACAGATTAGCA-1
AGGTTACAGGAAACGA-1
AGGTTACCAGGTGTGA-1
AGGTTACCATGACTAC-1
AGGTTACGTCCAGTTA-1
AGGTTACGTCCGGTCA-1
AGGTTACGTCTCCTGT-1
AGGTTGTAGATGTTAG-1
AGGTTGTAGGAAGTGA-1
AGGTTGTAGGGCCTCT-1
AGGTTGTAGTTCACTG-1
AGGTTGTCAGAACTAA-1
AGGTTGTCATAAGCAA-1
AGGTTGTCATATCTCT-1
AGGTTGTCATCGATAC-1
AGGTTGTGTACAGTTC-1
AGGTTGTGTAGTGGCA-1
AGGTTGTGTGCATGAG-1
AGGTTGTGTGGAGGTT-1
AGGTTGTGTTCGCGTG-1
AGGTTGTGTTCTTGCC-1
AGGTTGTTCAAACGTC-1
AGGTTGTTCATGGTAC-1
AGGTTGTTCTCCGAAA-1
AGTAACCAGAAGGGAT-1
AGTAACCAGACCTCCG-1
AGTAACCAGATCGGTG-1
AGTAACCAGGCGTTAG-1
AGTAACCAGTTTGTCG-1
AGTAACCCAAAGAACT-1
AGTAACCCAAGCTCTA-1
AGTAACCCACAAACGG-1
AGTAACCCACATTCTT-1
AGTAACCCACCGGTCA-1
AGTAACCCACTTGTCC-1
AGTAACCCAGATCCAT-1
AGTAACCCAGCGCTTG-1
AGTAACCGTAGAGTTA-1
AGTAACCGTGGTTTGT-1
AGTAACCTCCCTCGAT-1
AGTACCAAGGCTAACG-1
AGTACCAAGGTGAGAA-1
AGTACCACAACTCATG-1
AGTACCACACTCTAGA-1
AGTACCACAGAGACTG-1
AGTACCACAGATTCGT-1
AGTACCACAGTTGCGC-1
AGTACCACATGGAATA-1
AGTACCAGTGCCCTTT-1
AGTACCAGTTCCTTGC-1
AGTACCATCACTCCGT-1
AGTACCATCCGTGTAA-1
AGTACCATCGCGAAGA-1
AGTACCATCGGTAGGA-1
AGTACCATCTCGTGAA-1
AGTACCATCTTGGTGA-1
AGTACTGAGAAACTGT-1
AGTACTGAGAGGCTGT-1
AGTACTGAGGACTAAT-1
AGTACTGAGTGCAACG-1
AGTACTGCAATGAGCG-1
AGTACTGCAGGGAGAG-1
AGTACTGCATAGGTAA-1
AGTACTGCATCATCCC-1
AGTACTGGTATCGATC-1
AGTACTGGTCCGTACG-1
AGTACTGGTCGCGTTG-1
AGTACTGTCCGGCTTT-1
AGTAGCTAGCGTCGAA-1
AGTAGCTAGCGTTGTT-1
AGTAGCTAGGGAGGCA-1
AGTAGCTCACCCTAGG-1
AGTAGCTGTATTGAGA-1
AGTAGCTGTCTTGAAC-1
AGTAGCTTCAAATGCC-1
AGTAGCTTCACCACAA-1
AGTAGCTTCATACGGT-1
AGTAGCTTCCATAAGC-1
AGTAGTCAGATCGACG-1
AGTAGTCAGATGACCG-1
AGTAGTCAGCCTTGAT-1
AGTAGTCAGGGAGGTG-1
AGTAGTCAGTCAAGCG-1
AGTAGTCCAAGTACCT-1
AGTAGTCCACGGTGTC-1
AGTAGTCCATTCCTAT-1
AGTAGTCGTACGAGTG-1
AGTAGTCGTCTACATG-1
AGTAGTCGTGTCATTG-1
AGTAGTCTCACGTCCT-1
AGTAGTCTCCACCCTA-1
AGTAGTCTCGAACTCA-1
AGTAGTCTCGCCTATC-1
AGTAGTCTCGTAGCTA-1
AGTAGTCTCGTTGTTT-1
AGTAGTCTCTAAGAAG-1
AGTAGTCTCTCATAGG-1
AGTAGTCTCTCTAGGA-1
AGTCAACAGCACCGAA-1
AGTCAACCAAATCGTC-1
AGTCAACCAGCAGTGA-1
AGTCAACGTAGCCAGA-1
AGTCAACGTAGTTCCA-1
AGTCAACGTCATTGCA-1
AGTCAACGTGAATTGA-1
AGTCAACGTTGGAGGT-1
AGTCAACTCTCTTGCG-1
AGTCAACTCTGCATAG-1
AGTCACAAGAGTCCGA-1
AGTCACAAGGGAGTGG-1
AGTCACAAGGTGCTAG-1
AGTCACACAGAAGTGC-1
AGTCACAGTAACTGCT-1
AGTCACAGTAGACTGG-1
AGTCACAGTGTTCAGT-1
AGTCACATCCCTGGTT-1
AGTCACATCGGAGTGA-1
AGTCATGCACAAATCC-1
AGTCATGCAGACAAAT-1
AGTCATGGTATACAGA-1
AGTCATGGTCCGATCG-1
AGTCATGGTTGCAACT-1
AGTCATGTCAGTCACA-1
AGTCATGTCTAATTCC-1
AGTCATGTCTCGTCGT-1
AGTCATGTCTGTTCAT-1
AGTCTCCCAAACACCT-1
AGTCTCCCAATTTCTC-1
AGTCTCCCACGGCGTT-1
AGTCTCCCAGACAAGC-1
AGTCTCCGTAAGTTGA-1
AGTCTCCGTAGATTGA-1
AGTCTCCGTGTCCCTT-1
AGTGACTAGAGCCCAA-1
AGTGACTAGCGTGCTC-1
AGTGACTAGGCCTTCG-1
AGTGACTAGGGTCAAC-1
AGTGACTCAAGCGCTC-1
AGTGACTCATGAGGGT-1
AGTGACTGTGAGTTGG-1
AGTGACTTCAGGAAGC-1
AGTGACTTCGCGGTAC-1
AGTGATCAGCTAGATA-1
AGTGATCAGTGGACTG-1
AGTGATCCAAACTCGT-1
AGTGATCCAGGTGGAT-1
AGTGATCGTACTAACC-1
AGTGATCGTAGCTCGC-1
AGTGATCGTCCTTAAG-1
AGTGATCGTCTCAAGT-1
AGTGATCGTCTCTCTG-1
AGTGATCGTGTACAGG-1
AGTGATCTCCTACTGC-1
AGTGATCTCTTACTGT-1
AGTGCCGAGAAGTCTA-1
AGTGCCGAGAGGTATT-1
AGTGCCGAGGAAGTCC-1
AGTGCCGAGTTGGCGA-1
AGTGCCGCAACGGTAG-1
AGTGCCGCAATCCTTT-1
AGTGCCGCAGTCAGCC-1
AGTGCCGCATCGGCCA-1
AGTGCCGGTCCACATA-1
AGTGCCGGTGTTACTG-1
AGTGTTGAGACTTAAG-1
AGTGTTGAGCGTCAGA-1
AGTGTTGAGGCATCGA-1
AGTGTTGAGGGACACT-1
AGTGTTGCACAGCCAC-1
AGTGTTGCACCAAAGG-1
AGTGTTGCACGCCAGT-1
AGTGTTGCATGGGTTT-1
AGTGTTGGTCCCGTGA-1
AGTGTTGGTCTTGAGT-1
AGTGTTGGTGGAGGTT-1
AGTGTTGGTTCTAAGC-1
AGTGTTGTCACTTGGA-1
AGTGTTGTCGAAGGAC-1
AGTGTTGTCGCAGTCG-1
AGTGTTGTCTCATTTG-1
AGTTAGCAGAACTGAT-1
AGTTAGCAGTGAGCCA-1
AGTTAGCCACAATTCG-1
AGTTAGCCAGCTCCTT-1
AGTTAGCGTCCACATA-1
AGTTAGCGTGACTATC-1
AGTTAGCGTTATGGTC-1
AGTTAGCGTTGGCCGT-1
AGTTAGCTCCCATACC-1
AGTTAGCTCGCTATTT-1
AGTTAGCTCTGGTCAA-1
AGTTCCCAGCCGAACA-1
AGTTCCCAGTAGACCG-1
AGTTCCCAGTTTGAGA-1
AGTTCCCCAACCACGC-1
AGTTCCCCACCTGCGA-1
AGTTCCCCAGCAGTCC-1
AGTTCCCCAGCTGTTA-1
AGTTCCCGTAGCGAGT-1
AGTTCCCTCACATACG-1
AGTTCGAAGGTCACTT-1
AGTTCGAAGGTGCTAG-1
AGTTCGAAGTATCCTG-1
AGTTCGACAATGTGGG-1
AGTTCGACACTGGATT-1
AGTTCGACACTTGTGA-1
AGTTCGACAGGCGTTC-1
AGTTCGAGTCCTACAA-1
AGTTCGAGTGGCCCAT-1
AGTTCGATCTGACAGT-1
ATACCGAAGGCTCTAT-1
ATACCGACACAGCATT-1
ATACCGACACTAGGCC-1
ATACCGACAGAGAGGG-1
ATACCGAGTACCTGTA-1
ATACCGAGTACCTTCC-1
ATACCGAGTACTAACC-1
ATACCGAGTAGTGTGG-1
ATACCGAGTCAATCTG-1
ATACCGATCGACGCTG-1
ATACCGATCGAGTGAG-1
ATACCGATCGTGCGAC-1
ATACCGATCGTGGGTC-1
ATACCGATCTGTCGTC-1
ATACCTTAGCTGGTGA-1
ATACCTTAGGGCAGAG-1
ATACCTTGTAGTATAG-1
ATACCTTGTGCCGTTG-1
ATACCTTGTGGTATGG-1
ATACCTTTCCTGTTAT-1
ATACCTTTCTGATTCT-1
ATACCTTTCTGGGCGT-1
ATACTTCAGATGCTAA-1
ATACTTCAGCACTCTA-1
[truncated: 9,072 more rows]
