# Supplementary material for: Unraveling the role of ADAMs in clinical heterogeneity and the immune microenvironment of hepatocellular carcinoma: insights from single-cell, spatial transcriptomics, and bulk RNA sequencing
Source: Front Immunol. 2024 Sep 13;15:1461424. doi: 10.3389/fimmu.2024.1461424 (PMC11427318; doi:10.3389/fimmu.2024.1461424)
Supplement: Supplementary file 10 [file DataSheet1.zip › Supplementary material---Raw data/HCC tissue3/cells.tsv]

AAACCCAAGCTGCCAC-1
AAACCCAAGGACTGGT-1
AAACCCAAGTAAGCAT-1
AAACCCAAGTATGATG-1
AAACCCACAAACGAGC-1
AAACCCACAAGTTCCA-1
AAACCCACACGCCACA-1
AAACCCACAGAACATA-1
AAACCCACAGGACTAG-1
AAACCCACATGACTGT-1
AAACCCAGTACTCGTA-1
AAACCCAGTCTCGACG-1
AAACCCAGTTGGACTT-1
AAACCCATCACATCAG-1
AAACCCATCACGGTCG-1
AAACCCATCCATACAG-1
AAACCCATCTGGGCGT-1
AAACGAAAGAACGTGC-1
AAACGAAAGAGATTCA-1
AAACGAAAGCTGCCTG-1
AAACGAAAGGGATCGT-1
AAACGAAAGGTGAGAA-1
AAACGAACAACCGCCA-1
AAACGAACACGCCAGT-1
AAACGAACATTAAAGG-1
AAACGAAGTCGGCCTA-1
AAACGAAGTGATTCTG-1
AAACGAAGTGCGTGCT-1
AAACGAAGTGTGTCCG-1
AAACGAAGTTACAGCT-1
AAACGAAGTTCATCTT-1
AAACGAATCAACGCTA-1
AAACGAATCAATGCAC-1
AAACGCTAGATCGCCC-1
AAACGCTAGGATACCG-1
AAACGCTAGTATAGAC-1
AAACGCTAGTCTAGAA-1
AAACGCTAGTGGTTAA-1
AAACGCTCAAACCGGA-1
AAACGCTCAAACGGCA-1
AAACGCTCAAGCCATT-1
AAACGCTCACCAGGTC-1
AAACGCTCAGAAGCTG-1
AAACGCTCAGCAGAAC-1
AAACGCTGTACAAGTA-1
AAACGCTGTCTAGGCC-1
AAACGCTGTGCTGCAC-1
AAACGCTGTGTCGCTG-1
AAACGCTGTTTAGTCG-1
AAACGCTTCCATTGCC-1
AAACGCTTCCTGCCAT-1
AAAGAACAGACGCTCC-1
AAAGAACAGACGGATC-1
AAAGAACAGAGTTGTA-1
AAAGAACAGCATGAAT-1
AAAGAACAGGATACGC-1
AAAGAACAGTCTTCGA-1
AAAGAACCAACCACAT-1
AAAGAACCACACCGCA-1
AAAGAACCAGAGATGC-1
AAAGAACCAGGAAGTC-1
AAAGAACCAGTGTGCC-1
AAAGAACCATATGGCT-1
AAAGAACCATTCATCT-1
AAAGAACGTCAACCAT-1
AAAGAACGTCAGGTAG-1
AAAGAACGTCAGTTTG-1
AAAGAACGTCTAGGTT-1
AAAGAACGTCTGTGAT-1
AAAGAACGTGTACGCC-1
AAAGAACGTTGTGGAG-1
AAAGAACGTTGTGTAC-1
AAAGAACTCCCTGGTT-1
AAAGAACTCCTACCGT-1
AAAGAACTCCTAGCTC-1
AAAGAACTCGAGCCTG-1
AAAGAACTCGGCTGGT-1
AAAGAACTCTGATGGT-1
AAAGGATAGCCTCTCT-1
AAAGGATAGTGATTCC-1
AAAGGATCAACTCGTA-1
AAAGGATCATGGGTCC-1
AAAGGATGTACACGCC-1
AAAGGATGTCTATGAC-1
AAAGGATGTTGCTCGG-1
AAAGGATGTTGGCCTG-1
AAAGGATTCACTCCGT-1
AAAGGATTCATCAGTG-1
AAAGGATTCCATAGGT-1
AAAGGATTCGAGATAA-1
AAAGGATTCGAGATGG-1
AAAGGGCAGAGCAAGA-1
AAAGGGCAGCCTCTGG-1
AAAGGGCAGGGCAAGG-1
AAAGGGCAGTGTGTTC-1
AAAGGGCCAAATCAAG-1
AAAGGGCCAAGTCATC-1
AAAGGGCCACACCTGG-1
AAAGGGCCACTCAGAT-1
AAAGGGCCAGAGGTAC-1
AAAGGGCCAGCGTGCT-1
AAAGGGCCATGTACGT-1
AAAGGGCGTATAATGG-1
AAAGGGCGTGAGTAGC-1
AAAGGGCTCAAATGAG-1
AAAGGGCTCATGCAGT-1
AAAGGGCTCATGCCCT-1
AAAGGGCTCGCCTTGT-1
AAAGGGCTCGGTGAAG-1
AAAGGGCTCTCCCATG-1
AAAGGGCTCTCGGGAC-1
AAAGGTAAGCAAGTCG-1
AAAGGTAAGCAGGGAG-1
AAAGGTAAGCGACATG-1
AAAGGTAAGCGACTTT-1
AAAGGTAAGCTCCCTT-1
AAAGGTAAGTATTCCG-1
AAAGGTAAGTGCAACG-1
AAAGGTACATCCGTTC-1
AAAGGTACATTAAGCC-1
AAAGGTAGTAGCTGCC-1
AAAGGTAGTCAGACGA-1
AAAGGTAGTGTTCCAA-1
AAAGGTAGTGTTGATC-1
AAAGGTAGTTGGATCT-1
AAAGGTATCCAACTGA-1
AAAGGTATCCTCGCAT-1
AAAGGTATCTATGTGG-1
AAAGGTATCTGAGCAT-1
AAAGGTATCTGCGGAC-1
AAAGGTATCTTCTCAA-1
AAAGTCCAGACGAAGA-1
AAAGTCCAGTTACGGG-1
AAAGTCCAGTTGCCTA-1
AAAGTCCCAAGTTCGT-1
AAAGTCCCACATACTG-1
AAAGTCCCACCCTGTT-1
AAAGTCCCAGTGTGGA-1
AAAGTCCCATGAATCC-1
AAAGTCCCATGCTGCG-1
AAAGTCCGTAACAGTA-1
AAAGTCCGTAGGTTTC-1
AAAGTCCGTGCAGGAT-1
AAAGTCCTCATAGGCT-1
AAAGTCCTCGTAGGAG-1
AAAGTCCTCTGAACGT-1
AAAGTCCTCTTGGATG-1
AAAGTGAAGAATTTGG-1
AAAGTGAAGACAGTCG-1
AAAGTGAAGCGCCTTG-1
AAAGTGAAGCGTTCAT-1
AAAGTGAAGCTGTACT-1
AAAGTGAAGGCATCAG-1
AAAGTGACAACGACAG-1
AAAGTGACACCAAATC-1
AAAGTGACAGTAGGAC-1
AAAGTGACATAATCGC-1
AAAGTGAGTCAACACT-1
AAAGTGATCCCTCTCC-1
AAAGTGATCTGTCCCA-1
AAAGTGATCTTCCGTG-1
AAAGTGATCTTGATTC-1
AAATGGAAGAGAAGGT-1
AAATGGAAGATGGTAT-1
AAATGGAAGCCTCACG-1
AAATGGAAGGAAGAAC-1
AAATGGAAGGATTTGA-1
AAATGGAAGGGTCTTT-1
AAATGGAAGTCAGCGA-1
AAATGGAAGTCCCGGT-1
AAATGGAAGTTGGCGA-1
AAATGGACAGCCGTTG-1
AAATGGACAGGTTCAT-1
AAATGGACATAACTCG-1
AAATGGACATAAGATG-1
AAATGGACATGTCAGT-1
AAATGGACATTGAGCT-1
AAATGGAGTCACTGAT-1
AAATGGAGTCAGCTTA-1
AAATGGAGTGCAGTGA-1
AAATGGAGTGCCTACG-1
AAATGGATCCGACGGT-1
AAATGGATCCGCTAGG-1
AAATGGATCTCGGTAA-1
AACAAAGAGATTAGTG-1
AACAAAGAGCTCGTGC-1
AACAAAGAGGAAGTAG-1
AACAAAGAGGATATAC-1
AACAAAGAGTACGAGC-1
AACAAAGAGTCACGAG-1
AACAAAGAGTTGTACC-1
AACAAAGCACGGGCTT-1
AACAAAGCAGCGACAA-1
AACAAAGCAGTTGTTG-1
AACAAAGCATAGAGGC-1
AACAAAGCATGACGAG-1
AACAAAGCATGGATCT-1
AACAAAGGTCGGCTAC-1
AACAAAGGTGCAGGAT-1
AACAAAGGTGTTTACG-1
AACAAAGTCATCTATC-1
AACAAAGTCATGCGGC-1
AACAAAGTCCTATGGA-1
AACAAAGTCGAGTTGT-1
AACAAAGTCGGTATGT-1
AACAAAGTCTGAGAAA-1
AACAACCAGCCATATC-1
AACAACCAGCTCGTGC-1
AACAACCAGTAGACAT-1
AACAACCAGTGATAAC-1
AACAACCCAACGCCCA-1
AACAACCCAATTTCGG-1
AACAACCCACAAAGTA-1
AACAACCCACTTTATC-1
AACAACCCATGATGCT-1
AACAACCCATGGAAGC-1
AACAACCCATGGCGCT-1
AACAACCGTACGAGCA-1
AACAACCGTACGGATG-1
AACAACCGTCATCGCG-1
AACAACCGTGACGTCC-1
AACAACCGTGACTATC-1
AACAACCTCCGGCTTT-1
AACAACCTCCTAGCGG-1
AACAACCTCTATCGCC-1
AACAACCTCTGGGATT-1
AACAAGAAGCGCGTTC-1
AACAAGAAGTATTCCG-1
AACAAGACAACTTGGT-1
AACAAGACACATATCG-1
AACAAGACACATTCGA-1
AACAAGACACTTCTCG-1
AACAAGACAGCCATTA-1
AACAAGACAGGATCTT-1
AACAAGACATTCAGCA-1
AACAAGACATTGTCGA-1
AACAAGAGTAACCAGG-1
AACAAGAGTAGGACTG-1
AACAAGAGTCCACTCT-1
AACAAGAGTTTGGGTT-1
AACAAGATCAACCCGG-1
AACAAGATCCCATACC-1
AACACACAGACCCTTA-1
AACACACAGATGAATC-1
AACACACAGCACTCCG-1
AACACACAGGCTTTCA-1
AACACACAGGGTAGCT-1
AACACACAGGTATAGT-1
AACACACAGTCCCAGC-1
AACACACCAATGCAAA-1
AACACACCACTCCCTA-1
AACACACCAGGTGAGT-1
AACACACGTAGACTGG-1
AACACACGTCATCGGC-1
AACACACGTCGGATTT-1
AACACACGTGTCGCTG-1
AACACACGTTCGAACT-1
AACACACTCAAACTGC-1
AACACACTCAATGCAC-1
AACACACTCACACGAT-1
AACACACTCACCATAG-1
AACACACTCACTGGTA-1
AACACACTCAGCTTGA-1
AACACACTCCTCTTTC-1
AACACACTCGGCTGAC-1
AACACACTCGTGGTAT-1
AACACACTCTGGTGCG-1
AACAGGGAGGACAACC-1
AACAGGGAGTATTCCG-1
AACAGGGCATTGCAAC-1
AACAGGGGTCGGCTAC-1
AACAGGGGTGCAGTGA-1
AACAGGGGTGTGAATA-1
AACAGGGGTTGTGGAG-1
AACAGGGTCACAGAGG-1
AACAGGGTCCCAGTGG-1
AACAGGGTCGTCCTTG-1
AACAGGGTCTAACGCA-1
AACAGGGTCTGGGAGA-1
AACCAACAGACTCATC-1
AACCAACCAAATCAGA-1
AACCAACCACGACTAT-1
AACCAACCATAGCACT-1
AACCAACGTACTAAGA-1
AACCAACGTAGCCAGA-1
AACCAACGTCATAGTC-1
AACCAACGTCTACAGT-1
AACCAACGTGAGCTCC-1
AACCAACGTGCGGCTT-1
AACCAACGTTGAGGAC-1
AACCAACTCCGTGGGT-1
AACCAACTCGCCGAGT-1
AACCAACTCGGTCTGG-1
AACCAACTCTACGGGC-1
AACCACAAGAGTTGAT-1
AACCACAAGCTACGTT-1
AACCACAAGTATAACG-1
AACCACAAGTATCCTG-1
AACCACACAAAGGATT-1
AACCACACAGAACTTC-1
AACCACACAGGTTACT-1
AACCACACAGGTTTAC-1
AACCACACATGTGCTA-1
AACCACAGTACCCGAC-1
AACCACAGTGTCCACG-1
AACCACAGTGTTAGCT-1
AACCACATCATATGGC-1
AACCACATCTGCTCTG-1
AACCACATCTTCTGGC-1
AACCATGAGAATCGCG-1
AACCATGAGAGGGTAA-1
AACCATGAGATCACCT-1
AACCATGAGCGAGTAC-1
AACCATGAGCTCGTGC-1
AACCATGAGTAGCCAG-1
AACCATGCAAACCATC-1
AACCATGCAGACTGCC-1
AACCATGCAGCATCTA-1
AACCATGCAGGACATG-1
AACCATGGTCCGACGT-1
AACCATGGTCGCTCGA-1
AACCATGGTCTCGACG-1
AACCATGGTGCGTTTA-1
AACCATGGTTCGGGTC-1
AACCATGTCAGGACAG-1
AACCATGTCCCAGGCA-1
AACCATGTCCGGCAAC-1
AACCATGTCGATTGGT-1
AACCATGTCGCTTACC-1
AACCCAAAGATAGCTA-1
AACCCAAAGCAAATGT-1
AACCCAAAGCAAGTGC-1
AACCCAAAGGAGTACC-1
AACCCAAAGGTAGCAC-1
AACCCAACAAGCGGAT-1
AACCCAACACAAAGTA-1
AACCCAACACAAGTGG-1
AACCCAAGTCCGGCAT-1
AACCCAAGTTGAGGAC-1
AACCCAATCCCTTCCC-1
AACCCAATCGCTCCTA-1
AACCCAATCTCCGATC-1
AACCCAATCTTAGGAC-1
AACCTGAAGACGACGT-1
AACCTGAAGCCTCTGG-1
AACCTGACAAGGCAAC-1
AACCTGACATTGTAGC-1
AACCTGAGTATGTCCA-1
AACCTGAGTGCTGTCG-1
AACCTGAGTGGCTACC-1
AACCTGATCAAGAATG-1
AACCTGATCCGCGGAT-1
AACCTGATCTCTGGTC-1
AACCTTTAGAGGTTTA-1
AACCTTTAGCGAACTG-1
AACCTTTAGGGTGGGA-1
AACCTTTAGTATTCCG-1
AACCTTTCAATAACCC-1
AACCTTTCACCTGCAG-1
AACCTTTCACGTTCGG-1
AACCTTTGTATACCCA-1
AACCTTTGTGGACCTC-1
AACCTTTGTTTCGCTC-1
AACCTTTTCTTTCTAG-1
AACGAAAAGAGAGCAA-1
AACGAAAAGCGACCCT-1
AACGAAAAGTAGACAT-1
AACGAAAAGTCGAAAT-1
AACGAAAAGTCTAGAA-1
AACGAAACAAGACTGG-1
AACGAAACACACGGTC-1
AACGAAACACATTACG-1
AACGAAACACGACAAG-1
AACGAAACAGATTCGT-1
AACGAAACATCAGCAT-1
AACGAAACATGAGATA-1
AACGAAACATTACGGT-1
AACGAAAGTACTGAGG-1
AACGAAAGTGACTGAG-1
AACGAAAGTGATGGCA-1
AACGAAAGTGTTCATG-1
AACGAAAGTTCAGTAC-1
AACGAAATCAGCTAGT-1
AACGAAATCCCTGTTG-1
AACGAAATCCGTCCTA-1
AACGAAATCGGATTAC-1
AACGGGAAGTCGTTAC-1
AACGGGAAGTTGCCTA-1
AACGGGACAACGTTAC-1
AACGGGACATAGGCGA-1
AACGGGAGTATATGGA-1
AACGGGAGTCGTCAGC-1
AACGGGAGTGACAGCA-1
AACGGGAGTGCGACAA-1
AACGGGAGTGTGATGG-1
AACGGGAGTTAAACAG-1
AACGGGAGTTCCCAAA-1
AACGGGATCCTCACTG-1
AACGGGATCGCACGAC-1
AACGGGATCGTAGTGT-1
AACGTCAAGAAGTATC-1
AACGTCAAGCATGAAT-1
AACGTCAAGTAGCCAG-1
AACGTCAAGTCTGCGC-1
AACGTCAAGTTGTAAG-1
AACGTCACAAAGGCAC-1
AACGTCACAACTCGAT-1
AACGTCACAAGACAAT-1
AACGTCACACACCTTC-1
AACGTCACAGCAGTCC-1
AACGTCAGTCAAATCC-1
AACGTCAGTGGCCTCA-1
AACGTCATCATCCTGC-1
AACGTCATCCCTCGAT-1
AACGTCATCCGCGAGT-1
AACGTCATCGCCATAA-1
AACGTCATCGCGGTAC-1
AACGTCATCGCTCTCA-1
AACTTCTAGACGCCCT-1
AACTTCTAGCGTATGG-1
AACTTCTAGGAAACGA-1
AACTTCTAGGGCGAAG-1
AACTTCTAGTCTGCAT-1
AACTTCTAGTGGTGAC-1
AACTTCTCAAGGCAAC-1
AACTTCTCACTACACA-1
AACTTCTCACTAGTAC-1
AACTTCTCAGGCCTGT-1
AACTTCTCATGACTGT-1
AACTTCTGTAAGACCG-1
AACTTCTGTGAGTTTC-1
AACTTCTGTGCTGCAC-1
AACTTCTGTTGTACGT-1
AACTTCTGTTGTAGCT-1
AACTTCTGTTTGAACC-1
AACTTCTTCCTCAGGG-1
AACTTCTTCGCCGTGA-1
AACTTCTTCTCTCCGA-1
AAGAACAAGATCGCTT-1
AAGAACAAGGTCACCC-1
AAGAACACAACTTGGT-1
AAGAACACACAACGAG-1
AAGAACACACTGGAAG-1
AAGAACAGTAGACTGG-1
AAGAACAGTAGATTAG-1
AAGAACAGTGTCATTG-1
AAGAACAGTTTACACG-1
AAGAACATCGCCATAA-1
AAGAACATCTAACGGT-1
AAGACAAAGAAGGTAG-1
AAGACAAAGAGGGTAA-1
AAGACAACAACAGATA-1
AAGACAACAACCGCTG-1
AAGACAACACAGGATG-1
AAGACAACAGACAAAT-1
AAGACAACAGAGGACT-1
AAGACAACAGGCGTTC-1
AAGACAACAGTTACCA-1
AAGACAACATCACAGT-1
AAGACAAGTCGTGTTA-1
AAGACAAGTGATACTC-1
AAGACAAGTTGCGGAA-1
AAGACAATCAATCCAG-1
AAGACAATCAGAGCGA-1
AAGACAATCATTCGTT-1
AAGACAATCCATTTAC-1
AAGACTCAGAAGCCAC-1
AAGACTCAGAATTTGG-1
AAGACTCAGCCGAACA-1
AAGACTCAGCTAGAAT-1
AAGACTCAGGACTTCT-1
AAGACTCAGGCCATAG-1
AAGACTCAGTCTCTGA-1
AAGACTCCAGAGTCAG-1
AAGACTCCAGCTGTAT-1
AAGACTCCAGGATGAC-1
AAGACTCGTATACGGG-1
AAGACTCGTTCCAAAC-1
AAGACTCTCCAGCCTT-1
AAGACTCTCCATCTAT-1
AAGACTCTCGCCTAGG-1
AAGACTCTCTGGTGCG-1
AAGATAGAGAAATCCA-1
AAGATAGAGAAGGGAT-1
AAGATAGAGATGAAGG-1
AAGATAGAGCAATAGT-1
AAGATAGAGGCATGCA-1
AAGATAGAGGCCCGTT-1
AAGATAGCAGCGAGTA-1
AAGATAGCAGTAGATA-1
AAGATAGCATGGGTTT-1
AAGATAGGTAATACCC-1
AAGATAGGTCAGACTT-1
AAGATAGGTCATTCCC-1
AAGATAGGTTGCTCCT-1
AAGATAGTCACCCTTG-1
AAGATAGTCCATCTCG-1
AAGATAGTCCGGACGT-1
AAGATAGTCTTTGATC-1
AAGCATCAGAGATTCA-1
AAGCATCAGCGACATG-1
AAGCATCAGCGCCCAT-1
AAGCATCAGGATTACA-1
AAGCATCCAGCGTACC-1
AAGCATCCATCCGAGC-1
AAGCATCGTGAATTGA-1
AAGCATCGTGATACAA-1
AAGCATCGTGCAATGG-1
AAGCATCGTTGCTCGG-1
AAGCATCTCAAGCTTG-1
AAGCATCTCGTTTACT-1
AAGCCATAGATGACAT-1
AAGCCATAGGTAGATT-1
AAGCCATAGTAAATGC-1
AAGCCATCAAGCTGCC-1
AAGCCATCATATTCGG-1
AAGCCATGTATCAGGG-1
AAGCCATGTGCGTGCT-1
AAGCCATGTTGCAACT-1
AAGCCATGTTTCAGAC-1
AAGCCATTCCAGTTCC-1
AAGCCATTCGATAACC-1
AAGCCATTCGGAGCAA-1
AAGCCATTCGGCAGTC-1
AAGCCATTCTATCGCC-1
AAGCGAGAGGCCATAG-1
AAGCGAGAGGGTAGCT-1
AAGCGAGAGGTCCTGC-1
AAGCGAGAGTCGCCAC-1
AAGCGAGAGTTGTACC-1
AAGCGAGCAACACGAG-1
AAGCGAGCAACCGCTG-1
AAGCGAGGTATCCCTC-1
AAGCGAGGTATGCAAA-1
AAGCGAGGTATTGGCT-1
AAGCGAGGTCGGTAAG-1
AAGCGAGGTTACCTGA-1
AAGCGAGTCGACATTG-1
AAGCGAGTCTGCCTCA-1
AAGCGAGTCTTCGCTG-1
AAGCGTTAGATACCAA-1
AAGCGTTAGTAATACG-1
AAGCGTTCAAATGGAT-1
AAGCGTTCAATGAGCG-1
AAGCGTTCACAAGGTG-1
AAGCGTTCACTACAGT-1
AAGCGTTCATACGCAT-1
AAGCGTTGTAAGCAAT-1
AAGCGTTGTCACTACA-1
AAGCGTTGTCTGCATA-1
AAGCGTTGTGAATAAC-1
AAGCGTTGTGATTGGG-1
AAGCGTTGTGTTGATC-1
AAGCGTTGTTACCCTC-1
AAGCGTTTCAGACAAA-1
AAGCGTTTCAGAGCGA-1
AAGCGTTTCCTACGAA-1
AAGCGTTTCGTCGCTT-1
AAGCGTTTCGTTTACT-1
AAGCGTTTCTACGCGG-1
AAGCGTTTCTCCTGCA-1
AAGCGTTTCTTCTGTA-1
AAGGAATAGATGGTCG-1
AAGGAATAGCGCGTTC-1
AAGGAATAGGGCATGT-1
AAGGAATAGTAGCCAG-1
AAGGAATAGTATGGCG-1
AAGGAATAGTCCTACA-1
AAGGAATAGTGGTGAC-1
AAGGAATCAATAGAGT-1
AAGGAATCACAATGAA-1
AAGGAATGTACTCAAC-1
AAGGAATGTGACAGCA-1
AAGGAATGTTCGAGCC-1
AAGGAATGTTGATGTC-1
AAGGAATGTTTACTTC-1
AAGGAATGTTTCGCTC-1
AAGGAATTCAGCGTCG-1
AAGGAATTCATAAGGA-1
AAGGTAAAGCCGATAG-1
AAGGTAAAGCGTGCCT-1
AAGGTAAAGGAATCGC-1
AAGGTAAAGGATCACG-1
AAGGTAACAACTACGT-1
AAGGTAACACAACCGC-1
AAGGTAACACGAGAAC-1
AAGGTAACAGCGCGTT-1
AAGGTAAGTAGTCTTG-1
AAGGTAAGTATGGGAC-1
AAGGTAAGTCAGGCAA-1
AAGGTAAGTGGATCGA-1
AAGGTAATCAACTTTC-1
AAGGTAATCCCTCTAG-1
AAGGTAATCCTGTTAT-1
AAGGTAATCGAACGGA-1
AAGGTAATCGATGCAT-1
AAGGTAATCTCCGATC-1
AAGGTAATCTGCCCTA-1
AAGTACCAGCCAAGCA-1
AAGTACCAGTCACGCC-1
AAGTACCAGTGCTCGC-1
AAGTACCCAAGGCCTC-1
AAGTACCCACAGCTTA-1
AAGTACCCACGACGAA-1
AAGTACCCACGCGCAT-1
AAGTACCCAGTTGTTG-1
AAGTACCGTAGCGCCT-1
AAGTACCGTGACTGAG-1
AAGTACCTCAGGTAAA-1
AAGTACCTCATACAGC-1
AAGTACCTCGACGCTG-1
AAGTCGTAGCGCTGCT-1
AAGTCGTAGTCTCCTC-1
AAGTCGTAGTGAGGCT-1
AAGTCGTAGTGGTGGT-1
AAGTCGTCAAGTGGGT-1
AAGTCGTCACAAATAG-1
AAGTCGTCACCTGCGA-1
AAGTCGTCATCCTTGC-1
AAGTCGTGTATCGCAT-1
AAGTCGTGTGCATTTG-1
AAGTCGTGTGGTCTAT-1
AAGTCGTGTTGCTGAT-1
AAGTCGTGTTGTCTAG-1
AAGTCGTTCCTCACTG-1
AAGTCGTTCGCAATGT-1
AAGTCGTTCGTTGCCT-1
AAGTCGTTCTCTCGAC-1
AAGTCGTTCTGAGATC-1
AAGTGAAAGAATCTAG-1
AAGTGAAAGACTTCCA-1
AAGTGAAAGCACCAGA-1
AAGTGAAAGCGATGCA-1
AAGTGAAAGTGCACCC-1
AAGTGAACAAAGACTA-1
AAGTGAACACCCTCTA-1
AAGTGAACAGAGTCAG-1
AAGTGAACAGGACAGT-1
AAGTGAACATACACCA-1
AAGTGAACATATTCGG-1
AAGTGAAGTTCTCTCG-1
AAGTGAAGTTGAGTCT-1
AAGTGAATCCAGTGCG-1
AAGTGAATCCGCACTT-1
AAGTGAATCGGTTGTA-1
AAGTGAATCGTTCATT-1
AAGTGAATCTGTCCCA-1
AAGTTCGAGACTGAGC-1
AAGTTCGAGCTCCACG-1
AAGTTCGAGTTGCTCA-1
AAGTTCGCACCGGAAA-1
AAGTTCGCAGAGTGAC-1
AAGTTCGCAGCACACC-1
AAGTTCGCATGTGACT-1
AAGTTCGCATTCGATG-1
AAGTTCGGTATCGAAA-1
AAGTTCGGTCCCGTGA-1
AAGTTCGGTGAATAAC-1
AAGTTCGGTGGGTTGA-1
AAGTTCGGTTAGTCGT-1
AAGTTCGGTTGGGTAG-1
AAGTTCGTCCATTTGT-1
AAGTTCGTCCTTGGAA-1
AATAGAGAGAAACCCG-1
AATAGAGAGATTACCC-1
AATAGAGAGATTAGCA-1
AATAGAGAGGCACTAG-1
AATAGAGCACAAAGCG-1
AATAGAGCACACCAGC-1
AATAGAGCAGCGTTGC-1
AATAGAGCATCGGATT-1
AATAGAGGTCCAGTTA-1
AATAGAGGTCTCACGG-1
AATAGAGGTGAGTCAG-1
AATAGAGGTGGCTGCT-1
AATAGAGGTTGATCGT-1
AATAGAGTCAAGCCAT-1
AATAGAGTCCATGAGT-1
AATAGAGTCCTCTAGC-1
AATAGAGTCCTCTGCA-1
AATAGAGTCGCAGATT-1
AATAGAGTCGCTGATA-1
AATAGAGTCTCGAACA-1
AATCACGAGAGAATCT-1
AATCACGAGATCGCCC-1
AATCACGAGCCAGTAG-1
AATCACGAGCTTTCTT-1
AATCACGCAACGGCCT-1
AATCACGCACAATGCT-1
AATCACGCATGGCCCA-1
AATCACGCATTACGGT-1
AATCACGGTGTAAACA-1
AATCACGGTGTAGCAG-1
AATCACGGTTCCGCGA-1
AATCACGTCCTATTGT-1
AATCACGTCGAATGCT-1
AATCACGTCGTAACCA-1
AATCGACAGACAGCTG-1
AATCGACAGACGTCCC-1
AATCGACAGCCGATTT-1
AATCGACAGTACCGGA-1
AATCGACAGTATAACG-1
AATCGACAGTGGTTAA-1
AATCGACCAACTGGTT-1
AATCGACCAATACCTG-1
AATCGACCACATAGCT-1
AATCGACCACCCTGTT-1
AATCGACCACTGGCCA-1
AATCGACCAGCTGGTC-1
AATCGACCAGGTTCGC-1
AATCGACGTACCTGTA-1
AATCGACGTCATCTAG-1
AATCGACGTGTGGACA-1
AATCGACGTTCATCTT-1
AATCGACTCCCGTAAA-1
AATCGACTCTGGCCAG-1
AATCGACTCTTTGCGC-1
AATCGTGAGCGAATGC-1
AATCGTGAGCGTCGAA-1
AATCGTGAGGGAGTTC-1
AATCGTGCACAAGCAG-1
AATCGTGCACCCTAAA-1
AATCGTGCACCTGTCT-1
AATCGTGCAGTGAGCA-1
AATCGTGGTGCTCTTC-1
AATCGTGTCATGGATC-1
AATCGTGTCCGTCACT-1
AATCGTGTCGGCTGTG-1
AATCGTGTCGTAGTGT-1
AATGAAGAGAAACCAT-1
AATGAAGAGGCTGGAT-1
AATGAAGAGTAAGAGG-1
AATGAAGCACAATTCG-1
AATGAAGCACGAGGTA-1
AATGAAGCAGATTAAG-1
AATGAAGCATCGCTCT-1
AATGAAGGTAGCCCTG-1
AATGAAGGTCTGTGGC-1
AATGAAGGTTGATGTC-1
AATGAAGGTTTAGACC-1
AATGAAGTCCGCTAGG-1
AATGAAGTCGAAGCAG-1
AATGACCAGACAACTA-1
AATGACCAGATTGCGG-1
AATGACCAGCAACTTC-1
AATGACCAGCCTGAGA-1
AATGACCAGCTTTGTG-1
AATGACCAGGCTGAAC-1
AATGACCAGGTTCTTG-1
AATGACCCAATGTCTG-1
AATGACCCACAGCGCT-1
AATGACCCACGCTATA-1
AATGACCCACGGTGTC-1
AATGACCCAGGGAATC-1
AATGACCGTCACTGAT-1
AATGACCTCACGATAC-1
AATGACCTCACTCCGT-1
AATGACCTCCAATCTT-1
AATGACCTCCGTACGG-1
AATGACCTCGGCGATC-1
AATGCCAAGATACGAT-1
AATGCCAAGCACAAAT-1
AATGCCAAGCGTGCCT-1
AATGCCAAGCTGAGCA-1
AATGCCAAGTAAGAGG-1
AATGCCACAACCTATG-1
AATGCCACAACGATTC-1
AATGCCACAATCTCTT-1
AATGCCAGTAGGAGTC-1
AATGCCAGTGACACAG-1
AATGCCAGTTTACCAG-1
AATGCCATCGTTAGAC-1
AATGCCATCTGAGATC-1
AATGGAAAGAACCCGA-1
AATGGAAAGACCAGCA-1
AATGGAAAGACTCATC-1
AATGGAAAGCACACAG-1
AATGGAAAGTCATAGA-1
AATGGAAAGTGCCAGA-1
AATGGAACAAATGGAT-1
AATGGAACAAGTTTGC-1
AATGGAACAATGAACA-1
AATGGAACACAAATAG-1
AATGGAACACGCTGCA-1
AATGGAACAGTTAGGG-1
AATGGAACATCGCTCT-1
AATGGAAGTAGATTGA-1
AATGGAAGTCGATTAC-1
AATGGAATCAAAGGTA-1
AATGGAATCATTTGCT-1
AATGGAATCGTTCCTG-1
AATGGCTAGCGGTAAC-1
AATGGCTAGTCGGCCT-1
AATGGCTCAACCTAAC-1
AATGGCTCAGCCCAGT-1
AATGGCTCAGTTTCGA-1
AATGGCTGTCCTACGG-1
AATGGCTGTCGATTCA-1
AATGGCTGTTTGAAAG-1
AATGGCTGTTTGGCTA-1
AATGGCTTCAAGCCGC-1
AATTCCTAGAAGTCCG-1
AATTCCTAGGATCATA-1
AATTCCTAGGGTAGCT-1
AATTCCTAGTCGAATA-1
AATTCCTCAAATCAGA-1
AATTCCTCACCGAATT-1
AATTCCTCAGAGATTA-1
AATTCCTCATGTACGT-1
AATTCCTGTTCAATCG-1
AATTCCTGTTGACTGT-1
AATTCCTGTTGCCGCA-1
AATTCCTGTTTGGCTA-1
AATTCCTTCATGAGGG-1
AATTCCTTCATGGAGG-1
AATTCCTTCCACTTCG-1
AATTCCTTCCTGCCAT-1
AATTCCTTCGAGTTGT-1
AATTCCTTCGTCTCAC-1
AATTCCTTCGTGGTAT-1
AATTCCTTCTCTCTTC-1
AATTCCTTCTGCCTGT-1
AATTCCTTCTGGGATT-1
AATTTCCAGAAATTGC-1
AATTTCCAGGTAGTAT-1
AATTTCCAGGTGGTTG-1
AATTTCCAGTCAGGGT-1
AATTTCCAGTGGACGT-1
AATTTCCCACACGGTC-1
AATTTCCCACTGGCGT-1
AATTTCCCACTTCAAG-1
AATTTCCCAGAAGCTG-1
AATTTCCCAGACGGAT-1
AATTTCCGTAGACACG-1
AATTTCCGTAGGGAGG-1
AATTTCCGTATATGGA-1
AATTTCCGTCCCGCAA-1
AATTTCCGTTGCACGC-1
AATTTCCTCCTTTAGT-1
AATTTCCTCGACATAC-1
ACAAAGAAGAGAGAAC-1
ACAAAGAAGCGTATGG-1
ACAAAGAAGCTTCTAG-1
ACAAAGAAGGGCATGT-1
ACAAAGAAGTTGGGAC-1
ACAAAGAAGTTTCAGC-1
ACAAAGACAAGCGAGT-1
ACAAAGACACGCCAGT-1
ACAAAGACAGCAGTTT-1
ACAAAGACAGTCAGCC-1
ACAAAGAGTATCGTTG-1
ACAAAGAGTATGGTAA-1
ACAAAGAGTCTAACGT-1
ACAAAGAGTGAGCCAA-1
ACAAAGATCATGAGAA-1
ACAAAGATCATGAGTC-1
ACAAAGATCGCTTTAT-1
ACAAAGATCTAGTACG-1
ACAAAGATCTAGTGTG-1
ACAACCAAGCATCTTG-1
ACAACCAAGCTGACAG-1
ACAACCAAGGCGAAGG-1
ACAACCAAGGGTGAGG-1
ACAACCAAGTGCCCGT-1
ACAACCACACAAGCTT-1
ACAACCACACAATTCG-1
ACAACCACAGTATACC-1
ACAACCAGTACCGTCG-1
ACAACCAGTAGACAGC-1
ACAACCAGTCAGTTTG-1
ACAACCAGTGTAACGG-1
ACAACCAGTTCCGCTT-1
ACAACCATCACCTGGG-1
ACAACCATCCAGTGCG-1
ACAACCATCGCAACAT-1
ACAACCATCTTTCCGG-1
ACAAGCTAGGCCTGAA-1
ACAAGCTAGGGCCTCT-1
ACAAGCTAGGTTGAGC-1
ACAAGCTAGTGATGGC-1
ACAAGCTCAAGGGCAT-1
ACAAGCTCAATAGTCC-1
ACAAGCTCACTACCGG-1
ACAAGCTCAGCAGGAT-1
ACAAGCTCATCGTTCC-1
ACAAGCTGTAAGCTCT-1
ACAAGCTGTAAGTAGT-1
ACAAGCTGTATTGCCA-1
ACAAGCTGTCACGTGC-1
ACAAGCTGTCTGTGCG-1
ACAAGCTGTTAGGCTT-1
ACAAGCTTCATCTACT-1
ACAAGCTTCCATACAG-1
ACAAGCTTCGCAGATT-1
ACAAGCTTCGTGTGAT-1
ACAAGCTTCTGCTTAT-1
ACAAGCTTCTGTACAG-1
ACACAGTAGAATCGTA-1
ACACAGTAGATGAATC-1
ACACAGTAGCACGGAT-1
ACACAGTAGCTTCGTA-1
ACACAGTCAGGTGAGT-1
ACACAGTCAGTGAGCA-1
ACACAGTGTACACTCA-1
ACACAGTGTACTGTTG-1
ACACAGTGTCAACGCC-1
ACACAGTGTCACAGAG-1
ACACAGTGTGACTATC-1
ACACAGTGTGCAACGA-1
ACACAGTGTGTACAGG-1
ACACAGTTCAGGAAGC-1
ACACAGTTCGGTCATA-1
ACACAGTTCGTGGGTC-1
ACACCAAAGCCTCACG-1
ACACCAAAGGGAACAA-1
ACACCAAAGTAATCCC-1
ACACCAAAGTCCCTAA-1
ACACCAAAGTTTCAGC-1
ACACCAACAAATGATG-1
ACACCAACAATTTCGG-1
ACACCAACAGTGAGCA-1
ACACCAACATGGAAGC-1
ACACCAAGTGAATATG-1
ACACCAAGTGGGTTGA-1
ACACCAAGTTGAAGTA-1
ACACCAATCCAAGAGG-1
ACACCAATCCGTGTCT-1
ACACCAATCGCATTAG-1
ACACGCGAGCTGAAGC-1
ACACGCGAGGGTGAGG-1
ACACGCGAGGGTGGGA-1
ACACGCGAGGTCTACT-1
ACACGCGAGTGTCATC-1
ACACGCGAGTGTTGAA-1
ACACGCGCACGCTGCA-1
ACACGCGCAGAGAGGG-1
ACACGCGGTATCGTAC-1
ACACGCGGTGACTGTT-1
ACACGCGGTGTAAACA-1
ACACGCGGTGTTTACG-1
ACACGCGTCACCCATC-1
ACACGCGTCCCAAGTA-1
ACACGCGTCGATGGAG-1
ACACGCGTCTCATTGT-1
ACACGCGTCTTTGCGC-1
ACACTGAAGCGAATGC-1
ACACTGAAGGGACACT-1
ACACTGAAGGTCCTGC-1
ACACTGAAGGTTCAGG-1
ACACTGACAAATGAGT-1
ACACTGACAGCAGATG-1
ACACTGACAGCCATTA-1
ACACTGAGTAAGTTAG-1
ACACTGAGTCTTTATC-1
ACACTGAGTGTATCCA-1
ACACTGATCAACGTGT-1
ACACTGATCATCTACT-1
ACACTGATCGACCTAA-1
ACACTGATCGCACGAC-1
ACACTGATCGGAACTT-1
ACACTGATCTGAGTCA-1
ACAGAAAAGAAACTGT-1
ACAGAAAAGAGTCACG-1
ACAGAAAAGCAACAGC-1
ACAGAAAAGGAAAGGT-1
ACAGAAAAGTATGATG-1
ACAGAAAAGTCATCCA-1
ACAGAAAAGTGCGCTC-1
ACAGAAACAAAGGCAC-1
ACAGAAACAACCACAT-1
ACAGAAACACAGACGA-1
ACAGAAACAGATAAAC-1
ACAGAAAGTAGTGCGA-1
ACAGAAAGTCGATTTG-1
ACAGAAAGTCGCGTTG-1
ACAGAAAGTGAAGCGT-1
ACAGAAAGTGGCAGAT-1
ACAGAAAGTGGTAACG-1
ACAGAAAGTTACACTG-1
ACAGAAAGTTCGTAAC-1
ACAGAAATCACTGAAC-1
ACAGAAATCGAATGCT-1
ACAGAAATCTCATGGA-1
ACAGAAATCTCCTGCA-1
ACAGAAATCTCGGTCT-1
ACAGAAATCTTACTGT-1
ACAGCCGAGAAACTCA-1
ACAGCCGAGAACGCGT-1
ACAGCCGAGACAAGCC-1
ACAGCCGAGAGGTCAC-1
ACAGCCGAGTAAGCAT-1
ACAGCCGCAACTTGGT-1
ACAGCCGCAATCAGCT-1
ACAGCCGCACAGTGAG-1
ACAGCCGCAGAAGTGC-1
ACAGCCGCAGATCCAT-1
ACAGCCGCAGCTTTGA-1
ACAGCCGGTACTGCCG-1
ACAGCCGGTATAGGAT-1
ACAGCCGGTCATCCCT-1
ACAGCCGGTGTGGACA-1
ACAGCCGGTTCAGCTA-1
ACAGCCGGTTCCCACT-1
ACAGCCGGTTTCAGAC-1
ACAGCCGTCCTGGGAC-1
ACAGCCGTCGTAGCCG-1
ACAGCCGTCTTCCAGC-1
ACAGGGAAGATCGGTG-1
ACAGGGAAGCAGCCTC-1
ACAGGGAAGCTCGGCT-1
ACAGGGAAGGGACTGT-1
ACAGGGACAAATCAAG-1
ACAGGGACAAGCAGGT-1
ACAGGGACAGTGTATC-1
ACAGGGAGTACGGGAT-1
ACAGGGAGTTCCGCTT-1
ACAGGGATCACAGAGG-1
ACAGGGATCCATACTT-1
ACAGGGATCTCCCTAG-1
ACATCCCAGAATCGTA-1
ACATCCCAGAGCAGTC-1
ACATCCCAGAGTCAGC-1
ACATCCCAGCACACAG-1
ACATCCCAGCATCAAA-1
ACATCCCAGCCTCAAT-1
ACATCCCAGGAACTCG-1
ACATCCCAGGTGGTTG-1
ACATCCCAGTAGCATA-1
ACATCCCAGTCATCCA-1
ACATCCCAGTTTCAGC-1
ACATCCCCAATCGCAT-1
ACATCCCCACAACGTT-1
ACATCCCCACCCTATC-1
ACATCCCCATATGCGT-1
ACATCCCCATGCCGCA-1
ACATCCCGTACTGTTG-1
ACATCCCGTATCAAGA-1
ACATCCCGTTGAATCC-1
ACATCCCGTTGCAAGG-1
ACATCCCTCCATACTT-1
ACATCGAAGATGCAGC-1
ACATCGAAGCTACGTT-1
ACATCGAAGGTTCAGG-1
ACATCGACACCTCGTT-1
ACATCGACACCTGCTT-1
ACATCGAGTATCGAAA-1
ACATCGAGTCCAATCA-1
ACATCGAGTCCTACAA-1
ACATCGAGTCGGCACT-1
ACATCGAGTCTGTTAG-1
ACATCGAGTCTTCTAT-1
ACATCGAGTTAAACAG-1
ACATCGAGTTAGCGGA-1
ACATCGATCGATAACC-1
ACATCGATCGATCCAA-1
ACATCGATCGGATAAA-1
ACATCGATCGGCTCTT-1
ACATCGATCGTCTAAG-1
ACATCGATCTCCTGCA-1
ACATGCAAGCGAATGC-1
ACATGCAAGCTCCCTT-1
ACATGCAAGCTGCGAA-1
ACATGCAAGGCAGTCA-1
ACATGCACAAATTGCC-1
ACATGCACACAGTGTT-1
ACATGCACACGTAGTT-1
ACATGCACATAGAATG-1
ACATGCACATCTAACG-1
ACATGCAGTAACATGA-1
ACATGCAGTACGGATG-1
ACATGCATCAGTGCGC-1
ACATGCATCTACGCAA-1
ACATGCATCTCATGGA-1
ACATGCATCTGCGATA-1
ACATTTCAGCTGTGCC-1
ACATTTCCAAAGGATT-1
ACATTTCCAAATCGTC-1
ACATTTCCAACCGTAT-1
ACATTTCCAATGGCAG-1
ACATTTCCAGGCACAA-1
ACATTTCCAGGGAATC-1
ACATTTCTCTATCGCC-1
ACATTTCTCTCCACTG-1
ACATTTCTCTGCTTTA-1
ACCAAACAGAGTCTGG-1
ACCAAACAGCTAGATA-1
ACCAAACAGGATGGCT-1
ACCAAACCATTGCTGA-1
ACCAAACGTAACGCGA-1
ACCAAACGTACGCGTC-1
ACCAAACGTGCGACAA-1
ACCAAACGTGTTCAGT-1
ACCAAACGTTGTTTGG-1
ACCAAACTCAGGAGAC-1
ACCAAACTCTAGCAAC-1
ACCAAACTCTCGTCAC-1
ACCAAACTCTGCGGGT-1
ACCAACAAGACGCAGT-1
ACCAACAAGAGAGCCT-1
ACCAACAAGGTCCGAA-1
ACCAACACAGACCATT-1
ACCAACACAGCAGACA-1
ACCAACACAGTAGGAC-1
ACCAACACATCACCAA-1
ACCAACAGTACAGTAA-1
ACCAACAGTCCACTTC-1
ACCAACAGTTGGCTAT-1
ACCAACATCATCACTT-1
ACCACAAAGCCGTTAT-1
ACCACAAAGCCTGAAG-1
ACCACAAAGCTGACCC-1
ACCACAACACGGATCC-1
ACCACAACACTCTAGA-1
ACCACAACAGGCTTGC-1
ACCACAACAGTATACC-1
ACCACAAGTATAGCTC-1
ACCACAAGTCCCAAAT-1
ACCACAAGTCCGCAGT-1
ACCACAAGTCGGTAAG-1
ACCACAAGTGACCGTC-1
ACCACAAGTGACCTGC-1
ACCACAAGTTAGCGGA-1
ACCACAAGTTAGGGAC-1
ACCACAAGTTTGAAAG-1
ACCACAATCGAAGCCC-1
ACCACAATCGTAGAGG-1
ACCACAATCTAGCCAA-1
ACCACAATCTGCACCT-1
ACCATTTAGAACTCCT-1
ACCATTTAGATGACCG-1
ACCATTTAGCCTTGAT-1
ACCATTTAGCGCCGTT-1
ACCATTTAGGTCGTGA-1
ACCATTTAGTATGCAA-1
ACCATTTAGTATTAGG-1
ACCATTTAGTCAGCCC-1
ACCATTTAGTCATAGA-1
ACCATTTCAATCTGCA-1
ACCATTTCACAAGCTT-1
ACCATTTCACAGAAGC-1
ACCATTTCATGACTAC-1
ACCATTTCATGGAACG-1
ACCATTTCATGTCTAG-1
ACCATTTGTCAACCAT-1
ACCATTTGTCATCACA-1
ACCATTTGTGGCTTAT-1
ACCATTTTCAAGGACG-1
ACCATTTTCCCTCAAC-1
ACCATTTTCGACATAC-1
ACCATTTTCTCATTTG-1
ACCATTTTCTTACACT-1
ACCATTTTCTTCGCTG-1
ACCATTTTCTTTGGAG-1
ACCCAAAAGAACCGCA-1
ACCCAAAAGCGCCGTT-1
ACCCAAAAGGTGCCAA-1
ACCCAAAAGTAGTCCT-1
ACCCAAAAGTGCCGAA-1
ACCCAAACAAAGCAAT-1
ACCCAAACAAAGTGTA-1
ACCCAAACAAGAGAGA-1
ACCCAAACAAGGCAAC-1
ACCCAAACACCCATAA-1
ACCCAAACAGAACCGA-1
ACCCAAACAGACAATA-1
ACCCAAACAGGAGGAG-1
ACCCAAACATACCAGT-1
ACCCAAAGTAGCTTGT-1
ACCCAAAGTCCACACG-1
ACCCAAAGTCTACAGT-1
ACCCAAAGTCTACTGA-1
ACCCAAAGTCTTTATC-1
ACCCAAAGTGGATCAG-1
ACCCAAAGTGGGCTTC-1
ACCCAAAGTGTGAGCA-1
ACCCAAAGTGTTGCCG-1
ACCCAAATCGGACAAG-1
ACCCTCAAGCATCGAG-1
ACCCTCAAGCCTGGAA-1
ACCCTCAAGTAAGCAT-1
ACCCTCAAGTTGGCGA-1
ACCCTCAAGTTTCGAC-1
ACCCTCACAAGAGATT-1
ACCCTCACAAGAGCTG-1
ACCCTCACAAGGTTGG-1
ACCCTCACAATGACCT-1
ACCCTCACACGCGTGT-1
ACCCTCACACTTGGGC-1
ACCCTCACAGGACGAT-1
ACCCTCACAGGTTTAC-1
ACCCTCACAGTCTGGC-1
ACCCTCACATATACCG-1
ACCCTCACATCCGGTG-1
ACCCTCACATCCGTGG-1
ACCCTCACATCTGGGC-1
ACCCTCAGTACGTACT-1
ACCCTCAGTCTGTCCT-1
ACCCTCAGTGACACAG-1
ACCCTCAGTGCAAGAC-1
ACCCTCAGTTAAACCC-1
ACCCTCATCCATACTT-1
ACCCTCATCGAGCTGC-1
ACCCTTGAGCTGGAGT-1
ACCCTTGCAATCTCGA-1
ACCCTTGCAGCTGAGA-1
ACCCTTGCAGTTCTAG-1
ACCCTTGCATCTAACG-1
ACCCTTGGTGCCTGAC-1
ACCCTTGGTGGACCTC-1
ACCCTTGGTGTGTTTG-1
ACCCTTGGTTACCCAA-1
ACCCTTGTCCGATTAG-1
ACCCTTGTCGACGAGA-1
ACCCTTGTCGAGAAGC-1
ACCCTTGTCGATCCAA-1
ACCCTTGTCTAGAGCT-1
ACCGTTCAGCATTGTC-1
ACCGTTCAGTCCCAAT-1
ACCGTTCAGTGGTTCT-1
ACCGTTCCAATAGAGT-1
ACCGTTCCAATAGTGA-1
ACCGTTCCATCGGCCA-1
ACCGTTCGTCACGTGC-1
ACCGTTCGTCGGATTT-1
ACCGTTCGTGAGTAGC-1
ACCGTTCGTTAGAGTA-1
ACCGTTCTCAAGCCCG-1
ACCGTTCTCCTTATAC-1
ACCGTTCTCGCCGAGT-1
ACCGTTCTCTTCTTCC-1
ACCTACCAGAACGCGT-1
ACCTACCAGTCCCTAA-1
ACCTACCCAATCACGT-1
ACCTACCCACCAGCCA-1
ACCTACCCAGAGTAAT-1
ACCTACCGTACAGAGC-1
ACCTACCGTAGAATGT-1
ACCTACCGTAGGGTAC-1
ACCTACCGTATCGTTG-1
ACCTACCGTCTGGTTA-1
ACCTACCGTGATTCTG-1
ACCTACCGTGGGTATG-1
ACCTACCTCCATTGGA-1
ACCTACCTCCGGACGT-1
ACCTGAAAGGAAGTGA-1
ACCTGAAAGGAGTATT-1
ACCTGAAAGGTTTACC-1
ACCTGAACACCTCGTT-1
ACCTGAACACGCCAGT-1
ACCTGAACAGAGGACT-1
ACCTGAACAGGCCCTA-1
ACCTGAACAGGTTCCG-1
ACCTGAAGTAAGCTCT-1
ACCTGAAGTAGCGCCT-1
ACCTGAAGTCGACTTA-1
ACCTGAAGTGGACTAG-1
ACCTGAAGTGGGCTTC-1
ACCTGAAGTTGAGAGC-1
ACCTGAAGTTGGGTTT-1
ACCTGAATCACCTCAC-1
ACCTGAATCGTTACCC-1
ACCTGAATCTTCCAGC-1
ACCTGTCAGCCATCCG-1
ACCTGTCAGCTCTATG-1
ACCTGTCAGCTGACTT-1
ACCTGTCAGGAACTCG-1
ACCTGTCAGGGTGAAA-1
ACCTGTCAGGTCATAA-1
ACCTGTCAGTGGCAGT-1
ACCTGTCAGTTCACTG-1
ACCTGTCCACAGCTGC-1
ACCTGTCCAGAATTCC-1
ACCTGTCCAGGCACAA-1
ACCTGTCCATACGCAT-1
ACCTGTCGTATTCCGA-1
ACCTGTCGTCAACATC-1
ACCTGTCGTCTTCAAG-1
ACCTGTCGTGACACAG-1
ACCTGTCGTGTCATTG-1
ACCTGTCGTTGTCAGT-1
ACCTGTCGTTTACGAC-1
ACCTGTCTCCACGTCT-1
ACCTGTCTCGACCCAG-1
ACCTGTCTCTACACAG-1
ACCTGTCTCTGTGCAA-1
ACGATCAAGACTCCGC-1
ACGATCAAGACTGTTC-1
ACGATCAAGCGTGTCC-1
ACGATCAAGGCAGGGA-1
ACGATCAAGGGCAGGA-1
ACGATCAGTCAGGAGT-1
ACGATCAGTGACGCCT-1
ACGATCAGTGACTCTA-1
ACGATCAGTGTCCGTG-1
ACGATCAGTTAGAGTA-1
ACGATCAGTTCGGCGT-1
ACGATCATCACCTCGT-1
ACGATCATCATGTCAG-1
ACGATCATCGACACCG-1
ACGATCATCGTGTTCC-1
ACGATGTAGGCCTGAA-1
ACGATGTAGGGTCACA-1
ACGATGTAGGTGCTAG-1
ACGATGTAGTGACACG-1
ACGATGTAGTTCCGTA-1
ACGATGTCACCACTGG-1
ACGATGTCATTCTGTT-1
ACGATGTGTACAGTAA-1
ACGATGTGTCAAATCC-1
ACGATGTGTGAGAACC-1
ACGATGTGTGATACAA-1
ACGATGTTCACGATAC-1
ACGATGTTCCTGGGTG-1
ACGATGTTCGAATCCA-1
ACGATGTTCGTAGCCG-1
ACGATGTTCTCCACTG-1
ACGCACGAGATTAGAC-1
ACGCACGAGCATTTCG-1
ACGCACGAGTATAGAC-1
ACGCACGCAGCCCACA-1
ACGCACGCATAACAGA-1
ACGCACGGTACGTGTT-1
ACGCACGGTAGGGTAC-1
ACGCACGTCCGCGATG-1
ACGCACGTCGGTCACG-1
ACGGAAGAGACCATGG-1
ACGGAAGAGACGGTCA-1
ACGGAAGAGCTGGAGT-1
ACGGAAGAGGCCTTGC-1
ACGGAAGAGGTTGACG-1
ACGGAAGAGTCGAAAT-1
ACGGAAGCACCCTCTA-1
ACGGAAGCACGTGAGA-1
ACGGAAGCACTATGTG-1
ACGGAAGCACTGCGTG-1
ACGGAAGCAGGACTAG-1
ACGGAAGCAGGTCTCG-1
ACGGAAGCAGTTGAAA-1
ACGGAAGCATACATCG-1
ACGGAAGGTAACGCGA-1
ACGGAAGGTCGTACTA-1
ACGGAAGGTCTCCCTA-1
ACGGAAGGTGAGAACC-1
ACGGAAGGTGGAGGTT-1
ACGGAAGGTTTCAGAC-1
ACGGAAGTCCATAAGC-1
ACGGAAGTCGCCAGAC-1
ACGGAAGTCGCTTAAG-1
ACGGAAGTCGGCATTA-1
ACGGAAGTCTACCCAC-1
ACGGAAGTCTCGTGAA-1
ACGGGTCAGATGTTGA-1
ACGGGTCAGCATTGAA-1
ACGGGTCAGCTGAAAT-1
ACGGGTCCAACCGTGC-1
ACGGGTCCATTCTCCG-1
ACGGGTCGTAAGATAC-1
ACGGGTCGTAATTAGG-1
ACGGGTCGTATGAAAC-1
ACGGGTCGTTGAGTCT-1
ACGGGTCTCAGTGATC-1
ACGGGTCTCCTACGGG-1
ACGGGTCTCGTAGCTA-1
ACGGTCGCATCGTTCC-1
ACGGTCGGTAGATGTA-1
ACGGTCGGTAGTGATA-1
ACGGTCGGTCCAAAGG-1
ACGGTCGGTCGAAACG-1
ACGGTCGTCATGCGGC-1
ACGGTCGTCATTTACC-1
ACGGTCGTCGTCGATA-1
ACGGTCGTCTAGGAAA-1
ACGGTCGTCTCGTGGG-1
ACGGTTAAGCACACAG-1
ACGGTTAAGGAACGTC-1
ACGGTTAAGGTCTTTG-1
ACGGTTAAGTTCGCAT-1
ACGGTTAAGTTGGGAC-1
ACGGTTACAACTGCCG-1
ACGGTTACACTAGGTT-1
ACGGTTACATGAAGGC-1
ACGGTTAGTACTCGTA-1
ACGGTTAGTATACAGA-1
ACGGTTAGTCAAGGCA-1
ACGGTTAGTTCGTAAC-1
ACGGTTATCAACGAGG-1
ACGGTTATCATGAGTC-1
ACGGTTATCTCTTAAC-1
ACGTAACAGCCACCGT-1
ACGTAACAGGAACGCT-1
ACGTAACAGTGTAGAT-1
ACGTAACCACAACGCC-1
ACGTAACCACATAACC-1
ACGTAACCATTCAGCA-1
ACGTAACGTAGGAGGG-1
ACGTAACGTCAAGCGA-1
ACGTAACGTGAATTAG-1
ACGTAACGTGGTCAAG-1
ACGTAACGTGTATTCG-1
ACGTAACTCAAAGGTA-1
ACGTACAAGACATGCG-1
ACGTACAAGACCGTTT-1
ACGTACAAGTGCAGCA-1
ACGTACACACGCTGAC-1
ACGTACAGTCATAACC-1
ACGTACAGTGGTCCCA-1
ACGTACATCCGCGATG-1
ACGTACATCCGGTTCT-1
ACGTACATCCGTTGGG-1
ACGTACATCGTTCCTG-1
ACGTACATCTGAACGT-1
ACGTAGTAGAGGGTAA-1
ACGTAGTAGCGCCGTT-1
ACGTAGTAGTTGAATG-1
ACGTAGTCACAGACGA-1
ACGTAGTCACATTCTT-1
ACGTAGTCACGTCGTG-1
ACGTAGTCAGGTCCGT-1
ACGTAGTGTGATATAG-1
ACGTAGTGTGTATTCG-1
ACGTAGTGTGTTTCTT-1
ACGTAGTGTTCGGTTA-1
ACGTAGTTCCGCGAGT-1
ACGTAGTTCCGTACGG-1
ACGTAGTTCTGGACTA-1
ACGTAGTTCTTACACT-1
ACGTAGTTCTTCCACG-1
ACGTCCTAGCAACAGC-1
ACGTCCTAGCCAGAGT-1
ACGTCCTAGGTCGTGA-1
ACGTCCTAGTAAGACT-1
ACGTCCTCAAGTGCTT-1
ACGTCCTCACAGTGTT-1
ACGTCCTCACCGCTGA-1
ACGTCCTCACTCCACT-1
ACGTCCTCAGCGGTTC-1
ACGTCCTCAGGCCTGT-1
ACGTCCTCAGGTACGA-1
ACGTCCTGTATCACCA-1
ACGTCCTGTCACAATC-1
ACGTCCTGTCCGGACT-1
ACGTCCTGTGTCTAAC-1
ACGTCCTGTTAACAGA-1
ACGTCCTGTTCGTTCC-1
ACGTCCTGTTGGCTAT-1
ACGTCCTGTTTGACAC-1
ACGTCCTTCAAGTCGT-1
ACGTCCTTCATAGAGA-1
ACGTCCTTCCATACTT-1
ACGTCCTTCGGCATAT-1
ACGTTCCAGCATTGAA-1
ACGTTCCAGGATTCCT-1
ACGTTCCCATGAAGGC-1
ACGTTCCCATGAATCC-1
ACGTTCCGTACATACC-1
ACGTTCCGTACTGCCG-1
ACGTTCCGTAGCGAGT-1
ACGTTCCGTTACACTG-1
ACGTTCCGTTTCTTAC-1
ACGTTCCTCCTAGCTC-1
ACGTTCCTCTACCCAC-1
ACGTTCCTCTCCCTAG-1
ACGTTCCTCTCGCCTA-1
ACGTTCCTCTCTGCCA-1
ACGTTCCTCTTTCGAT-1
ACTACGAAGGACATCG-1
ACTACGAAGTACGAGC-1
ACTACGAAGTTATGGA-1
ACTACGACAATACCCA-1
ACTACGACACCGTGCA-1
ACTACGACACTAACCA-1
ACTACGACAGCTATTG-1
ACTACGAGTCGTGGTC-1
ACTACGAGTGCGGATA-1
ACTACGAGTTACACTG-1
ACTACGAGTTGCGAAG-1
ACTACGAGTTGTCCCT-1
ACTACGATCCCATAGA-1
ACTACGATCGAGTCTA-1
ACTACGATCTCTCGCA-1
ACTATCTAGCCACTCG-1
ACTATCTAGGATCACG-1
ACTATCTAGGCTAACG-1
ACTATCTCAACGTTAC-1
ACTATCTCAGGTCCCA-1
ACTATCTGTACAAGCG-1
ACTATCTGTACAGCGA-1
ACTATCTGTCGCATGC-1
ACTATCTGTGAATGTA-1
ACTATCTGTGGTCCCA-1
ACTATCTGTGGTCTAT-1
ACTATCTTCAGGACGA-1
ACTATCTTCATCACAG-1
ACTATCTTCCTGCCAT-1
ACTATCTTCGCAACAT-1
ACTATCTTCTCGTTTA-1
ACTATCTTCTGCCCTA-1
ACTATGGAGAATACAC-1
ACTATGGAGGTAGCCA-1
ACTATGGAGGTTAAAC-1
ACTATGGAGGTTCCAT-1
ACTATGGCAAATTGCC-1
ACTATGGCAACCGCCA-1
ACTATGGCAGATGCGA-1
ACTATGGCATAGAAAC-1
ACTATGGCATGAGATA-1
ACTATGGGTCACCGCA-1
ACTATGGGTTGTGGCC-1
ACTATGGGTTTGGCTA-1
ACTATGGTCAACACCA-1
ACTATGGTCAAGTGGG-1
ACTATGGTCCACTGGG-1
ACTATGGTCTACGGTA-1
ACTATTCAGACCCTTA-1
ACTATTCAGAGGTCGT-1
ACTATTCAGGAGAGTA-1
ACTATTCAGGCAATGC-1
ACTATTCAGTGCAACG-1
ACTATTCAGTTGCGCC-1
ACTATTCCAAGCGGAT-1
ACTATTCCAAGTCCAT-1
ACTATTCCACATAGCT-1
ACTATTCCAGAGGTAC-1
ACTATTCCATCGGAAG-1
ACTATTCCATGACACT-1
ACTATTCCATGTCGTA-1
ACTATTCGTCGCTTGG-1
ACTATTCGTTCCAGGC-1
ACTATTCGTTGCCGCA-1
ACTATTCGTTTCCAAG-1
ACTATTCTCAGTGCGC-1
ACTATTCTCCAAGCCG-1
ACTATTCTCCCGTAAA-1
ACTATTCTCGCCAATA-1
ACTATTCTCGGCCAAC-1
ACTATTCTCTCGGGAC-1
ACTCCCAAGAAATCCA-1
ACTCCCACAAACACCT-1
ACTCCCACAACGACTT-1
ACTCCCACAGGTGTTT-1
ACTCCCACATAGGAGC-1
ACTCCCACATTGAGCT-1
ACTCCCAGTACTGTTG-1
ACTCCCAGTGGCAGAT-1
ACTCCCAGTGGTTTGT-1
ACTCCCAGTTGCATTG-1
ACTCCCATCAGTCAGT-1
ACTCCCATCGTCGCTT-1
ACTCCCATCGTGTCAA-1
ACTCCCATCTACACAG-1
ACTCTCGAGAGAGCCT-1
ACTCTCGAGATACATG-1
ACTCTCGAGGTTACCT-1
ACTCTCGAGTCACGAG-1
ACTCTCGCAAGTAGTA-1
ACTCTCGCAATGGCAG-1
ACTCTCGCACCTGAAT-1
ACTCTCGCATAAGCAA-1
ACTCTCGGTGTACGCC-1
ACTCTCGGTGTTCGAT-1
ACTCTCGTCCACGGAC-1
ACTCTCGTCGTTGTTT-1
ACTCTCGTCTAGATCG-1
ACTCTCGTCTGCGTCT-1
ACTGATGAGCGAAACC-1
ACTGATGAGGTATAGT-1
ACTGATGCACCTGCAG-1
ACTGATGCACTTGGGC-1
ACTGATGCATCTTCGC-1
ACTGATGCATTGTCGA-1
ACTGATGGTACTAAGA-1
ACTGATGGTATCGAAA-1
ACTGATGTCGGCATAT-1
ACTGATGTCTTCCACG-1
ACTGCAAAGCATGAAT-1
ACTGCAAAGTCTAGAA-1
ACTGCAACAAGTTCCA-1
ACTGCAACACACCAGC-1
ACTGCAAGTAACAGGC-1
ACTGCAAGTATGGAGC-1
ACTGCAAGTCGTCATA-1
ACTGCAAGTGTCTTAG-1
ACTGCAAGTTAGGGTG-1
ACTGCAATCAGTGTCA-1
ACTGCAATCCCTCGAT-1
ACTGCAATCGACGCGT-1
ACTGCAATCGATACAC-1
ACTGCAATCGGTAGAG-1
ACTGCAATCTCGACCT-1
ACTGCAATCTCGCTCA-1
ACTGCAATCTGGCCTT-1
ACTGCAATCTTGGTCC-1
ACTGTCCAGGGTCAAC-1
ACTGTCCAGTAAGAGG-1
ACTGTCCAGTCTGCAT-1
ACTGTCCAGTCTTGGT-1
ACTGTCCAGTGTTGAA-1
ACTGTCCGTCACTCGG-1
ACTGTCCGTCCTGGTG-1
ACTGTCCGTCGTTGCG-1
ACTGTCCGTGACTCTA-1
ACTGTCCGTGTCCGGT-1
ACTGTCCGTTCCTAGA-1
ACTGTCCGTTCGAAGG-1
ACTGTCCGTTCGTAAC-1
ACTGTCCTCACTAGCA-1
ACTGTCCTCCAACTGA-1
ACTGTCCTCCTTCTAA-1
ACTGTCCTCGAGCCTG-1
ACTGTGAAGAGTCACG-1
ACTGTGAAGGAAACGA-1
ACTGTGAAGGCTCACC-1
ACTGTGACAACACAAA-1
ACTGTGACAACGAGGT-1
ACTGTGACACTAGAGG-1
ACTGTGACACTAGTAC-1
ACTGTGACATGGGATG-1
ACTGTGAGTACAAGCG-1
ACTGTGAGTACCTAGT-1
ACTGTGAGTAGTCTGT-1
ACTGTGAGTCTCGGGT-1
ACTGTGAGTGTCTTGA-1
ACTGTGATCCTGTTGC-1
ACTGTGATCGCAGAGA-1
ACTGTGATCGGTCTAA-1
ACTGTGATCTTCTCAA-1
ACTTAGGAGCCATGCC-1
ACTTAGGAGGAGTCTG-1
ACTTAGGCAATGAACA-1
ACTTAGGCACAGTCGC-1
ACTTAGGCATGTTTGG-1
ACTTAGGCATTAAAGG-1
ACTTAGGGTCAAACGG-1
ACTTAGGGTCCGGACT-1
ACTTAGGGTGCTCCGA-1
ACTTAGGGTTAATGAG-1
ACTTAGGGTTCCGCTT-1
ACTTAGGGTTGCGAAG-1
ACTTAGGTCTCACCCA-1
ACTTAGGTCTGACGCG-1
ACTTATCAGAGCCGTA-1
ACTTATCAGATGCTTC-1
ACTTATCAGGATATGT-1
ACTTATCAGGCCCGTT-1
ACTTATCAGTTCTACG-1
ACTTATCCACCAATTG-1
ACTTATCCACGTGTGC-1
ACTTATCCAGACCAGA-1
ACTTATCCATGGAATA-1
ACTTATCGTAAGTAGT-1
ACTTATCGTATCGCGC-1
ACTTATCGTCAAAGCG-1
ACTTATCGTCTACAAC-1
ACTTATCGTTCAAGTC-1
ACTTATCGTTCGTTCC-1
ACTTATCTCGAGCCAC-1
ACTTATCTCTACGGTA-1
ACTTCCGAGACGCATG-1
ACTTCCGAGCTCGCAC-1
ACTTCCGAGGCTCTAT-1
ACTTCCGAGTCAGCCC-1
ACTTCCGAGTCGAAGC-1
ACTTCCGAGTGTTGAA-1
ACTTCCGCAAGCAGGT-1
ACTTCCGCATCGCTAA-1
ACTTCCGGTAAGAACT-1
ACTTCCGGTAAGGCTG-1
ACTTCCGGTACATACC-1
ACTTCCGGTCGTATGT-1
ACTTCCGGTGATATAG-1
ACTTCCGGTGCGGTAA-1
ACTTCCGGTTAACCTG-1
ACTTCCGTCCACAGGC-1
ACTTCCGTCCCAACTC-1
ACTTCCGTCCTCTGCA-1
ACTTCCGTCTGCATAG-1
ACTTCCGTCTTCGATT-1
ACTTCGCAGAGGTCGT-1
ACTTCGCAGGGAGGAC-1
ACTTCGCAGTCTGTAC-1
ACTTCGCCAATGTGGG-1
ACTTCGCCACCAACAT-1
ACTTCGCCACGTCTCT-1
ACTTCGCCAGCACAAG-1
ACTTCGCCATTCTCCG-1
ACTTCGCGTCCGTTTC-1
ACTTCGCGTTGCGAAG-1
ACTTCGCGTTTGAAAG-1
ACTTCGCTCATGGAGG-1
ACTTCGCTCATTTCCA-1
ACTTCGCTCCACCCTA-1
ACTTCGCTCCCGTGTT-1
ACTTCGCTCTAGTCAG-1
ACTTTCAAGACAGTCG-1
ACTTTCAAGAGCAGTC-1
ACTTTCAAGTGCACCC-1
ACTTTCAAGTGTTCAC-1
ACTTTCAAGTTGCCTA-1
ACTTTCACAACCAATC-1
ACTTTCACACTGGATT-1
ACTTTCAGTATGCGGA-1
ACTTTCAGTGCAATAA-1
ACTTTCAGTGCCTTTC-1
ACTTTCATCAGGAAGC-1
ACTTTCATCTGCGATA-1
ACTTTCATCTTACCGC-1
ACTTTCATCTTTCCGG-1
ACTTTGTAGACCATAA-1
ACTTTGTAGAGCATAT-1
ACTTTGTAGAGCTTTC-1
ACTTTGTAGCATTGTC-1
ACTTTGTAGGCACCAA-1
ACTTTGTAGTACCGGA-1
ACTTTGTAGTCATCGT-1
ACTTTGTCAATGACCT-1
ACTTTGTCACGGTAGA-1
ACTTTGTCAGCAGTCC-1
ACTTTGTCATCGTCCT-1
ACTTTGTCATGATGCT-1
ACTTTGTGTACTCCCT-1
ACTTTGTGTCAGCTTA-1
ACTTTGTGTCGGCCTA-1
ACTTTGTGTGTCCTAA-1
ACTTTGTGTTAAGAAC-1
ACTTTGTTCATTACGG-1
ACTTTGTTCGACTCCT-1
ACTTTGTTCGGTGTTA-1
ACTTTGTTCGTAACAC-1
ACTTTGTTCTAGGCAT-1
ACTTTGTTCTTGGTCC-1
AGAAATGCAATTCTTC-1
AGAAATGCACCTTCGT-1
AGAAATGCACTCTAGA-1
AGAAATGCAGTAGTGG-1
AGAAATGGTACAGTTC-1
AGAAATGGTATACCTG-1
AGAAATGGTCCAGGTC-1
AGAAATGGTGACCGAA-1
AGAAATGGTGACTAAA-1
AGAAATGGTGTTGATC-1
AGAAATGGTTCATCGA-1
AGAAATGGTTGGGTTT-1
AGAAATGTCAGGTGTT-1
AGAAATGTCATGGAGG-1
AGAAATGTCCAAGCCG-1
AGAAATGTCGGTAACT-1
AGAAATGTCTTCCCAG-1
AGAACAAAGCACCGTC-1
AGAACAAAGCTTCGTA-1
AGAACAACAACAGATA-1
AGAACAACACCTATCC-1
AGAACAACACGCTGCA-1
AGAACAACAGTTCCAA-1
AGAACAAGTCAATCTG-1
AGAACAAGTCCACATA-1
AGAACAAGTCCCACGA-1
AGAACAATCAACTTTC-1
AGAACAATCAAGTCGT-1
AGAACAATCAGCGGAA-1
AGAACAATCCACCCTA-1
AGAACAATCCGCAAAT-1
AGAACAATCGATTCCC-1
AGAACAATCGCGATCG-1
AGAACAATCTAGAGCT-1
AGAACAATCTCTTAAC-1
AGAACAATCTGAGGCC-1
AGAACCTAGATTGTGA-1
AGAACCTAGGTGATAT-1
AGAACCTCAACCTAAC-1
AGAACCTCAAGACAAT-1
AGAACCTCACAGCATT-1
AGAACCTCAGAACTTC-1
AGAACCTCAGGTTCAT-1
AGAACCTGTGTCCGGT-1
AGAACCTGTTACCTGA-1
AGAACCTTCAACACCA-1
AGAACCTTCCATTCAT-1
AGAACCTTCGCTCTCA-1
AGAACCTTCGCTTGCT-1
AGAACCTTCTCCTGAC-1
AGAACCTTCTGGGCCA-1
AGAAGCGAGATGACCG-1
AGAAGCGAGGTCGAGT-1
AGAAGCGAGGTTCTTG-1
AGAAGCGAGTGGAAGA-1
AGAAGCGCAACACGTT-1
AGAAGCGCAAGTGGGT-1
AGAAGCGCACATAACC-1
AGAAGCGCATCAACCA-1
AGAAGCGCATGGCTGC-1
AGAAGCGGTCTAGATC-1
AGAAGCGGTGTAGCAG-1
AGAAGCGGTGTGCTTA-1
AGAAGCGTCTTCTCAA-1
AGAAGTAAGAATGTTG-1
AGAAGTAAGACATACA-1
AGAAGTAAGCGAGGAG-1
AGAAGTAAGCTGACCC-1
AGAAGTAAGGTCGACA-1
AGAAGTAAGTAATCCC-1
AGAAGTACAACGTTAC-1
AGAAGTACAAGTGACG-1
AGAAGTACAATACGAA-1
AGAAGTACAGTTCCAA-1
AGAAGTACATGCACTA-1
AGAAGTACATGCTGCG-1
AGAAGTAGTTCCGCTT-1
AGAAGTATCCATCAGA-1
AGAAGTATCGACATAC-1
AGAAGTATCGGTTCAA-1
AGAAGTATCGTGCAGC-1
AGACAAAAGACTTGTC-1
AGACAAAAGCGCTGAA-1
AGACAAAAGGCACGAT-1
AGACAAAAGGTATTGA-1
AGACAAAAGTGGTTCT-1
AGACAAACAACACAAA-1
AGACAAACAACGGTAG-1
AGACAAACACACGGTC-1
AGACAAACACAGCCTG-1
AGACAAACACGACGTC-1
AGACAAACACGCACCA-1
AGACAAACATAGGAGC-1
AGACAAAGTAGGATAT-1
AGACAAAGTCACTCAA-1
AGACAAAGTCATAACC-1
AGACAAAGTCCTGGGT-1
AGACAAAGTGCTCCGA-1
AGACAAAGTGGCCTCA-1
AGACAAAGTGGTCAAG-1
AGACAAAGTGTCTTGA-1
AGACAAAGTTATAGCC-1
AGACAAATCACGACTA-1
AGACAAATCATGAAAG-1
AGACAAATCCAACTAG-1
AGACAAATCCTAAACG-1
AGACAAATCTCATTAC-1
AGACAAATCTGTCTCG-1
AGACACTAGAACCGCA-1
AGACACTAGAGTGTGC-1
AGACACTCAAGTTCCA-1
AGACACTCATGAATCC-1
AGACACTGTAGCGATG-1
AGACACTGTTAAGGGC-1
AGACACTGTTCTCTAT-1
AGACACTGTTTACTGG-1
AGACACTTCCATATGG-1
AGACACTTCCCAAGTA-1
AGACACTTCCGATTAG-1
AGACAGGAGAAGTCCG-1
AGACAGGAGAGCCGTA-1
AGACAGGAGCAGTACG-1
AGACAGGAGCTCAGAG-1
AGACAGGAGGCGACAT-1
AGACAGGAGTGTTGTC-1
AGACAGGCAAACTAAG-1
AGACAGGCAAAGCTAA-1
AGACAGGCAACCGTAT-1
AGACAGGCAAGTGGTG-1
AGACAGGCACAAGTGG-1
AGACAGGCACACCTTC-1
AGACAGGCAGCTGTGC-1
AGACAGGGTAGCGCCT-1
AGACAGGGTCCAACGC-1
AGACAGGGTTGTCCCT-1
AGACAGGTCGGAATGG-1
AGACAGGTCGGCTATA-1
AGACAGGTCGTTACCC-1
AGACCATAGAGGTCAC-1
AGACCATAGGCATGCA-1
AGACCATCACCTGCTT-1
AGACCATCATCACCAA-1
AGACCATTCAAGGCTT-1
AGACCATTCCTTTGAT-1
AGACCATTCGACGCTG-1
AGACCATTCGCCTTTG-1
AGACCATTCTACTATC-1
AGACCATTCTGAGTCA-1
AGACCCGAGTGGACGT-1
AGACCCGCAGCCGTCA-1
AGACCCGCAGCTCGGT-1
AGACCCGCATAGTCAC-1
AGACCCGCATCCAACA-1
AGACCCGGTACATACC-1
AGACCCGGTTGCCTAA-1
AGACCCGTCATCGCAA-1
AGACCCGTCTGGAAGG-1
AGACCCGTCTGGTTGA-1
AGACCCGTCTGTAACG-1
AGACCCGTCTGTCGCT-1
AGACTCAAGCAGCGAT-1
AGACTCAAGCCTGTCG-1
AGACTCAAGTAAGACT-1
AGACTCAAGTCACGAG-1
AGACTCAAGTCAGAGC-1
AGACTCAAGTTGCTCA-1
AGACTCACAAATGATG-1
AGACTCACAAGAGTAT-1
AGACTCACAATTGCAC-1
AGACTCACAGGTTCGC-1
AGACTCACAGTTTGGT-1
AGACTCAGTACGTAGG-1
AGACTCAGTGCAAGAC-1
AGACTCAGTGCACGCT-1
AGACTCATCAGCTCTC-1
AGACTCATCCACTGAA-1
AGACTCATCGATTTCT-1
AGACTCATCTCGCAGG-1
AGAGAATAGATTCGAA-1
AGAGAATAGGACACTG-1
AGAGAATAGGAGGCAG-1
AGAGAATAGGATATAC-1
AGAGAATAGGCCTAGA-1
AGAGAATAGTGCTCGC-1
AGAGAATCAATTCTCT-1
AGAGAATCACGTGAGA-1
AGAGAATCACTGTCCT-1
AGAGAATCAGTCTGGC-1
AGAGAATCATACCACA-1
AGAGAATCATGTGACT-1
AGAGAATGTACTGACT-1
AGAGAATGTATGCGGA-1
AGAGAATGTCTACTGA-1
AGAGAATGTGGACAGT-1
AGAGAATGTTTGTTCT-1
AGAGAATTCACGATCA-1
AGAGAATTCATTGTTC-1
AGAGAATTCGACACCG-1
AGAGAATTCGATCCCT-1
AGAGAATTCGTTCCTG-1
AGAGAATTCTGGCTGG-1
AGAGAGCAGAATCGTA-1
AGAGAGCAGAGAAGGT-1
AGAGAGCCACAAAGTA-1
AGAGAGCCACACTGGC-1
AGAGAGCCAGAACTAA-1
AGAGAGCCAGAAGTGC-1
AGAGAGCCAGCTGGTC-1
AGAGAGCGTAGCGTTT-1
AGAGAGCGTATTGACC-1
AGAGAGCTCACCACAA-1
AGAGAGCTCATGCCAA-1
AGAGAGCTCTTGGGCG-1
AGAGCAGAGAAACCCG-1
AGAGCAGAGAATCGAT-1
AGAGCAGAGGCTCCCA-1
AGAGCAGCAAGAAACT-1
AGAGCAGCAAGACAAT-1
AGAGCAGCACGATAGG-1
AGAGCAGCACGCCAGT-1
AGAGCAGCACTGGACC-1
AGAGCAGCAGTTGCGC-1
AGAGCAGCATCTCGTC-1
AGAGCAGCATGAAGGC-1
AGAGCAGCATTCTGTT-1
AGAGCAGGTCGTATTG-1
AGAGCAGGTTTCACTT-1
AGAGCAGTCATTCATC-1
AGAGCAGTCGAGTCTA-1
AGAGCAGTCGCAGTTA-1
AGAGCAGTCTACCAGA-1
AGAGCCCAGAACTTCC-1
AGAGCCCAGAAGCTGC-1
AGAGCCCAGACGACGT-1
AGAGCCCAGATACAGT-1
AGAGCCCAGATGGTAT-1
AGAGCCCAGCACCCAC-1
AGAGCCCAGCTGAAGC-1
AGAGCCCAGGTAGTCG-1
AGAGCCCAGGTCCTGC-1
AGAGCCCAGTGACCTT-1
AGAGCCCAGTGGAAGA-1
AGAGCCCCAAACCGGA-1
AGAGCCCCACCGTCTT-1
AGAGCCCCAGAGGTTG-1
AGAGCCCCATAATCCG-1
AGAGCCCGTCAGTCCG-1
AGAGCCCGTGATCGTT-1
AGAGCCCGTGTACATC-1
AGAGCCCGTGTCCTAA-1
AGAGCCCGTTGCTCAA-1
AGAGCCCGTTTAAGGA-1
AGAGCCCTCAAACGAA-1
AGAGCCCTCATGACAC-1
AGAGCCCTCGAAGAAT-1
AGATAGAAGGACGGAG-1
AGATAGAAGTACAGCG-1
AGATAGAAGTATGAAC-1
AGATAGACAAATGCTC-1
AGATAGACACCTCTAC-1
AGATAGACACCTGATA-1
AGATAGACACTCATAG-1
AGATAGACACTGTGAT-1
AGATAGACAGATCATC-1
AGATAGACAGTCGGTC-1
AGATAGACATGGGTTT-1
AGATAGAGTACCACGC-1
AGATAGAGTGTATTCG-1
AGATAGATCATGCAGT-1
AGATCCAAGACGAGCT-1
[truncated: 14,239 more rows]
