# Supplementary material for: Unraveling the role of ADAMs in clinical heterogeneity and the immune microenvironment of hepatocellular carcinoma: insights from single-cell, spatial transcriptomics, and bulk RNA sequencing
Source: Front Immunol. 2024 Sep 13;15:1461424. doi: 10.3389/fimmu.2024.1461424 (PMC11427318; doi:10.3389/fimmu.2024.1461424)
Supplement: Supplementary file 10 [file DataSheet1.zip › Supplementary material---Raw data/Paracancerous tissue1/cells.tsv]

AAACCCAAGCTGTGCC-1
AAACCCAAGGACTGGT-1
AAACCCAAGTACAGCG-1
AAACCCACAATACAGA-1
AAACCCACAATCGCGC-1
AAACCCAGTAGAATGT-1
AAACCCAGTGTGTGTT-1
AAACCCATCTCCTGTG-1
AAACCCATCTGAGGCC-1
AAACGAAAGATCCCAT-1
AAACGAAAGGCCTTGC-1
AAACGAAAGGTTTACC-1
AAACGAACAGTAGTGG-1
AAACGAAGTATCAGCT-1
AAACGAATCTCAAAGC-1
AAACGCTAGTAGTCAA-1
AAACGCTCATATCGGT-1
AAACGCTGTCTTAGTG-1
AAACGCTGTCTTTCTA-1
AAACGCTGTGATGTAA-1
AAACGCTGTGGCACTC-1
AAACGCTGTTCAACGT-1
AAACGCTTCATGAGGG-1
AAACGCTTCCCAGCGA-1
AAACGCTTCGCCGATG-1
AAAGAACAGAGCTGAC-1
AAAGAACAGTACCGGA-1
AAAGAACAGTGGACGT-1
AAAGAACCAGCTATAC-1
AAAGAACGTACGTTCA-1
AAAGAACTCGACGTCG-1
AAAGAACTCGCAACAT-1
AAAGGATAGAGAGGGC-1
AAAGGATAGGTCCCTG-1
AAAGGATAGTGATGGC-1
AAAGGATCACTTGGGC-1
AAAGGATGTAATCAGA-1
AAAGGATGTATACGGG-1
AAAGGGCAGGTCATCT-1
AAAGGGCAGTCGAAAT-1
AAAGGGCAGTGCACAG-1
AAAGGGCTCAACTGAC-1
AAAGGTAAGCGACTTT-1
AAAGGTAAGCTGACAG-1
AAAGGTAAGGAGCAAA-1
AAAGGTAAGTTTGGCT-1
AAAGGTACAACACAAA-1
AAAGGTACACACACGC-1
AAAGGTACAGAGTGTG-1
AAAGGTAGTCAAATCC-1
AAAGGTAGTCCTTAAG-1
AAAGGTATCAAGCTGT-1
AAAGGTATCCAAATGC-1
AAAGGTATCCTTCAGC-1
AAAGGTATCGACATTG-1
AAAGGTATCGGACTTA-1
AAAGGTATCTGGAAGG-1
AAAGTCCAGCCTCCAG-1
AAAGTCCCACCAGTAT-1
AAAGTCCGTCGAGATG-1
AAAGTCCGTTGTGGCC-1
AAAGTCCTCATCAGTG-1
AAAGTCCTCTCTTGCG-1
AAAGTGAAGATGGCAC-1
AAAGTGAAGCGGCTCT-1
AAAGTGAAGGGTGGGA-1
AAAGTGAAGGTGCTGA-1
AAAGTGACACGCCACA-1
AAAGTGACACTGAGTT-1
AAAGTGACATCTTCGC-1
AAAGTGATCCACCCTA-1
AAAGTGATCTTCGTAT-1
AAATGGAAGGTAAGGA-1
AAATGGACAAGTGTCT-1
AAATGGACAGCACAAG-1
AAATGGACAGCTGTAT-1
AAATGGACAGGCTTGC-1
AAATGGAGTCAGTCCG-1
AAATGGAGTCTGATCA-1
AAATGGAGTGTTAACC-1
AAATGGATCGTCTAAG-1
AACAAAGCACTGATTG-1
AACAAAGCAGCAATTC-1
AACAAAGGTGGCTGCT-1
AACAAAGTCAGCGCGT-1
AACAACCCAACTGTGT-1
AACAACCGTCAGTCTA-1
AACAACCTCCAATCCC-1
AACAACCTCCCTAGGG-1
AACAACCTCGGCATCG-1
AACAAGAAGAGAAGGT-1
AACAAGAAGCCGTTGC-1
AACAAGACAGTTGTCA-1
AACAAGAGTATGAGGC-1
AACAAGAGTCGCTTAA-1
AACAAGATCACTACTT-1
AACAAGATCTATCCAT-1
AACAAGATCTATCGCC-1
AACACACAGACGCTCC-1
AACACACAGGAGAATG-1
AACACACCAGACAAGC-1
AACACACGTAATGTGA-1
AACACACGTAGGACCA-1
AACACACGTCAACATC-1
AACACACGTTCAACGT-1
AACACACTCAGCGCAC-1
AACACACTCCGGTTCT-1
AACACACTCGCTCATC-1
AACAGGGAGCGGGTTA-1
AACAGGGAGGCATCGA-1
AACAGGGCAGAGCGTA-1
AACAGGGTCCAATCTT-1
AACAGGGTCCGCCTAT-1
AACAGGGTCGCGTCGA-1
AACAGGGTCTGGCCAG-1
AACCAACAGATGAACT-1
AACCAACAGTTGCTCA-1
AACCAACCAAGTGTCT-1
AACCAACCACACACTA-1
AACCAACCATGGAAGC-1
AACCAACGTACGATCT-1
AACCAACTCACGGGAA-1
AACCAACTCCGTATGA-1
AACCAACTCTACTGCC-1
AACCACACACTCAAGT-1
AACCACATCAAGAAAC-1
AACCACATCTTTGCAT-1
AACCATGAGACTCATC-1
AACCATGAGCATGTTC-1
AACCATGAGGTTCATC-1
AACCATGCAAGTCCAT-1
AACCATGCAGAAATTG-1
AACCATGCAGACTCTA-1
AACCATGCAGCACGAA-1
AACCATGGTACCGGCT-1
AACCATGTCATTACGG-1
AACCATGTCGTAGCCG-1
AACCCAAAGGCATGCA-1
AACCCAAAGTGATGGC-1
AACCCAACACTGCATA-1
AACCCAACACTTGTGA-1
AACCCAATCATTTCCA-1
AACCCAATCCACAGGC-1
AACCCAATCGCTTGAA-1
AACCCAATCTATTGTC-1
AACCTGAGTCTAGTGT-1
AACCTGATCACATCAG-1
AACCTGATCAGCTTGA-1
AACCTGATCATGAGGG-1
AACCTGATCCCGATCT-1
AACCTGATCCTTGGAA-1
AACCTGATCTCTCTTC-1
AACCTTTAGCGATCGA-1
AACCTTTAGTCTAGCT-1
AACCTTTCAACACGTT-1
AACCTTTCAACCACAT-1
AACCTTTCACGCTGTG-1
AACCTTTGTGCATGTT-1
AACCTTTGTTCAAACC-1
AACCTTTTCAAGTAAG-1
AACCTTTTCATCGCCT-1
AACGAAAAGTGAGGTC-1
AACGAAACAACCCTAA-1
AACGAAACACTTGAAC-1
AACGAAACATACTGTG-1
AACGAAATCACTTTGT-1
AACGAAATCCGATTAG-1
AACGAAATCTCATGGA-1
AACGGGAAGAGGTATT-1
AACGGGACAATTGCTG-1
AACGGGACAGATCCTA-1
AACGGGAGTCCAGCCA-1
AACGGGAGTCCAGCGT-1
AACGGGAGTGCGGTAA-1
AACGGGATCGGAGTGA-1
AACGTCAAGACGTCGA-1
AACGTCAAGCCAAGTG-1
AACGTCAAGCCACAAG-1
AACGTCAAGTAAGAGG-1
AACGTCACACACAGAG-1
AACGTCAGTCTACACA-1
AACGTCAGTGTTGACT-1
AACGTCATCCATCTGC-1
AACGTCATCCTGGGAC-1
AACGTCATCTCGCCTA-1
AACTTCTAGGGCAGTT-1
AACTTCTCAAGGATGC-1
AACTTCTGTAACGTTC-1
AACTTCTGTAGCGTAG-1
AACTTCTTCGTGCAGC-1
AAGAACAAGTGATGGC-1
AAGAACAAGTTCCTGA-1
AAGAACACACCGGCTA-1
AAGAACACATCAGTCA-1
AAGAACACATCCGGTG-1
AAGAACACATTGAAGA-1
AAGAACATCAGATTGC-1
AAGAACATCCGGGACT-1
AAGAACATCGGAGATG-1
AAGAACATCTAGATCG-1
AAGACAAAGGCTTAAA-1
AAGACAAGTCGCTTAA-1
AAGACAAGTGGCACTC-1
AAGACAAGTTCCGTTC-1
AAGACAAGTTGGCCGT-1
AAGACAATCGAGAATA-1
AAGACAATCGTAACCA-1
AAGACTCAGGCATCAG-1
AAGACTCCAACTAGAA-1
AAGACTCCACCCTGTT-1
AAGACTCCATATGGCT-1
AAGACTCGTCGATTTG-1
AAGACTCGTTGACTAC-1
AAGACTCTCCCTTTGG-1
AAGATAGCAGTCTGGC-1
AAGATAGGTTAATCGC-1
AAGATAGTCATCCTAT-1
AAGATAGTCTTACCAT-1
AAGCATCCAAACGTGG-1
AAGCATCCAGGTGTTT-1
AAGCATCCAGTCTACA-1
AAGCATCGTGGACTAG-1
AAGCATCTCGGCATTA-1
AAGCCATAGATCGACG-1
AAGCCATAGGCGAAGG-1
AAGCCATAGGGACCAT-1
AAGCCATAGGGCCCTT-1
AAGCCATCAAGTATCC-1
AAGCCATGTAATGCGG-1
AAGCCATGTAGAGACC-1
AAGCCATGTATACCCA-1
AAGCCATGTCAGTCGC-1
AAGCCATTCTTTCTAG-1
AAGCCATTCTTTGCGC-1
AAGCGAGAGCACTCGC-1
AAGCGAGAGTCATCCA-1
AAGCGAGCAAGAAATC-1
AAGCGAGCAGCTCGGT-1
AAGCGAGGTACGACTT-1
AAGCGAGTCCCGAATA-1
AAGCGAGTCGATACTG-1
AAGCGTTAGATTGTGA-1
AAGCGTTCAACTTGCA-1
AAGCGTTCAGAATTCC-1
AAGCGTTGTCACGCTG-1
AAGCGTTGTCATGGCC-1
AAGCGTTGTGCCGGTT-1
AAGCGTTGTTCAGGTT-1
AAGCGTTGTTTAGACC-1
AAGGAATAGCGACTAG-1
AAGGAATAGTAGAATC-1
AAGGAATAGTCTAACC-1
AAGGAATCACTCCTGT-1
AAGGAATCATCCTTCG-1
AAGGAATCATGGGAAC-1
AAGGAATGTCTTGAGT-1
AAGGAATGTGAAGCGT-1
AAGGAATTCTGCGGGT-1
AAGGTAAAGAGAGCCT-1
AAGGTAACAGATAAAC-1
AAGGTAACAGGAGGTT-1
AAGGTAAGTAGACAGC-1
AAGGTAAGTAGCGATG-1
AAGGTAAGTATCAGGG-1
AAGGTAAGTCATCTAG-1
AAGGTAATCCGTCAAA-1
AAGGTAATCGACATAC-1
AAGGTAATCGGTCTAA-1
AAGTACCCATGACAAA-1
AAGTACCGTTATGACC-1
AAGTACCTCCCAGTGG-1
AAGTACCTCCGAGATT-1
AAGTACCTCCTTCAGC-1
AAGTCGTAGAGTATAC-1
AAGTCGTAGGACTGGT-1
AAGTCGTAGGGATCAC-1
AAGTCGTAGTAGGAAG-1
AAGTCGTAGTTCGCAT-1
AAGTCGTCAAGGAGTC-1
AAGTCGTCACTTGTCC-1
AAGTCGTGTTGACTAC-1
AAGTCGTTCACCATGA-1
AAGTCGTTCATAAGGA-1
AAGTGAAAGCTGGCCT-1
AAGTGAAAGTACAGCG-1
AAGTGAACAAGTGCAG-1
AAGTGAACAGACATCT-1
AAGTGAACAGAGTCTT-1
AAGTGAAGTTCCTTGC-1
AAGTGAATCCATTGCC-1
AAGTTCGAGAATCGCG-1
AAGTTCGAGCACTCTA-1
AAGTTCGAGTATGATG-1
AAGTTCGCAAGATGTA-1
AAGTTCGCACGCGGTT-1
AAGTTCGCATCCTAAG-1
AAGTTCGGTTCCTAAG-1
AAGTTCGTCATCGCTC-1
AAGTTCGTCGTGGGAA-1
AATAGAGAGAGCCATG-1
AATAGAGAGCTTGTGT-1
AATAGAGAGTTAACAG-1
AATAGAGCAACGCATT-1
AATAGAGCACCTCAGG-1
AATAGAGTCGTTCTCG-1
AATCACGAGTAACAGT-1
AATCACGAGTCTCTGA-1
AATCACGAGTGAGTTA-1
AATCACGCACAAGTTC-1
AATCACGCACCTGTCT-1
AATCACGCAGAACGCA-1
AATCACGCAGCGACCT-1
AATCACGCATGGCGCT-1
AATCACGGTAGCCCTG-1
AATCACGGTCGAACAG-1
AATCACGTCCTCACCA-1
AATCACGTCGTCTCAC-1
AATCGACAGAAGCTGC-1
AATCGACCACGGCCAT-1
AATCGACCAGACATCT-1
AATCGACGTTACGTAC-1
AATCGACTCCTACGGG-1
AATCGACTCTAGCAAC-1
AATCGTGAGAAATTGC-1
AATCGTGAGAAGTGTT-1
AATCGTGAGGTATTGA-1
AATCGTGCAGCGTTGC-1
AATCGTGGTACAGTCT-1
AATCGTGTCCACTAGA-1
AATCGTGTCGAAGTGG-1
AATGAAGAGGGTTTCT-1
AATGAAGGTCACTTCC-1
AATGAAGGTCTGATCA-1
AATGAAGGTGATCGTT-1
AATGAAGGTGATTCTG-1
AATGAAGTCAACGTGT-1
AATGAAGTCCACCCTA-1
AATGACCAGCCAGTAG-1
AATGACCAGCGCTGAA-1
AATGACCCAAAGTATG-1
AATGACCCATAAGATG-1
AATGACCGTTCAATCG-1
AATGACCTCACTGTTT-1
AATGACCTCCAGTTCC-1
AATGACCTCGCTGTCT-1
AATGACCTCGGCATAT-1
AATGACCTCTCGTCGT-1
AATGACCTCTGTCGTC-1
AATGACCTCTTTGCTA-1
AATGCCAAGCAGCGAT-1
AATGCCAAGGTTGCCC-1
AATGCCAAGTTAACAG-1
AATGCCACAGGAATAT-1
AATGCCAGTTGTGTTG-1
AATGGAACAACGTTAC-1
AATGGAACAATAGGAT-1
AATGGAACATAACCCA-1
AATGGAAGTACACTCA-1
AATGGAAGTCATAGTC-1
AATGGCTAGACCAGCA-1
AATGGCTAGGCCACTC-1
AATGGCTAGTCTTGGT-1
AATGGCTCAAACTCTG-1
AATGGCTGTACTCCCT-1
AATGGCTGTTCGGACC-1
AATGGCTTCAAACTGC-1
AATGGCTTCTATCGTT-1
AATGGCTTCTCACTCG-1
AATTCCTAGATTAGTG-1
AATTCCTAGGACTGGT-1
AATTCCTCAAGCAATA-1
AATTCCTCAAGTGGAC-1
AATTCCTCACGCGTCA-1
AATTCCTCAGCGGTTC-1
AATTCCTCATAACCCA-1
AATTCCTCATAAGATG-1
AATTCCTCATTCACCC-1
AATTCCTGTCTAGTGT-1
AATTCCTGTGCAGTGA-1
AATTCCTGTGCCTTTC-1
AATTCCTGTTCTCGTC-1
AATTCCTTCTGAACGT-1
AATTTCCAGACATCCT-1
AATTTCCCAAAGAGTT-1
AATTTCCCACGCTGAC-1
AATTTCCCACTTGGGC-1
AATTTCCCATGACGAG-1
AATTTCCGTTTCGGCG-1
AATTTCCTCATTACTC-1
AATTTCCTCTGATGGT-1
ACAAAGAAGACTCGAG-1
ACAAAGAAGCCTGAGA-1
ACAAAGACAAAGCTCT-1
ACAAAGACACAGAGAC-1
ACAAAGACACTACCCT-1
ACAAAGACATTAGGCT-1
ACAAAGAGTAGCTGAG-1
ACAAAGAGTGTACAGG-1
ACAAAGATCGGTTAGT-1
ACAAAGATCTACTGCC-1
ACAACCAAGACTCCGC-1
ACAACCAAGATTTGCC-1
ACAACCAAGGCTTAGG-1
ACAACCAAGTGAGGCT-1
ACAACCACACGTAGTT-1
ACAACCACATCCGTTC-1
ACAACCAGTATACCCA-1
ACAACCAGTCTTCTAT-1
ACAACCAGTTCTCCAC-1
ACAACCATCGACATAC-1
ACAAGCTAGACTTCAC-1
ACAAGCTAGCCGATCC-1
ACAAGCTAGGACTAAT-1
ACAAGCTAGGCTAGCA-1
ACAAGCTCAAGTGGAC-1
ACAAGCTCACGGTGCT-1
ACAAGCTCAGCCATTA-1
ACAAGCTCATCACAGT-1
ACAAGCTGTAACGTTC-1
ACAAGCTGTGTATCCA-1
ACAAGCTTCGATTGGT-1
ACACAGTAGACCAAGC-1
ACACAGTCAAAGGCAC-1
ACACAGTCATAAGCAA-1
ACACAGTCATGAAAGT-1
ACACAGTCATGCGTGC-1
ACACAGTGTGTAAACA-1
ACACAGTGTTCATCGA-1
ACACAGTTCAACTGGT-1
ACACAGTTCGCACGAC-1
ACACCAAAGACAGCGT-1
ACACCAAAGAGTTGTA-1
ACACCAACAATGGCCC-1
ACACCAACAATTTCTC-1
ACACCAACACCCTCTA-1
ACACCAAGTAGACACG-1
ACACCAAGTCACCGAC-1
ACACCAAGTTGAATCC-1
ACACGCGAGCACCCAC-1
ACACGCGAGCGCATCC-1
ACACGCGAGGTCACTT-1
ACACGCGGTAACATCC-1
ACACGCGGTCTACAGT-1
ACACGCGGTTAACCTG-1
ACACGCGTCAAACGAA-1
ACACGCGTCAATCTCT-1
ACACGCGTCACGGAGA-1
ACACTGAAGCGTCAGA-1
ACACTGAAGTAATTGG-1
ACACTGACAGTTGTCA-1
ACACTGACATGTGGTT-1
ACACTGAGTAACGTTC-1
ACACTGAGTCGTACTA-1
ACACTGATCTCATTTG-1
ACAGAAACAGGCAATG-1
ACAGAAAGTACCGGAA-1
ACAGAAAGTGATCATC-1
ACAGAAATCCAGTACA-1
ACAGAAATCCTATGGA-1
ACAGCCGAGACCTCCG-1
ACAGCCGAGCTGTTAC-1
ACAGCCGAGTCTTGGT-1
ACAGCCGCACCATATG-1
ACAGCCGCATAATGCC-1
ACAGCCGGTGTATCCA-1
ACAGCCGGTGTCATCA-1
ACAGGGAAGAGAAGGT-1
ACAGGGAAGAGCAGCT-1
ACAGGGAAGCCTCAAT-1
ACAGGGAAGGGTGAGG-1
ACAGGGACACCTCGTT-1
ACAGGGACAGTTAAAG-1
ACAGGGACATGTGCCG-1
ACAGGGATCTTCCCAG-1
ACATCCCAGAAACCCG-1
ACATCCCCAAAGTATG-1
ACATCCCCACAATTCG-1
ACATCCCCATAATCCG-1
ACATCCCGTCTAATCG-1
ACATCCCGTGGATCGA-1
ACATCCCGTGGTCTCG-1
ACATCCCGTGTAGCAG-1
ACATCCCTCCATGAGT-1
ACATCGAAGGTATAGT-1
ACATCGACACCGTCTT-1
ACATCGACACTTGACA-1
ACATCGACAGTCTGGC-1
ACATCGAGTCTTCATT-1
ACATCGATCGTGCGAC-1
ACATCGATCGTTGTAG-1
ACATCGATCTTGTTAC-1
ACATGCAGTGAGTCAG-1
ACATGCAGTTCCACGG-1
ACATGCATCAACCCGG-1
ACATGCATCACCCTCA-1
ACATGCATCCACATAG-1
ACATGCATCGGACCAC-1
ACATTTCAGAGTCGAC-1
ACATTTCAGCTACTGT-1
ACATTTCAGGCTCTAT-1
ACATTTCAGGGTACGT-1
ACATTTCAGTATGCAA-1
ACATTTCCAAATGGCG-1
ACATTTCGTTCAACGT-1
ACATTTCTCGTGGACC-1
ACATTTCTCGTTCTAT-1
ACATTTCTCTATGTGG-1
ACCAAACAGCCAAGTG-1
ACCAAACGTGACACAG-1
ACCAAACTCAAGGCTT-1
ACCAAACTCCTTGGAA-1
ACCAAACTCGAGAACG-1
ACCAAACTCTCCGAGG-1
ACCAACACAGAAGCTG-1
ACCAACAGTCACCGAC-1
ACCAACATCACCATAG-1
ACCAACATCACGATCA-1
ACCAACATCCCGTTGT-1
ACCAACATCGGCATAT-1
ACCAACATCTCATTAC-1
ACCAACATCTCGCCTA-1
ACCACAAAGGTATCTC-1
ACCACAAAGGTCCAGA-1
ACCACAACAGGAGGTT-1
ACCACAAGTTGTAGCT-1
ACCACAAGTTGTTGCA-1
ACCATTTAGAAGGATG-1
ACCATTTAGAATCTAG-1
ACCATTTAGCTCTGTA-1
ACCATTTAGCTGCGAA-1
ACCATTTAGGGCAGTT-1
ACCATTTCAACCAATC-1
ACCATTTCAAGAATGT-1
ACCATTTCAAGTTCGT-1
ACCATTTCACGGTGTC-1
ACCATTTCACGTACTA-1
ACCATTTCAGCGGTTC-1
ACCATTTCATCAGCTA-1
ACCATTTCATGTTTGG-1
ACCATTTCATTATGCG-1
ACCATTTGTAGCTTTG-1
ACCATTTGTGTGTGGA-1
ACCCAAAAGTGGTTGG-1
ACCCAAACAAACTGCT-1
ACCCAAAGTTGCATCA-1
ACCCAAAGTTGCCGCA-1
ACCCAAATCAATCAGC-1
ACCCAAATCTACACAG-1
ACCCAAATCTAGTTCT-1
ACCCTCAAGCTTAGTC-1
ACCCTCAAGGTACAAT-1
ACCCTCACACCCTATC-1
ACCCTCAGTATCATGC-1
ACCCTCAGTCGTGGTC-1
ACCCTCAGTTATAGCC-1
ACCCTCAGTTTCCATT-1
ACCCTCATCCGTGACG-1
ACCCTCATCCTAAACG-1
ACCCTCATCGAGCTGC-1
ACCCTCATCGGCACTG-1
ACCCTCATCTGTAAGC-1
ACCCTTGAGACCATTC-1
ACCCTTGAGGAGTCTG-1
ACCCTTGAGGTGATCG-1
ACCCTTGCAACTGCTA-1
ACCCTTGGTGAGTAGC-1
ACCCTTGTCAAGAATG-1
ACCCTTGTCTCAACGA-1
ACCGTTCAGCTCGAAG-1
ACCGTTCAGGGATGTC-1
ACCGTTCAGTAGGATT-1
ACCGTTCAGTGATTCC-1
ACCGTTCCAACTGCTA-1
ACCGTTCCAGAGTGAC-1
ACCGTTCGTAAGACCG-1
ACCGTTCGTAGCCCTG-1
ACCGTTCGTCACTCGG-1
ACCGTTCGTCCTCATC-1
ACCTACCAGTTGAAAC-1
ACCTACCGTAACTTCG-1
ACCTACCGTAATGCGG-1
ACCTACCGTCATCCCT-1
ACCTACCTCAGGGTAG-1
ACCTACCTCCTCATAT-1
ACCTGAAAGACGCCAA-1
ACCTGAAAGATGCGAC-1
ACCTGAACATTGTAGC-1
ACCTGAAGTAAGGCCA-1
ACCTGAAGTATTGCCA-1
ACCTGAAGTCGCACAC-1
ACCTGAATCCGATTAG-1
ACCTGTCCAACGAGGT-1
ACCTGTCCAGAGTAAT-1
ACGATCAAGAACTCCT-1
ACGATCAAGTAGCAAT-1
ACGATCAAGTGGACGT-1
ACGATCACACACGGTC-1
ACGATCACACTGCTTC-1
ACGATCAGTCCGTACG-1
ACGATCATCATTCACT-1
ACGATCATCCCGTGAG-1
ACGATCATCGAGAACG-1
ACGATGTAGTACCGGA-1
ACGATGTCAAGGCAAC-1
ACGATGTCAATTCGTG-1
ACGATGTCACGTGTGC-1
ACGATGTCATCAGCTA-1
ACGATGTGTTAGGGAC-1
ACGATGTTCTCTAGGA-1
ACGCACGAGAGCAACC-1
ACGCACGCAATCTCTT-1
ACGCACGCACGCTGCA-1
ACGCACGGTGAACCGA-1
ACGCACGGTTGCTTGA-1
ACGCACGTCAGGAGAC-1
ACGCACGTCAGTCACA-1
ACGGAAGCAATGTCTG-1
ACGGAAGCAGTCGCTG-1
ACGGAAGGTAACGGTG-1
ACGGAAGTCAAGGTGG-1
ACGGGTCAGCGTCTCG-1
ACGGGTCAGGTCATTC-1
ACGGGTCAGGTCCCGT-1
ACGGGTCAGTTGCTGT-1
ACGGGTCCATAATCCG-1
ACGGGTCGTCGAGCTC-1
ACGGGTCGTGATACAA-1
ACGGGTCTCCTGTACC-1
ACGGTCGAGTAAAGCT-1
ACGGTCGCACAATGCT-1
ACGGTCGCATGGACAG-1
ACGGTCGGTGGCGCTT-1
ACGGTCGGTTGTAGCT-1
ACGGTCGTCTTGATTC-1
ACGGTTAAGACGGATC-1
ACGGTTAAGCAATAGT-1
ACGGTTAAGCCACAAG-1
ACGGTTAAGCGATTCT-1
ACGGTTAAGCTCGCAC-1
ACGGTTACACATGGTT-1
ACGGTTAGTAGATCGG-1
ACGGTTAGTATCGCGC-1
ACGGTTAGTGTTATCG-1
ACGGTTAGTTACCTGA-1
ACGTAACAGACTAGAT-1
ACGTAACAGCTCCATA-1
ACGTAACAGTCGGCAA-1
ACGTAACTCAGCATTG-1
ACGTAACTCAGGTAAA-1
ACGTAACTCCTTCTGG-1
ACGTAACTCCTTGAAG-1
ACGTACAAGACGTCCC-1
ACGTACAAGCGTTACT-1
ACGTACAAGCTAGAAT-1
ACGTACACACTTACAG-1
ACGTACAGTATGCAAA-1
ACGTACATCCATTCGC-1
ACGTACATCCGTACGG-1
ACGTACATCTACTCAT-1
ACGTACATCTGACGCG-1
ACGTAGTAGTGGAATT-1
ACGTAGTAGTTTCGGT-1
ACGTAGTCAACCGACC-1
ACGTAGTCACGACAAG-1
ACGTAGTCACGCGCAT-1
ACGTAGTGTCTGTGGC-1
ACGTAGTGTGGATTTC-1
ACGTAGTTCAGACAAA-1
ACGTAGTTCCATCAGA-1
ACGTAGTTCTACTTCA-1
ACGTAGTTCTCCCATG-1
ACGTAGTTCTTACGGA-1
ACGTCCTAGTCAATCC-1
ACGTCCTCAAAGGCTG-1
ACGTCCTCACTACACA-1
ACGTCCTCATGACTTG-1
ACGTCCTGTCACAGAG-1
ACGTCCTTCACTGTCC-1
ACGTCCTTCAGCTCTC-1
ACGTCCTTCATTGAGC-1
ACGTCCTTCTCTTCAA-1
ACGTTCCAGCGTGTTT-1
ACGTTCCAGGTGTGAC-1
ACGTTCCCAGTAGATA-1
ACGTTCCCATGTACGT-1
ACGTTCCGTTGCTCAA-1
ACGTTCCTCCGTTGGG-1
ACGTTCCTCTATTTCG-1
ACGTTCCTCTTAAGGC-1
ACTACGAAGTCTTGGT-1
ACTACGACAAACTAAG-1
ACTACGACAAAGCAAT-1
ACTACGACACACTGGC-1
ACTACGACAGAGTTCT-1
ACTACGACAGGCACTC-1
ACTACGACATCACGGC-1
ACTACGATCTACCAGA-1
ACTACGATCTGGACCG-1
ACTATCTAGCCAACCC-1
ACTATCTAGGCCATAG-1
ACTATCTAGTCTCTGA-1
ACTATCTCAAATCCCA-1
ACTATCTCAACGGGTA-1
ACTATCTCACTCCCTA-1
ACTATCTCAGGTGGAT-1
ACTATCTGTAACATAG-1
ACTATCTGTACAACGG-1
ACTATCTGTATCGCGC-1
ACTATCTGTGATTCTG-1
ACTATCTGTGGCAGAT-1
ACTATCTTCTTGCAGA-1
ACTATGGAGACGCCAA-1
ACTATGGAGATGTAGT-1
ACTATGGAGTGCAACG-1
ACTATGGCAAGGTACG-1
ACTATGGCATAAGCAA-1
ACTATGGTCACTTGGA-1
ACTATGGTCCCGTGAG-1
ACTATGGTCTATACGG-1
ACTATGGTCTCTCTTC-1
ACTATTCAGCGACATG-1
ACTATTCAGTTCTCTT-1
ACTATTCCAACAAGAT-1
ACTATTCCACAAAGTA-1
ACTATTCCACGAAAGC-1
ACTATTCCACGCTTAA-1
ACTATTCGTGACGCCT-1
ACTATTCGTGATGGCA-1
ACTATTCGTGTTCCTC-1
ACTATTCTCCTGATAG-1
ACTATTCTCGCCACTT-1
ACTATTCTCGGTAGGA-1
ACTCCCAAGCAACTTC-1
ACTCCCAAGGAAAGAC-1
ACTCCCACAATTGCCA-1
ACTCCCAGTACGTGAG-1
ACTCCCAGTGGCCCAT-1
ACTCCCAGTGGCGTAA-1
ACTCCCAGTTAATCGC-1
ACTCCCATCCGTCACT-1
ACTCCCATCCTTCTTC-1
ACTCTCGAGACGACTG-1
ACTCTCGAGCTAAGTA-1
ACTCTCGCAACGACTT-1
ACTCTCGCAAGGCAAC-1
ACTCTCGCAATCTCTT-1
ACTCTCGCACTGCATA-1
ACTCTCGCAGAGTCAG-1
ACTCTCGCAGCTCCTT-1
ACTCTCGCATCTTCGC-1
ACTCTCGGTCTTACTT-1
ACTCTCGTCGCGTCGA-1
ACTGATGAGACGAAGA-1
ACTGATGAGTCATAGA-1
ACTGATGGTCCGGATC-1
ACTGATGTCGCTAAAC-1
ACTGATGTCGGCGATC-1
ACTGATGTCTCTTGCG-1
ACTGATGTCTGGACTA-1
ACTGCAAAGCCTGCCA-1
ACTGCAAGTACCTAGT-1
ACTGCAAGTGTACATC-1
ACTGTCCAGCTTACGT-1
ACTGTCCCAACACAGG-1
ACTGTCCCACACGGTC-1
ACTGTCCCACCAACAT-1
ACTGTCCTCAGCTAGT-1
ACTGTCCTCATGGAGG-1
ACTGTCCTCGGAGATG-1
ACTGTCCTCGTGCTCT-1
ACTGTCCTCTCCTACG-1
ACTGTGAAGCTCTGTA-1
ACTGTGAAGGAAGTAG-1
ACTGTGAAGTTGCCCG-1
ACTGTGACAAAGAACT-1
ACTGTGACACAATGAA-1
ACTGTGAGTGAGTAAT-1
ACTGTGAGTGTTTGCA-1
ACTGTGATCAAGGACG-1
ACTGTGATCCAAGGGA-1
ACTTAGGAGCTCCCTT-1
ACTTAGGCACTACTTT-1
ACTTAGGCATCATCCC-1
ACTTAGGGTGCGTCGT-1
ACTTAGGTCCTGTAGA-1
ACTTAGGTCGTGGACC-1
ACTTATCAGCTTAGTC-1
ACTTATCAGGTCGTAG-1
ACTTATCCAATGAGCG-1
ACTTATCCACATTGTG-1
ACTTATCCACGGTAGA-1
ACTTATCGTAGTTACC-1
ACTTATCGTGCTGTCG-1
ACTTATCGTGTCCCTT-1
ACTTATCTCACGATCA-1
ACTTATCTCATTTGGG-1
ACTTATCTCCACTGAA-1
ACTTATCTCGATTGGT-1
ACTTCCGAGTCTGCGC-1
ACTTCCGCACCGTGGT-1
ACTTCCGGTAGCTTTG-1
ACTTCCGGTAGGTGCA-1
ACTTCCGGTATCGCAT-1
ACTTCCGTCCGTGTAA-1
ACTTCCGTCGCTAGCG-1
ACTTCCGTCGTCTCAC-1
ACTTCGCAGTCAGAGC-1
ACTTCGCGTCCTGTCT-1
ACTTCGCGTCTTCATT-1
ACTTCGCGTGGGTCAA-1
ACTTCGCTCCAGGACC-1
ACTTCGCTCCTACAAG-1
ACTTTCAAGCGCTGCT-1
ACTTTCAAGGTCGAGT-1
ACTTTCAAGTGTTGAA-1
ACTTTCAGTCCTTGTC-1
ACTTTCAGTCGCATGC-1
ACTTTCATCCGGTAGC-1
ACTTTCATCGCCGATG-1
ACTTTCATCTCTCTAA-1
ACTTTGTAGTAGGGTC-1
ACTTTGTCATGTTCAG-1
ACTTTGTGTGCTAGCC-1
ACTTTGTGTGGAGGTT-1
AGAAATGCAACCAGAG-1
AGAAATGGTGAATAAC-1
AGAAATGGTGAGGCAT-1
AGAAATGGTTTACCTT-1
AGAAATGGTTTATGCG-1
AGAAATGTCCACCTGT-1
AGAAATGTCCCATAAG-1
AGAACAAAGGTCGTCC-1
AGAACAACAGTGTGGA-1
AGAACAAGTCCTGGTG-1
AGAACAATCGGCATAT-1
AGAACAATCTGAATCG-1
AGAACCTAGACGCCAA-1
AGAACCTAGAGGTATT-1
AGAACCTCAAAGCTCT-1
AGAACCTGTAAGGTCG-1
AGAACCTGTCCAGAAG-1
AGAACCTGTCGTTGCG-1
AGAACCTGTTCGATTG-1
AGAACCTTCACTGATG-1
AGAAGCGAGGAGAGTA-1
AGAAGCGAGGCATGCA-1
AGAAGCGAGGTATAGT-1
AGAAGCGCAGGTGTGA-1
AGAAGCGGTACTAAGA-1
AGAAGCGGTCAAGGCA-1
AGAAGCGTCCGTAGTA-1
AGAAGCGTCCTACCGT-1
AGAAGTACAATTTCGG-1
AGAAGTACAGCCTATA-1
AGAAGTACAGCTTTGA-1
AGAAGTACAGGCGATA-1
AGAAGTAGTCAAACGG-1
AGAAGTAGTGTGGTCC-1
AGAAGTATCCCAATAG-1
AGACAAAAGCAGCCTC-1
AGACAAAAGTGGAAGA-1
AGACAAACAAGAAATC-1
AGACAAACACAAATGA-1
AGACAAAGTCAACATC-1
AGACAAAGTCGCGTCA-1
AGACAAAGTGGTTTGT-1
AGACAAATCATCGGGC-1
AGACACTAGACCGCCT-1
AGACACTGTACTAACC-1
AGACACTGTTATAGAG-1
AGACACTTCATGAGGG-1
AGACAGGAGACTAAGT-1
AGACAGGAGTGGACGT-1
AGACAGGCAACGGCCT-1
AGACAGGCACAAGCCC-1
AGACAGGCATAGCTGT-1
AGACAGGCATCCCACT-1
AGACAGGCATGACACT-1
AGACAGGCATGGCTAT-1
AGACAGGGTTATGACC-1
AGACAGGTCCCAAGCG-1
AGACAGGTCGTAATGC-1
AGACCATAGCGATTCT-1
AGACCATAGGCTCACC-1
AGACCATAGTAGCATA-1
AGACCATAGTCTTCGA-1
AGACCATCAAGACAAT-1
AGACCATCACAGTCAT-1
AGACCATCACGTACAT-1
AGACCATCAGATACTC-1
AGACCATGTCACGTGC-1
AGACCATGTGTGACCC-1
AGACCATGTGTTATCG-1
AGACCATTCAAGTGGG-1
AGACCCGAGATTAGAC-1
AGACCCGAGGATATGT-1
AGACCCGAGTCTGGAG-1
AGACCCGGTCCACATA-1
AGACCCGGTCGATGCC-1
AGACCCGTCGTCAAAC-1
AGACTCAAGGAGCTGT-1
AGACTCACACATACTG-1
AGACTCACATGTGCCG-1
AGACTCACATGTTCGA-1
AGACTCAGTATCGCGC-1
AGACTCAGTCCGTTTC-1
AGACTCAGTTGCTCCT-1
AGACTCATCCGGGACT-1
AGACTCATCTGGTGGC-1
AGAGAATAGATAACGT-1
AGAGAATAGATCGACG-1
AGAGAATAGGCGAACT-1
AGAGAATCAAATTGGA-1
AGAGAATCAGAGATTA-1
AGAGAATCATGAAGGC-1
AGAGAATGTAGAATAC-1
AGAGAATGTATGAAAC-1
AGAGAATTCAGGTAAA-1
AGAGAGCAGGACTTCT-1
AGAGAGCCAAAGTGTA-1
AGAGAGCCAACCGACC-1
AGAGAGCGTCAGGTGA-1
AGAGAGCGTTCAGTAC-1
AGAGAGCGTTGCTCCT-1
AGAGAGCTCATCGTAG-1
AGAGCAGAGATTGCGG-1
AGAGCAGCACAGGATG-1
AGAGCAGCATCGCCTT-1
AGAGCAGGTACCTGTA-1
AGAGCAGGTCGTATTG-1
AGAGCAGTCAACACGT-1
AGAGCAGTCTATGTGG-1
AGAGCCCAGCGTTAGG-1
AGAGCCCAGGGCGAGA-1
AGAGCCCCAGGCCTGT-1
AGAGCCCGTATGTCTG-1
AGAGCCCGTTAGTTCG-1
AGAGCCCGTTCACCGG-1
AGAGCCCTCACCGGGT-1
AGAGCCCTCGAAGAAT-1
AGATAGAAGGAAAGAC-1
AGATAGAAGTACCCTA-1
AGATAGAAGTGGTTCT-1
AGATAGAGTAAGATCA-1
AGATAGAGTGGCTGCT-1
AGATAGATCACGTAGT-1
AGATAGATCCAAGCCG-1
AGATAGATCCATTCAT-1
AGATAGATCGACACCG-1
AGATAGATCGTCACCT-1
AGATAGATCTCCCTAG-1
AGATCCAAGGACTTCT-1
AGATCCAAGTGGTGAC-1
AGATCCACACCGTCGA-1
AGATCCACAGTCGGAA-1
AGATCCAGTCTTCATT-1
AGATCCAGTGGTCTAT-1
AGATCCATCAAGCTGT-1
AGATCGTAGTCGCCAC-1
AGATCGTCACCAGCTG-1
AGATCGTGTACGGTTT-1
AGATCGTGTACTCCGG-1
AGATCGTGTGAATGAT-1
AGATCGTGTTTGCCGG-1
AGATCGTTCACATTGG-1
AGATCGTTCATGCGGC-1
AGATCGTTCGCCTAGG-1
AGATCGTTCGCTAAAC-1
AGATGAAAGCACTAGG-1
AGATGAACACATATCG-1
AGATGAAGTCGTGGTC-1
AGATGAATCAAAGAAC-1
AGATGAATCCTTTGAT-1
AGATGAATCGGAGTGA-1
AGATGAATCTCCAATT-1
AGATGAATCTTGATTC-1
AGATGCTAGTCACAGG-1
AGATGCTTCCAAGCTA-1
AGATGCTTCCTGTAAG-1
AGATGCTTCGGTCGGT-1
AGATGCTTCTTCGGAA-1
AGCATCAAGTATGAAC-1
AGCATCAAGTGCAGGT-1
AGCATCAAGTTACGAA-1
AGCATCACAACCCGCA-1
AGCATCACAGAGGCAT-1
AGCCAATAGGACTATA-1
AGCCAATCATCAGCTA-1
AGCCAATTCGAACTCA-1
AGCCAATTCGGAGTAG-1
AGCCACGCAAGTCCAT-1
AGCCACGCAGCGCGTT-1
AGCCACGGTATACAGA-1
AGCCAGCAGAGGCTGT-1
AGCCAGCAGATACATG-1
AGCCAGCAGCGTGCTC-1
AGCCAGCAGCTCCACG-1
AGCCAGCAGGTCATCT-1
AGCCAGCCAAAGGCAC-1
AGCCAGCCAACTGAAA-1
AGCCAGCCACCGGAAA-1
AGCCAGCGTGTGTACT-1
AGCCAGCTCCGACAGC-1
AGCGATTAGCTGCCAC-1
AGCGATTAGGATACCG-1
AGCGATTAGTTAGAAC-1
AGCGATTAGTTGAAAC-1
AGCGATTCAGCCGGTT-1
AGCGATTTCGCAGTGC-1
AGCGATTTCGTTCTCG-1
AGCGATTTCTCCCATG-1
AGCGCCAAGAATCTAG-1
AGCGCCAAGCTAAATG-1
AGCGCCAAGTACCCTA-1
AGCGCCACAAAGAACT-1
AGCGCCACAGCCTACG-1
AGCGCCACATCTCCCA-1
AGCGCCAGTACAAAGT-1
AGCGCCAGTCATAGTC-1
AGCGCCAGTGGCTGAA-1
AGCGCCAGTTGAATCC-1
AGCGCCATCAAAGGAT-1
AGCGCTGCACCATTCC-1
AGCGCTGCACTGGACC-1
AGCGCTGGTAATGATG-1
AGCGCTGGTACGTTCA-1
AGCGCTGGTCGAAGCA-1
AGCGCTGGTTGAATCC-1
AGCGCTGTCCGCGGAT-1
AGCGCTGTCCGTATGA-1
AGCGTATAGAATAACC-1
AGCGTATAGCCGATAG-1
AGCGTATAGTCCCGAC-1
AGCGTATCACCACTGG-1
AGCGTATGTGGTCAAG-1
AGCGTATTCGGTTAGT-1
AGCGTATTCGTGCGAC-1
AGCGTATTCTAGACCA-1
AGCGTCGAGACCAGCA-1
AGCGTCGAGACGTCCC-1
AGCGTCGAGCCGAACA-1
AGCGTCGAGGCATCAG-1
AGCGTCGCAGAGCCCT-1
AGCGTCGCATTGCTGA-1
AGCGTCGGTCTGTAAC-1
AGCGTCGGTGGAGGTT-1
AGCGTCGGTTGTAAAG-1
AGCGTCGTCGAACGGA-1
AGCTACACACACCTGG-1
AGCTACACAGAGTGTG-1
AGCTACACAGGGAGAG-1
AGCTACACATTGAGCT-1
AGCTACAGTGAACGGT-1
AGCTACAGTTTCGACA-1
AGCTACATCAAGAATG-1
AGCTACATCCAACCGG-1
AGCTACATCGAAGCAG-1
AGCTCAAAGAAATTCG-1
AGCTCAAAGGGACAGG-1
AGCTCAACAAGAGTTA-1
AGCTCAACACATGAAA-1
AGCTCAACATCGCTCT-1
AGCTCAAGTCTACGAT-1
AGCTCAAGTTCTCGCT-1
AGCTTCCAGCACTAAA-1
AGCTTCCAGGCTAACG-1
AGCTTCCAGTTAGTAG-1
AGCTTCCCATCTCATT-1
AGCTTCCGTCAAAGCG-1
AGCTTCCTCTGATTCT-1
AGCTTCCTCTGGACCG-1
AGCTTCCTCTTGGTCC-1
AGGAAATCAAACGGCA-1
AGGAAATCAACCGTGC-1
AGGAAATCACGACGCT-1
AGGAAATCACTGGAAG-1
AGGAAATGTACACGTT-1
AGGAAATGTCGTCGGT-1
AGGAAATGTCTTGCGG-1
AGGAAATGTTCGGCCA-1
AGGAAATTCCACCCTA-1
AGGAATAAGAAGCGAA-1
AGGAATACACGTAGAG-1
AGGAATACACTCCGGA-1
AGGAATACACTTCAAG-1
AGGAATACATCTGTTT-1
AGGAATAGTCGTTGGC-1
AGGAATAGTGCAGATG-1
AGGAATAGTTGTTTGG-1
AGGAATATCCCTCATG-1
AGGACGAAGAACTGAT-1
AGGACGAAGCCATTTG-1
AGGACGACAGCGGTTC-1
AGGACGATCGTCGATA-1
AGGACTTAGACTCAAA-1
AGGACTTAGCGTGTCC-1
AGGACTTAGGCCTGCT-1
AGGACTTCAAGAAACT-1
AGGACTTCATTGAGGG-1
AGGACTTGTGGACAGT-1
AGGACTTTCCGGTAAT-1
AGGACTTTCGGTAAGG-1
AGGACTTTCTATCGGA-1
AGGAGGTCAAGCGAAC-1
AGGAGGTGTAGCTGCC-1
AGGAGGTGTGGATCGA-1
AGGAGGTTCCCATTCG-1
AGGAGGTTCCGTCCTA-1
AGGAGGTTCGCTAGCG-1
AGGATAAAGATCACCT-1
AGGATAACAATGGCAG-1
AGGATAACATGCCGAC-1
AGGATAAGTACGCTAT-1
AGGATAATCCGACGGT-1
AGGATCTAGACCAGAC-1
AGGATCTAGCTGACTT-1
AGGATCTAGGCTTAAA-1
AGGATCTCACACGTGC-1
AGGATCTGTCACAGTT-1
AGGATCTGTGTTAACC-1
AGGATCTTCATCCCGT-1
AGGATCTTCCAATGCA-1
AGGATCTTCTTACGGA-1
AGGCATTAGACTTAAG-1
AGGCATTCACCTGCGA-1
AGGCATTGTGTGAATA-1
AGGCATTGTTAAGGGC-1
AGGCATTGTTTCGACA-1
AGGCATTTCCAGTTCC-1
AGGCCACAGCCGTTGC-1
AGGCCACAGTCATTGC-1
AGGCCACCAACCAACT-1
AGGCCACCACCTCTAC-1
AGGCCACGTCACTACA-1
AGGCCACGTGGTCCCA-1
AGGCCACTCGGTAACT-1
AGGCCACTCGTTAGTG-1
AGGCTGCAGTGCAGCA-1
AGGCTGCCATGAATAG-1
AGGCTGCGTGTTGATC-1
AGGCTGCTCAGACCCG-1
AGGCTGCTCGCTATTT-1
AGGGAGTCACCGGTCA-1
AGGGAGTCATCGCTCT-1
AGGGAGTCATCTCAAG-1
AGGGAGTGTCTGTCAA-1
AGGGAGTGTTCTTGTT-1
AGGGAGTGTTGTTTGG-1
AGGGAGTTCGGTCAGC-1
AGGGAGTTCGTTATCT-1
AGGGAGTTCTGCGATA-1
AGGGCCTAGCGACCCT-1
AGGGCCTAGTATGATG-1
AGGGCCTCACTTGTCC-1
AGGGCCTGTCTTGTCC-1
AGGGCCTTCCATATGG-1
AGGGCCTTCCTGTAGA-1
AGGGCCTTCTGGCCGA-1
AGGGCTCAGAACTGAT-1
AGGGCTCAGCGTGAAC-1
AGGGCTCCACACCTAA-1
AGGGCTCCAGGCACAA-1
AGGGCTCGTACAAAGT-1
AGGGCTCTCGCTACAA-1
AGGGCTCTCGTTACCC-1
AGGGTCCAGAGAGCAA-1
AGGGTCCCAGGTCCGT-1
AGGGTCCGTAGGACCA-1
AGGGTCCGTATGTCAC-1
AGGGTCCGTCATATGC-1
AGGGTGAAGAGTGTGC-1
AGGGTGAAGTTGCTCA-1
AGGGTGACAAGGTTGG-1
AGGGTGACACTGCTTC-1
AGGGTGACAGGTGAGT-1
AGGGTGAGTCAGGAGT-1
AGGGTGAGTCCCGTGA-1
AGGGTGAGTCTCTCTG-1
AGGGTGATCACTGGTA-1
AGGGTGATCATGGGAG-1
AGGGTGATCGTGCGAC-1
AGGGTTTAGAGTGTGC-1
AGGGTTTAGATACGAT-1
AGGGTTTAGGAACGTC-1
AGGGTTTAGTCCTGTA-1
AGGGTTTAGTGCTCAT-1
AGGGTTTGTACAGGTG-1
AGGGTTTGTCACCCTT-1
AGGGTTTGTCTTGAAC-1
AGGGTTTGTTAGCGGA-1
AGGGTTTTCAACCCGG-1
AGGGTTTTCCACTTTA-1
AGGGTTTTCCAGCTCT-1
AGGGTTTTCTCGTTTA-1
AGGTAGGAGCGACTTT-1
AGGTAGGAGGATAATC-1
AGGTAGGCAATCGTCA-1
AGGTAGGCAGCCCACA-1
AGGTAGGGTAAGGCTG-1
AGGTAGGGTGCGTTTA-1
AGGTAGGGTTAAACAG-1
AGGTAGGTCCAACCAA-1
AGGTAGGTCGAACCTA-1
AGGTAGGTCGCATGAT-1
AGGTCATAGAAGGCTC-1
AGGTCATAGACTTCCA-1
AGGTCATAGCGTGTCC-1
AGGTCATAGCTCACTA-1
AGGTCATAGGCACCAA-1
AGGTCATCAATGCTCA-1
AGGTCATCATTCCTAT-1
AGGTCATGTTGCACGC-1
AGGTCTAAGGGACTGT-1
AGGTCTACAATCACGT-1
AGGTCTACACCCTAGG-1
AGGTCTACATAGGTTC-1
AGGTCTACATTCACAG-1
AGGTCTAGTAGAGGAA-1
AGGTCTAGTATCGATC-1
AGGTCTAGTGAAGCGT-1
AGGTCTAGTGCCGAAA-1
AGGTCTAGTGTAAATG-1
AGGTCTAGTTGTTTGG-1
AGGTGTTAGAATACAC-1
AGGTGTTAGAATCTAG-1
AGGTGTTAGGTTGACG-1
AGGTGTTCAAAGGAGA-1
AGGTGTTCAATCGTCA-1
AGGTGTTCACTGGATT-1
AGGTGTTGTAAGCGGT-1
AGGTGTTGTAGGTGCA-1
AGGTGTTGTCACTCAA-1
AGGTGTTGTCCAAATC-1
AGGTGTTGTTCGTGCG-1
AGGTGTTTCGACACCG-1
AGGTGTTTCGTCAGAT-1
AGGTGTTTCGTGTTCC-1
AGGTTACAGAATCGTA-1
AGGTTACAGGTTCCAT-1
AGGTTACCAGAACTTC-1
AGGTTACGTCCACACG-1
AGGTTACGTCGCACGT-1
AGGTTACGTCTAGATC-1
AGGTTACTCTATTCGT-1
AGGTTGTAGAGATCGC-1
AGGTTGTCAGACCAGA-1
AGGTTGTCAGCGGTTC-1
AGGTTGTCAGCGTATT-1
AGGTTGTCATTGTCGA-1
AGGTTGTGTGCACGCT-1
AGGTTGTGTTGCCTAA-1
AGGTTGTTCATGAGTC-1
AGGTTGTTCATGGATC-1
AGGTTGTTCCATAAGC-1
AGGTTGTTCTACACAG-1
AGTAACCAGCAGGGAG-1
AGTAACCAGGGTGAAA-1
AGTAACCAGTGCTCGC-1
AGTAACCCAACTCCCT-1
AGTAACCCAATGCTCA-1
AGTAACCGTAATGATG-1
AGTAACCGTACCACGC-1
AGTAACCGTATGGAGC-1
AGTAACCGTCATAGTC-1
AGTAACCTCCGCCTAT-1
AGTAACCTCCTCAGGG-1
AGTAACCTCGAGTTGT-1
AGTAACCTCTCCGCAT-1
AGTACCAAGGCACAAC-1
AGTACCAAGGCCACCT-1
AGTACCAAGTAGGATT-1
AGTACCACAAGTCCAT-1
AGTACCACAATTTCTC-1
AGTACCACACTTGAAC-1
AGTACCACAGCGGATA-1
AGTACCATCCGGCAGT-1
AGTACCATCTCTTGCG-1
AGTACCATCTGCGAGC-1
AGTACTGAGCAAATCA-1
AGTACTGAGCTCCGAC-1
AGTACTGTCACCTCAC-1
AGTACTGTCATTACGG-1
AGTAGCTCAATTTCCT-1
AGTAGCTCACGTTCGG-1
AGTAGCTCAGTGCCTG-1
AGTAGCTCATACTGTG-1
AGTAGCTGTGTAGCAG-1
AGTAGTCAGAAACCCG-1
AGTAGTCCATCCTAAG-1
AGTAGTCGTACACTCA-1
AGTAGTCGTCCATACA-1
AGTAGTCTCATAGAGA-1
AGTAGTCTCCGATCTC-1
AGTAGTCTCTGCGGCA-1
AGTCAACAGGGCCCTT-1
AGTCAACCAAATGGCG-1
AGTCAACCACCGTGAC-1
AGTCAACCAGTGGGTA-1
AGTCAACGTGAGTTGG-1
AGTCAACTCGGCTGAC-1
AGTCACAAGAGTCTGG-1
AGTCACAAGGGCTAAC-1
AGTCACAAGTCAACAA-1
AGTCACACACAATGCT-1
AGTCACACAGCAGATG-1
AGTCACACATACTGAC-1
AGTCACAGTCCTCCAT-1
AGTCATGAGCATGATA-1
AGTCATGAGCGTCTCG-1
AGTCATGAGGATACAT-1
AGTCATGGTTTGAAAG-1
AGTCATGTCCCAGTGG-1
AGTCTCCAGAGCTTTC-1
AGTCTCCAGGAACGAA-1
AGTCTCCAGGCTGGAT-1
AGTCTCCCAACCGCTG-1
AGTCTCCCACAAGTGG-1
AGTCTCCTCAATGCAC-1
AGTCTCCTCTAGTTCT-1
AGTCTCCTCTCATTGT-1
AGTGACTAGCGAGTAC-1
AGTGACTAGGCATGCA-1
AGTGACTAGGGTAGCT-1
AGTGACTCAAGAAATC-1
AGTGACTCAGTTACCA-1
AGTGACTGTCTCGGGT-1
AGTGACTTCACCTCTG-1
AGTGACTTCTATTCGT-1
AGTGACTTCTCGGGAC-1
AGTGATCAGACTTCGT-1
AGTGATCAGCAGGCTA-1
AGTGATCAGTGTCATC-1
AGTGATCAGTTAACAG-1
AGTGATCCAGCAGTTT-1
AGTGATCGTCACCCTT-1
AGTGATCGTTGAATCC-1
AGTGATCGTTTCGTGA-1
AGTGATCTCACAAGGG-1
AGTGATCTCCAAGGGA-1
AGTGATCTCGAAGCAG-1
AGTGCCGAGGAAGTCC-1
AGTGCCGAGGTCATCT-1
AGTGCCGCAGAACTCT-1
AGTGCCGCAGTCGCAC-1
AGTGCCGGTTTCCAAG-1
AGTGCCGTCATCGCAA-1
AGTGCCGTCCATTCAT-1
AGTGCCGTCGATCCCT-1
AGTGTTGAGATCACTC-1
AGTGTTGAGGGAGTTC-1
AGTGTTGAGGTAGACC-1
AGTGTTGAGTCTGCAT-1
AGTGTTGCACTAAACC-1
AGTGTTGGTAAGGTCG-1
AGTGTTGGTCTACAAC-1
AGTGTTGTCGTGCACG-1
AGTTAGCAGCTTTCCC-1
AGTTAGCAGGTAAAGG-1
AGTTAGCGTAACTTCG-1
AGTTAGCGTCATCCGG-1
AGTTAGCGTCCCAAAT-1
AGTTAGCGTGGAATGC-1
AGTTAGCTCATCGCCT-1
AGTTAGCTCGAGAATA-1
AGTTCCCAGATCCTAC-1
AGTTCCCCAGTCGGAA-1
AGTTCCCGTAAGTCAA-1
AGTTCCCGTCTCGACG-1
AGTTCCCGTGCTGTCG-1
AGTTCCCGTTCGGTTA-1
AGTTCCCTCATTTCCA-1
AGTTCCCTCCTAGAGT-1
AGTTCGAAGCATCGAG-1
AGTTCGAAGCATCTTG-1
AGTTCGAAGCTACTGT-1
AGTTCGAAGGCCTAAG-1
AGTTCGACACCGTCTT-1
AGTTCGACATATACCG-1
AGTTCGAGTGTCCATA-1
AGTTCGATCGAACGGA-1
ATACCGAAGTACGTCT-1
ATACCGAAGTTGCGAG-1
ATACCGACAACGGGTA-1
ATACCGACATCGTCCT-1
ATACCGATCCAAGCAT-1
ATACCTTAGATAACAC-1
ATACCTTAGGTCTTTG-1
ATACCTTCAGTGGTGA-1
ATACCTTGTCAGGTGA-1
ATACCTTGTCCCAAAT-1
ATACCTTGTCGGTGAA-1
ATACCTTGTTGCATGT-1
ATACCTTTCCTACTGC-1
ATACTTCCAAGGCGTA-1
ATACTTCCAATAAGGT-1
ATACTTCGTGATTCTG-1
ATACTTCTCCGAGGCT-1
ATACTTCTCGCAGTCG-1
ATAGACCAGCGTGAAC-1
ATAGACCCACTAGGTT-1
ATAGACCCATCGTGCG-1
ATAGACCGTAGGTAGC-1
ATAGACCGTCAACACT-1
ATAGACCGTCGGCCTA-1
ATAGACCGTCTAACTG-1
ATAGACCGTGAGGCAT-1
ATAGACCTCGACATAC-1
ATAGAGAAGATTGCGG-1
ATAGAGAAGGTACTGG-1
ATAGAGAAGTTTCAGC-1
ATAGAGACAGAGTTGG-1
ATAGAGAGTGAGCAGT-1
ATAGGCTAGTGGTTGG-1
ATAGGCTCACATCCCT-1
ATAGGCTCATTCAGGT-1
ATAGGCTGTACTCCGG-1
ATAGGCTGTCCGGCAT-1
ATAGGCTGTTGCATGT-1
ATATCCTAGTCAGGGT-1
ATATCCTAGTTAACGA-1
ATATCCTCAAGCTGTT-1
ATATCCTCAGTCGTTA-1
ATATCCTCATGACGAG-1
ATATCCTGTGGTCCCA-1
ATATCCTGTTCGATTG-1
ATATCCTTCACAGAGG-1
ATATCCTTCACATACG-1
ATATCCTTCACGGAGA-1
ATATCCTTCCAACTAG-1
ATATCCTTCCCGAATA-1
ATATCCTTCCGATGCG-1
ATCACAGAGAAACCCG-1
ATCACAGAGCTGCCTG-1
ATCACAGAGGTTGAGC-1
ATCACAGAGTCCTGTA-1
ATCACAGAGTCGCCAC-1
ATCACAGGTTCAGGTT-1
ATCACAGGTTCGGTCG-1
ATCACAGTCAAGGACG-1
ATCACAGTCCCTAGGG-1
ATCACAGTCGTGGCTG-1
ATCACAGTCTACCCAC-1
ATCACGAAGAGTCCGA-1
ATCACGAAGCCGAATG-1
ATCACGAAGTCGCCAC-1
ATCACGACATCTATCT-1
ATCACGAGTTGCCAAT-1
ATCACGATCCACAGGC-1
ATCACGATCCGAACGC-1
ATCACGATCGCATTGA-1
ATCACGATCGTTCAGA-1
ATCACTTAGAACTGAT-1
ATCACTTAGTCACAGG-1
ATCACTTCATCCGTGG-1
ATCACTTGTCCCGGTA-1
ATCACTTGTTGCTAGT-1
ATCACTTTCTTACGGA-1
ATCAGGTAGATGTTCC-1
ATCAGGTCATTAAAGG-1
ATCAGGTTCCCAGTGG-1
ATCAGGTTCTTCGGAA-1
ATCATTCAGAACCCGA-1
ATCATTCAGACTAGAT-1
ATCATTCAGCTACTAC-1
ATCATTCAGTAAGCAT-1
ATCATTCAGTTTGAGA-1
ATCATTCCAACTAGAA-1
ATCATTCGTATGTCTG-1
ATCATTCGTCCGATCG-1
ATCATTCTCAGTGCGC-1
ATCATTCTCCTTCTAA-1
ATCATTCTCGGACTTA-1
ATCATTCTCGGTTCAA-1
ATCATTCTCTAGTACG-1
ATCCACCAGAAGCGCT-1
ATCCACCAGCTGAAAT-1
ATCCACCAGCTGACAG-1
ATCCACCCAAATCCCA-1
ATCCACCCAGATTTCG-1
ATCCACCGTACTCAAC-1
ATCCACCGTATCGTGT-1
ATCCACCGTCTCCCTA-1
ATCCACCGTGGATGAC-1
ATCCACCGTGGTTCTA-1
ATCCACCGTTTCGGCG-1
ATCCACCTCATCACAG-1
ATCCACCTCGAGTCCG-1
ATCCACCTCGTGCACG-1
ATCCACCTCTTCACGC-1
ATCCATTAGAGTCTTC-1
ATCCATTAGGCTCCCA-1
ATCCATTCAACATACC-1
ATCCATTCATCAGCAT-1
ATCCATTGTGCGACAA-1
ATCCATTTCACCGGTG-1
ATCCATTTCTCTATGT-1
ATCCCTGAGCGGGTTA-1
ATCCCTGAGCGTCGAA-1
ATCCCTGAGGGAGGTG-1
ATCCCTGGTCAAACGG-1
ATCCCTGGTCGATTTG-1
ATCCCTGTCCATTGGA-1
ATCCCTGTCCGCAGTG-1
ATCCGTCAGCACACAG-1
ATCCGTCAGCAGCCCT-1
ATCCGTCCAATCAGCT-1
ATCCGTCCAGGAACCA-1
ATCCGTCTCGGTTCAA-1
ATCCTATAGATCGGTG-1
ATCCTATAGCAATTAG-1
ATCCTATAGCGCCTAC-1
ATCCTATCAGCCCACA-1
ATCCTATCATGGGCAA-1
ATCCTATGTCCTATAG-1
ATCCTATGTGTGTGGA-1
ATCCTATGTTTATGCG-1
ATCCTATTCAATCGGT-1
ATCCTATTCACAGAGG-1
ATCCTATTCTGAATCG-1
ATCGATGAGCACCAGA-1
ATCGATGAGCTCCCTT-1
ATCGATGCAAACGTGG-1
ATCGATGCAAGAGTGC-1
ATCGATGCACAAAGTA-1
ATCGATGCACATAGCT-1
ATCGATGCACGTACTA-1
ATCGATGGTATAGGGC-1
ATCGATGGTCTTCATT-1
ATCGATGGTTTCGCTC-1
ATCGATGTCATGGGAG-1
ATCGATGTCTCCTGAC-1
ATCGCCTAGAAGCTCG-1
ATCGCCTAGACTTCCA-1
ATCGCCTAGCACCGAA-1
ATCGCCTAGCCTGAGA-1
ATCGCCTCACTCCCTA-1
ATCGCCTCAGGTTCCG-1
ATCGCCTGTGTCCAAT-1
ATCGGATAGGAGTACC-1
ATCGGATAGTATTAGG-1
ATCGGATAGTGCCAGA-1
ATCGGATAGTTTGCTG-1
ATCGGATCAACTTGGT-1
ATCGGATCACTGATTG-1
ATCGGATCAGAACTTC-1
ATCGGATCAGACGGAT-1
ATCGGATGTCCACTTC-1
ATCGGATGTTTACCTT-1
ATCGGATTCAGTAGGG-1
ATCGGATTCAGTGTCA-1
ATCGGATTCGTGTGGC-1
ATCGGCGAGACCCGCT-1
ATCGGCGCACGCACCA-1
ATCGGCGCAGTTGTTG-1
ATCGGCGTCCACTGGG-1
ATCGGCGTCCATAGGT-1
ATCGGCGTCTATACGG-1
ATCGGCGTCTGTCCCA-1
ATCGTAGAGACATATG-1
ATCGTAGAGGTGCCAA-1
ATCGTAGAGGTGCGAT-1
ATCGTAGAGTCAGCGA-1
ATCGTAGCACATGTTG-1
ATCGTAGTCACCATAG-1
ATCGTAGTCACGTCCT-1
ATCGTAGTCACTGGGC-1
ATCGTAGTCAGGGTAG-1
ATCGTAGTCTTCCAGC-1
ATCGTCCAGATGGTCG-1
ATCGTCCCACGTACAT-1
ATCGTCCCAGGTGACA-1
ATCGTCCGTATATGGA-1
ATCGTCCGTATGGAAT-1
ATCGTCCGTTAGAGTA-1
ATCGTCCTCCTCTCGA-1
ATCGTCCTCGCTTGAA-1
ATCGTGAAGCCAAGCA-1
ATCGTGACACCGCTAG-1
ATCGTGAGTCTGCGCA-1
ATCGTGAGTGCTAGCC-1
ATCGTGATCTTCGTAT-1
ATCTCTACACCTCGTT-1
ATCTCTACATGCCATA-1
ATCTCTAGTTGCTAGT-1
ATCTCTATCAACCCGG-1
ATCTCTATCACTGATG-1
ATCTCTATCGAATGCT-1
ATCTCTATCTCGTCGT-1
ATCTCTATCTTCCACG-1
ATCTTCAAGACTAAGT-1
ATCTTCAAGCCGATAG-1
ATCTTCAAGTAAGAGG-1
ATCTTCAAGTTCCAGT-1
ATCTTCACACCAGCTG-1
ATCTTCAGTGAGACGT-1
ATCTTCAGTGTCCCTT-1
ATCTTCAGTTCTTAGG-1
ATCTTCAGTTGATCGT-1
ATCTTCATCAGCCTCT-1
ATCTTCATCCAAGAGG-1
ATGAAAGAGTGCAACG-1
ATGAAAGAGTGCCAGA-1
ATGAAAGCAACTGCTA-1
ATGAAAGGTCGAACAG-1
ATGAAAGTCAAGCCTA-1
ATGAAAGTCACCGGTG-1
ATGAAAGTCCATATGG-1
ATGAAAGTCTCACCCA-1
ATGACCAAGGTCTGGA-1
ATGACCAAGTGGGAAA-1
ATGACCACAAGCTGTT-1
ATGACCATCCCTCATG-1
ATGACCATCTATTCGT-1
ATGAGGGAGCTGGCTC-1
ATGAGGGAGGTTCATC-1
ATGAGGGAGTATCCTG-1
ATGAGGGAGTCGGGAT-1
ATGAGGGCACTAACCA-1
ATGAGGGCAGACACAG-1
ATGAGGGCATGTTACG-1
ATGAGGGGTGTGACCC-1
ATGAGGGGTGTTCAGT-1
ATGAGGGTCCGTGACG-1
ATGAGTCGTATGTGTC-1
ATGAGTCGTCTCTCTG-1
ATGAGTCGTGGTCCGT-1
ATGAGTCTCTACTGCC-1
ATGATCGAGCAACTTC-1
ATGATCGCAAGAGATT-1
ATGATCGGTGGGAGAG-1
ATGATCGTCCCGAATA-1
ATGATCGTCCTACGGG-1
ATGATCGTCGCTTTAT-1
ATGATCGTCTCGAGTA-1
ATGCATGAGCGATGCA-1
ATGCATGCAGATTTCG-1
ATGCATGCATCTTCGC-1
ATGCATGGTCACAATC-1
ATGCATGTCAGCGGAA-1
ATGCATGTCCGGGACT-1
ATGCATGTCGAAGGAC-1
ATGCATGTCTCCGTGT-1
ATGCATGTCTGACCCT-1
ATGCATGTCTTAGCTT-1
ATGCCTCAGCGACAGT-1
ATGCCTCAGCGACATG-1
ATGCCTCAGTGATAGT-1
ATGCCTCCAGGCTACC-1
ATGCCTCTCACGATCA-1
ATGCCTCTCATTACCT-1
ATGCCTCTCCTCTCGA-1
ATGCGATAGAGAGAAC-1
ATGCGATAGCCATGCC-1
ATGCGATAGGATTCAA-1
ATGCGATAGGATTTGA-1
ATGCGATAGTGAGTGC-1
ATGCGATAGTGATAAC-1
ATGCGATCAATACGCT-1
ATGCGATCAGTACTAC-1
ATGCGATCATCTCCCA-1
ATGCGATTCCACGTAA-1
ATGCGATTCCGATCTC-1
ATGCGATTCTCGGTCT-1
ATGGAGGAGCCAAGTG-1
ATGGAGGAGGGCATGT-1
ATGGAGGCAGCGTTGC-1
ATGGAGGGTCTGTAGT-1
ATGGAGGGTTCGGCCA-1
ATGGAGGTCCGACGGT-1
ATGGAGGTCCTACCGT-1
ATGGAGGTCTCCTACG-1
ATGGATCTCAGCACCG-1
ATGGGAGAGCACGTCC-1
ATGGGAGAGCTGAGTG-1
ATGGGAGAGGGTTGCA-1
ATGGGAGCAAATTAGG-1
ATGGGAGCAACTGATC-1
ATGGGAGTCCATTGCC-1
ATGGGAGTCTTAAGGC-1
ATGGGTTAGATGGTAT-1
ATGGGTTAGCAACTTC-1
ATGGGTTAGCCTCACG-1
ATGGGTTGTATACGGG-1
ATGGGTTGTGGCCTCA-1
ATGGGTTTCAGTCTTT-1
ATGGGTTTCCTAGCGG-1
ATGGTTGAGAAGAACG-1
ATGGTTGAGCAACTTC-1
ATGGTTGCAACGACAG-1
ATGGTTGGTCCATCTC-1
ATGGTTGGTCGAACAG-1
ATGGTTGTCCGTGGGT-1
ATGGTTGTCCTCAGGG-1
ATGGTTGTCGTCAACA-1
ATGGTTGTCTTTGGAG-1
ATGTCCCAGTTCACTG-1
ATGTCCCCAGCACAGA-1
ATGTCCCCATAATCGC-1
ATGTCCCGTAGCTGAG-1
ATGTCCCTCATGACAC-1
ATGTCCCTCGACCAAT-1
ATGTCCCTCGCCTCTA-1
ATGTCTTAGGAGAGGC-1
ATGTCTTGTAAGGCTG-1
ATGTCTTGTAGGATAT-1
ATGTCTTGTATCGTAC-1
ATTACCTAGACCATAA-1
ATTACCTCAGACTGCC-1
ATTACCTGTACTAACC-1
ATTACCTGTCAGCTTA-1
ATTACCTGTCCTGGGT-1
ATTACCTTCCATTTAC-1
ATTACCTTCCGAGGCT-1
ATTACTCAGCATTTGC-1
ATTACTCAGGATATAC-1
ATTACTCAGGTTGCCC-1
ATTACTCAGTAGGGTC-1
ATTACTCCAACTCGAT-1
ATTACTCCATCAGCGC-1
ATTACTCCATGGCCAC-1
ATTACTCGTACACGTT-1
ATTACTCGTCCTCATC-1
ATTACTCGTGGCTTAT-1
ATTACTCTCTTAGTTC-1
ATTATCCAGACCGTTT-1
ATTATCCAGAGGCTGT-1
ATTATCCAGCGACAGT-1
ATTATCCAGGACGCTA-1
ATTATCCAGGATTTGA-1
ATTATCCTCAGACCCG-1
ATTATCCTCAGTAGGG-1
ATTATCCTCTGGCCGA-1
ATTCACTAGTGGTGGT-1
ATTCACTCATGTGCTA-1
ATTCACTTCGACCAAT-1
ATTCAGGAGACGATAT-1
ATTCAGGAGCAGAAAG-1
ATTCAGGAGTGTGTTC-1
ATTCAGGCAGTCAGCC-1
ATTCAGGCATGCACTA-1
ATTCAGGGTCAACCAT-1
ATTCAGGGTCTCAAGT-1
ATTCAGGGTGTGGTCC-1
ATTCATCCAGGACTTT-1
ATTCATCCATACACCA-1
ATTCATCCATGGCGCT-1
ATTCATCGTTTATGCG-1
ATTCATCTCCAGTTCC-1
ATTCATCTCCGAGAAG-1
ATTCCATAGTGATAGT-1
ATTCCATAGTTGGCGA-1
ATTCCATGTCACAGTT-1
ATTCCATGTGGCAGAT-1
ATTCCATTCTGTCAGA-1
ATTCCCGCAATCAGCT-1
ATTCCCGGTTTCGTGA-1
ATTCCCGTCGCTAATG-1
ATTCCCGTCTGCGGCA-1
ATTCCTAAGCCTGAGA-1
ATTCCTAAGTGGTGGT-1
ATTCCTACAGACCATT-1
ATTCCTACAGAGTTCT-1
ATTCCTAGTGGTCAAG-1
ATTCCTATCACAATGC-1
ATTCCTATCCCTCTTT-1
ATTCGTTAGAAATTGC-1
ATTCGTTAGAGATGCC-1
ATTCGTTAGCTGAAGC-1
ATTCGTTAGTGTTGTC-1
ATTCGTTCAACTCCAA-1
ATTCGTTGTCTTCGAA-1
ATTCGTTTCCACGTCT-1
ATTCTACAGGACAGTC-1
ATTCTACAGTGGAAAG-1
ATTCTACCAAGTGGGT-1
ATTCTACCATTGCAAC-1
ATTCTACGTACGATCT-1
ATTCTTGAGCATGCGA-1
ATTCTTGCAAACAGGC-1
ATTCTTGCACTGTCGG-1
ATTCTTGGTCGCTCGA-1
ATTCTTGGTTTACTTC-1
ATTCTTGTCCTAGAGT-1
ATTCTTGTCTCATGCC-1
ATTGGGTAGAGATCGC-1
ATTGGGTCAGTAGATA-1
ATTGGGTGTTGCTCAA-1
ATTGGGTTCGCAGATT-1
ATTGGGTTCTCGCGTT-1
ATTGTTCAGAGTCTGG-1
ATTGTTCAGCCTCTGG-1
ATTGTTCAGCGAGGAG-1
ATTGTTCAGGTAGCAC-1
ATTGTTCAGGTTAAAC-1
ATTGTTCCACCCTTGT-1
ATTGTTCCAGAGACTG-1
ATTGTTCCATGAATCC-1
ATTGTTCGTGTGAGCA-1
ATTGTTCTCCGGACTG-1
ATTTACCCAGACCGCT-1
ATTTACCGTCCTTTGC-1
ATTTACCGTCTAGTGT-1
ATTTACCGTGGCACTC-1
ATTTACCGTTTGTGGT-1
ATTTACCTCGAACACT-1
ATTTACCTCGCCATAA-1
ATTTCACAGATCACCT-1
ATTTCACAGATTTGCC-1
ATTTCACAGGCAGCTA-1
ATTTCACCAAGTTGGG-1
ATTTCACGTATGGTTC-1
ATTTCACGTGTCCATA-1
ATTTCACGTTAAACAG-1
ATTTCACGTTAAACCC-1
ATTTCACGTTAGGCTT-1
ATTTCACTCCGATTAG-1
ATTTCACTCCTCTGCA-1
ATTTCACTCGATTGAC-1
ATTTCTGAGAAGTATC-1
ATTTCTGCAATCTCTT-1
ATTTCTGCACCACTGG-1
ATTTCTGCACTGCATA-1
ATTTCTGGTATCGTTG-1
ATTTCTGGTCACCGCA-1
ATTTCTGGTCGACTGC-1
ATTTCTGGTGTGATGG-1
ATTTCTGTCGCGCCAA-1
ATTTCTGTCGTCAACA-1
CAAAGAAAGAGCCTGA-1
CAAAGAAAGGAAAGAC-1
CAAAGAAAGGACAGCT-1
CAAAGAACAACGAGGT-1
CAAAGAACATCCTATT-1
CAAAGAAGTACAAACA-1
CAAAGAAGTCAGCTTA-1
CAAAGAATCTGTACAG-1
CAACAACAGCTCCATA-1
CAACAACAGTCTCCTC-1
CAACAACGTATGATCC-1
CAACAACGTCTACAAC-1
CAACAACGTGTTAAAG-1
CAACAACTCGACATAC-1
CAACAACTCGTTAGTG-1
CAACAGTAGGAGGTTC-1
CAACAGTAGGTCACTT-1
CAACAGTAGTAATACG-1
CAACAGTCAGCGAGTA-1
CAACAGTGTAAGGCCA-1
CAACAGTGTAGCACAG-1
CAACAGTGTATGTGTC-1
CAACAGTGTATTAAGG-1
CAACAGTGTCCAAATC-1
CAACAGTGTGTTAACC-1
CAACAGTGTTCTCTAT-1
CAACCAAAGTAGCCAG-1
CAACCAAAGTATGTAG-1
CAACCAACAAGAGCTG-1
CAACCAAGTAGGGAGG-1
CAACCAAGTATCAAGA-1
CAACCAAGTCGCACGT-1
CAACCAATCATTTCGT-1
CAACCAATCCATCTCG-1
CAACCAATCCCTCGTA-1
CAACCAATCGAAGTGG-1
CAACCTCAGCCTATCA-1
CAACCTCAGGTAGTAT-1
CAACCTCAGTGAGGTC-1
CAACCTCCAACATCGT-1
CAACCTCCATAGATCC-1
CAACCTCCATCCGAAT-1
CAACCTCCATGATAGA-1
CAACCTCGTAGGAGTC-1
CAACCTCTCCAATGCA-1
CAACCTCTCTATACGG-1
CAACGATAGCGTGTCC-1
CAACGATAGGTTCATC-1
CAACGATCAAAGGATT-1
CAACGATCACGACAGA-1
CAACGATCAGAGTTGG-1
CAACGATCAGTGAGCA-1
CAACGATGTACAGTAA-1
CAACGATGTAGTTCCA-1
CAACGATGTCGCGGTT-1
CAACGATTCTGGCCTT-1
CAACGGCAGTTGTCGT-1
CAACGGCCACTGGCGT-1
CAACGGCCATGAAGCG-1
CAACGGCGTAGCACGA-1
CAACGGCTCAAAGCCT-1
CAACGGCTCCCTCTCC-1
CAAGACTAGATCCTAC-1
CAAGACTAGCCATCCG-1
CAAGACTAGCTACTGT-1
CAAGACTAGGTAATCA-1
CAAGACTCACAAAGCG-1
CAAGACTCAGTAGATA-1
CAAGACTCATCAGTGT-1
CAAGACTCATGACGGA-1
CAAGACTGTTTCCAAG-1
CAAGACTTCACCTCTG-1
CAAGACTTCTGAGTCA-1
CAAGAGGAGATGCTAA-1
CAAGAGGAGCACTGGA-1
CAAGAGGAGCCTCACG-1
CAAGAGGAGCTCGAAG-1
CAAGAGGCAATATCCG-1
CAAGAGGCAATTGCGT-1
CAAGAGGGTGGCAACA-1
CAAGAGGGTGTCATGT-1
CAAGAGGTCACAATGC-1
CAAGAGGTCCACTAGA-1
CAAGCTAAGAATCGAT-1
CAAGCTAAGATCGGTG-1
CAAGCTAAGTTGCATC-1
CAAGCTACACAACATC-1
CAAGCTACACAAGTGG-1
CAAGCTACACGCTGTG-1
CAAGCTAGTAACGTTC-1
CAAGCTAGTAATCAAG-1
CAAGCTATCGCCAGTG-1
CAAGCTATCTTTACAC-1
CAAGGGAAGAGTAACT-1
CAAGGGAAGGCGTTAG-1
CAAGGGACACACGCCA-1
CAAGGGACACTGGACC-1
CAAGGGACAGAATCGG-1
CAAGGGAGTGTACATC-1
CAAGGGATCTCCAATT-1
CAAGGGATCTGGAAGG-1
CAATACGCAAACACGG-1
CAATACGCAATTGCCA-1
CAATACGCACATTACG-1
CAATACGCAGGCAATG-1
CAATACGCATCTATCT-1
CAATACGGTCGATGCC-1
CAATACGGTTTGTGGT-1
CAATACGTCAGGACAG-1
CAATACGTCCGTGTCT-1
CAATACGTCGGCTGGT-1
CAATCGAAGGGACTGT-1
CAATCGAGTTCAACGT-1
CAATCGATCGGTAGGA-1
CAATCGATCGTTGTAG-1
CAATGACAGACTGGGT-1
CAATGACAGTAAACGT-1
CAATGACCAACCACGC-1
CAATGACCAAGACCTT-1
CAATGACCAGTGACCC-1
CAATGACCAGTGTACT-1
CAATGACGTCCATAGT-1
CAATGACGTGTTTACG-1
CAATGACTCACGTAGT-1
CAATGACTCATCTGTT-1
CAATTTCCATAGGTTC-1
CAATTTCGTAGGATAT-1
CAATTTCGTAGGCAGT-1
CAATTTCGTCGGCCTA-1
CAATTTCGTTCGGTCG-1
CAATTTCTCAACTGGT-1
CAATTTCTCAATCCAG-1
CAATTTCTCACAAGGG-1
CACAACAAGAAGCCTG-1
CACAACAAGACAGCGT-1
CACAACAAGCAGGGAG-1
CACAACAAGCCACAAG-1
CACAACAAGTTTCGGT-1
CACAACACAATAACCC-1
CACAACACAGAGACTG-1
CACAACAGTACCAATC-1
CACAACAGTAGTCCTA-1
CACAACATCCCTCTTT-1
CACAACATCGGCACTG-1
CACAACATCGTGCACG-1
CACACAAAGTATAACG-1
CACACAACAGACCAGA-1
CACACAAGTGCTCTTC-1
CACACAAGTGTGTACT-1
CACACAATCACTTGGA-1
CACACAATCCATTTGT-1
CACACAATCGCCATAA-1
CACAGATAGCACCTGC-1
CACAGATAGGATAATC-1
CACAGATCAACACGAG-1
CACAGATCACGTACTA-1
CACAGATGTCGCGTCA-1
CACAGATGTCTACACA-1
CACAGATGTGATCATC-1
CACAGATGTGTAACGG-1
CACAGATGTTAGGAGC-1
CACAGATGTTCTCAGA-1
CACAGATTCCTTTAGT-1
CACAGGCAGACCACGA-1
CACAGGCAGCTGTACT-1
CACAGGCAGTCCCAGC-1
CACAGGCCAACGACTT-1
CACAGGCCATCGCTCT-1
CACAGGCGTTGAGGAC-1
CACATGAAGCAGGTCA-1
CACATGAAGCATATGA-1
CACATGACACATTACG-1
[truncated: 5,592 more rows]
