# Supplementary material for: Unraveling the role of ADAMs in clinical heterogeneity and the immune microenvironment of hepatocellular carcinoma: insights from single-cell, spatial transcriptomics, and bulk RNA sequencing
Source: Front Immunol. 2024 Sep 13;15:1461424. doi: 10.3389/fimmu.2024.1461424 (PMC11427318; doi:10.3389/fimmu.2024.1461424)
Supplement: Supplementary file 10 [file DataSheet1.zip › Supplementary material---Raw data/Paracancerous tissue2/cells.tsv]

AAACCCAAGGACTATA-1
AAACCCAAGTGCAACG-1
AAACCCACACCGTGGT-1
AAACCCACACGTACTA-1
AAACCCACAGCAAGAC-1
AAACCCACATGGGAAC-1
AAACCCAGTACTCCGG-1
AAACCCAGTAGACGGT-1
AAACCCAGTCACTCTC-1
AAACCCAGTCCCTAAA-1
AAACCCAGTCGCAACC-1
AAACCCATCACCATAG-1
AAACCCATCGCAGTTA-1
AAACGAACAATCCTTT-1
AAACGAACACACCGCA-1
AAACGAAGTACGAGTG-1
AAACGAAGTACTGCGC-1
AAACGAAGTCATCAGT-1
AAACGAAGTCCTCAGG-1
AAACGAAGTTGGTGTT-1
AAACGCTAGAGTCAAT-1
AAACGCTAGCTAGAAT-1
AAACGCTAGGTGCAGT-1
AAACGCTAGTCACTGT-1
AAACGCTAGTCCCAGC-1
AAACGCTAGTCGAATA-1
AAACGCTCAACTCGAT-1
AAACGCTCAATTGGTC-1
AAACGCTCAGCTATAC-1
AAACGCTGTCGACTGC-1
AAACGCTGTTACGCCG-1
AAACGCTGTTTACACG-1
AAACGCTGTTTCGTGA-1
AAAGAACAGCAGCCTC-1
AAAGAACAGCGTCTCG-1
AAAGAACAGGGCGAGA-1
AAAGAACCATCGTTCC-1
AAAGAACGTATTGCCA-1
AAAGAACGTCACAGTT-1
AAAGAACGTCAGGTAG-1
AAAGAACGTCGAGCAA-1
AAAGAACGTGGCGTAA-1
AAAGAACGTGTTCCAA-1
AAAGAACGTTAAGTCC-1
AAAGAACGTTACTCAG-1
AAAGAACGTTTCGGCG-1
AAAGAACTCCACGTCT-1
AAAGAACTCCCTATTA-1
AAAGAACTCCGTGTCT-1
AAAGAACTCTGTTGGA-1
AAAGGATAGAATCGCG-1
AAAGGATAGCCAAGTG-1
AAAGGATAGCGTATAA-1
AAAGGATAGGAACGCT-1
AAAGGATCAATACGAA-1
AAAGGATCAGATCCAT-1
AAAGGATCAGGTATGG-1
AAAGGATCATAGAATG-1
AAAGGATCATCACGGC-1
AAAGGATGTAACCCGC-1
AAAGGATGTGGTTCTA-1
AAAGGATGTGTGTGGA-1
AAAGGATTCAATCGGT-1
AAAGGATTCACTAGCA-1
AAAGGATTCGCTTAAG-1
AAAGGGCAGGAACATT-1
AAAGGGCCACCTAAAC-1
AAAGGGCCAGATTCGT-1
AAAGGGCCATCAGTCA-1
AAAGGGCCATCGAGCC-1
AAAGGGCGTAGGAAAG-1
AAAGGGCGTCAGTCCG-1
AAAGGGCGTCAGTCTA-1
AAAGGGCGTTCAGGTT-1
AAAGGGCGTTGCGAAG-1
AAAGGGCTCAGTCAGT-1
AAAGGGCTCTACCCAC-1
AAAGGTAAGCTGGTGA-1
AAAGGTAAGTCACGCC-1
AAAGGTAAGTGATTCC-1
AAAGGTACAAGACCGA-1
AAAGGTACACAAGTGG-1
AAAGGTACAGGTTTAC-1
AAAGGTACATTCGGGC-1
AAAGGTATCACCCTCA-1
AAAGGTATCGCTCTCA-1
AAAGGTATCGTGGCTG-1
AAAGGTATCTAGACAC-1
AAAGTCCAGAAGTGTT-1
AAAGTCCAGCCGATAG-1
AAAGTCCCAAATTGCC-1
AAAGTCCCAACGACTT-1
AAAGTCCCAACGTATC-1
AAAGTCCCAAGGTTGG-1
AAAGTCCCACTAAACC-1
AAAGTCCCATCAGCTA-1
AAAGTCCGTTTGAACC-1
AAAGTCCTCCTCGCAT-1
AAAGTGAAGCACCCAC-1
AAAGTGAAGCACGATG-1
AAAGTGAAGGGCGAGA-1
AAAGTGACACAAGCAG-1
AAAGTGACAGAGAAAG-1
AAAGTGACAGCTTTCC-1
AAAGTGACATGAATAG-1
AAAGTGAGTACTGAGG-1
AAAGTGAGTAGGTCAG-1
AAAGTGAGTAGTGTGG-1
AAAGTGAGTCCGAAAG-1
AAAGTGAGTGAGTAGC-1
AAAGTGAGTGGTTTGT-1
AAAGTGATCAATCGGT-1
AAAGTGATCCGATGCG-1
AAAGTGATCCTTATAC-1
AAAGTGATCTGTCGCT-1
AAATGGAAGTCTAGAA-1
AAATGGACAAATGGCG-1
AAATGGACAACACACT-1
AAATGGACAGTAGGAC-1
AAATGGACATGGGATG-1
AAATGGAGTAGAAACT-1
AAATGGATCAGACCTA-1
AACAAAGAGGTATCTC-1
AACAAAGCAACTGCCG-1
AACAAAGCACACGCCA-1
AACAAAGGTAGCTGTT-1
AACAAAGGTAGTGTGG-1
AACAAAGGTCATCGCG-1
AACAAAGGTTACCCTC-1
AACAAAGTCACCGACG-1
AACAAAGTCCGAACGC-1
AACAAAGTCCGAGGCT-1
AACAACCAGACGGTCA-1
AACAACCCAAGACGGT-1
AACAACCCACTGGCCA-1
AACAACCCATGTTACG-1
AACAACCGTAATGATG-1
AACAACCTCAAAGGAT-1
AACAACCTCTCTGCCA-1
AACAACCTCTGAGATC-1
AACAAGAAGATGTTGA-1
AACAAGAAGTAGTCAA-1
AACAAGACAATACAGA-1
AACAAGACACTACAGT-1
AACAAGACAGTAACCT-1
AACAAGACATAGGTAA-1
AACAAGAGTAGACACG-1
AACAAGAGTCTCACAA-1
AACAAGAGTCTGCCTT-1
AACAAGAGTGATTAGA-1
AACAAGATCCATGATG-1
AACAAGATCCCGTGTT-1
AACACACAGCAAATGT-1
AACACACAGGGACAGG-1
AACACACCAGGCCTGT-1
AACACACCATACCATG-1
AACACACCATGAGGGT-1
AACACACGTCGCTGCA-1
AACACACGTGAGATTA-1
AACACACGTGCTCTCT-1
AACACACGTGGTAATA-1
AACACACGTGTGTGTT-1
AACACACGTGTTCATG-1
AACACACTCCAACCAA-1
AACACACTCTGTCTCG-1
AACAGGGAGACTACGG-1
AACAGGGAGGTGCTAG-1
AACAGGGAGTCAGCCC-1
AACAGGGAGTCATAGA-1
AACAGGGCAACCGCCA-1
AACAGGGCAATCTCGA-1
AACAGGGCAGCCGTTG-1
AACAGGGGTAACTTCG-1
AACAGGGGTAGCGCTC-1
AACAGGGGTTCAGGTT-1
AACAGGGTCTACACAG-1
AACAGGGTCTGAGATC-1
AACCAACAGAAGAGCA-1
AACCAACAGTTTGCTG-1
AACCAACCAAGGTCAG-1
AACCAACCAGACTCTA-1
AACCAACGTACTGTTG-1
AACCAACGTCTGTGGC-1
AACCAACTCACCTTAT-1
AACCAACTCCATCCGT-1
AACCAACTCCTGTAGA-1
AACCAACTCTAGTACG-1
AACCAACTCTGTAAGC-1
AACCACAAGACTGTTC-1
AACCACAAGATACTGA-1
AACCACACACTCAAGT-1
AACCACACACTGATTG-1
AACCACACAGGTACGA-1
AACCACACATCTGTTT-1
AACCACAGTGTCTCCT-1
AACCACATCAACCTCC-1
AACCACATCAGAGCGA-1
AACCACATCATGCCGG-1
AACCACATCGTGCATA-1
AACCATGCAGCGAGTA-1
AACCATGCAGGAGGAG-1
AACCATGCATTCATCT-1
AACCATGGTCGATTAC-1
AACCATGGTGCACAAG-1
AACCATGGTGGAGAAA-1
AACCATGGTTGTACGT-1
AACCATGTCATCGGGC-1
AACCATGTCTATACGG-1
AACCATGTCTGAGAAA-1
AACCCAAAGGCAGTCA-1
AACCCAAAGGGCAGAG-1
AACCCAAAGGTTAAAC-1
AACCCAACAAATGGCG-1
AACCCAACACTAGGTT-1
AACCCAACAGCTTCGG-1
AACCCAACAGTAGAAT-1
AACCCAAGTGAACTAA-1
AACCCAAGTGGTCCCA-1
AACCCAAGTGTCCGTG-1
AACCCAAGTGTTGCCG-1
AACCCAAGTTCACCGG-1
AACCCAATCATAGGCT-1
AACCCAATCCCGTTGT-1
AACCCAATCGCATGAT-1
AACCCAATCTAGTGTG-1
AACCTGAAGGAATGTT-1
AACCTGACACATCATG-1
AACCTGACACGCACCA-1
AACCTGAGTAAGTCAA-1
AACCTGAGTAGACTGG-1
AACCTGAGTGTATCCA-1
AACCTGAGTTAGGACG-1
AACCTGATCCGGTAAT-1
AACCTGATCGTTCCTG-1
AACCTTTAGCCTAACT-1
AACCTTTAGTGAGGCT-1
AACCTTTCAGCCGTTG-1
AACCTTTCAGGACTAG-1
AACCTTTCATTGGCAT-1
AACCTTTGTATCTCGA-1
AACCTTTGTCGGAACA-1
AACCTTTGTGCGAGTA-1
AACCTTTTCATAGACC-1
AACCTTTTCCATCTAT-1
AACCTTTTCCTCGCAT-1
AACCTTTTCTGAGATC-1
AACGAAAAGATGGTAT-1
AACGAAAAGCCACCGT-1
AACGAAAAGGACATCG-1
AACGAAACACACGGTC-1
AACGAAACACTTTAGG-1
AACGAAACATCCAACA-1
AACGAAACATCCTTGC-1
AACGAAAGTCTTCCGT-1
AACGAAAGTCTTTATC-1
AACGAAAGTTGCTAGT-1
AACGAAATCACTTCTA-1
AACGAAATCCTTCACG-1
AACGAAATCGTCTCAC-1
AACGGGAAGACTAGAT-1
AACGGGAAGGATACAT-1
AACGGGACAATTCTCT-1
AACGGGAGTACGTTCA-1
AACGGGAGTGCAATAA-1
AACGGGAGTGCATGAG-1
AACGTCAAGGCATCTT-1
AACGTCAAGTATAGGT-1
AACGTCACAAATGGCG-1
AACGTCACATACAGAA-1
AACGTCACATATGCGT-1
AACGTCACATTGGATC-1
AACGTCAGTCTCCCTA-1
AACTTCTAGATACCAA-1
AACTTCTAGCGGACAT-1
AACTTCTAGTCACTCA-1
AACTTCTAGTGGATAT-1
AACTTCTGTAATGCGG-1
AACTTCTGTATCGTAC-1
AACTTCTGTGTTGAGG-1
AACTTCTGTTCGGTAT-1
AACTTCTGTTTGATCG-1
AACTTCTTCTAGAGCT-1
AACTTCTTCTTCCAGC-1
AAGAACAAGACTCTAC-1
AAGAACAAGGCTCACC-1
AAGAACAAGGTCCTGC-1
AAGAACAAGTAAAGCT-1
AAGAACAAGTGATCGG-1
AAGAACACAACTGCCG-1
AAGAACACACTAAACC-1
AAGAACACAGAACCGA-1
AAGAACAGTACGTTCA-1
AAGAACAGTATGGAGC-1
AAGAACAGTTGTCTAG-1
AAGAACATCCGCGAGT-1
AAGACAACACAACGAG-1
AAGACAACACATATCG-1
AAGACAACACTGTGTA-1
AAGACAACAGGAACCA-1
AAGACAACATCGGCCA-1
AAGACAAGTCACTAGT-1
AAGACAAGTGTTCATG-1
AAGACAAGTTGTTGCA-1
AAGACAATCACTTGGA-1
AAGACAATCAGGTGTT-1
AAGACAATCCCGAACG-1
AAGACAATCGATCCCT-1
AAGACTCAGAGCCATG-1
AAGACTCAGCTGGCTC-1
AAGACTCAGGTCGCCT-1
AAGACTCCAAGATGGC-1
AAGACTCCACGCGTCA-1
AAGACTCCACGGCACT-1
AAGACTCCAGACGCTC-1
AAGACTCCAGGCTACC-1
AAGACTCCAGTTGTCA-1
AAGACTCGTAGTCGTT-1
AAGACTCGTCCCTAAA-1
AAGACTCGTCGTTGGC-1
AAGACTCGTTAGGCCC-1
AAGACTCTCATGCCAA-1
AAGACTCTCGCTTAAG-1
AAGACTCTCTGCCTCA-1
AAGACTCTCTTGATTC-1
AAGATAGCAGCATACT-1
AAGATAGCATAAGCGG-1
AAGATAGGTGGATCAG-1
AAGATAGTCAAGCTTG-1
AAGCATCAGCTCTTCC-1
AAGCATCAGGAACATT-1
AAGCATCCAATACAGA-1
AAGCATCCAGTTTCGA-1
AAGCATCCATCCGTTC-1
AAGCATCCATGACCCG-1
AAGCATCGTATCGCGC-1
AAGCATCGTCAAAGAT-1
AAGCATCGTCCCGCAA-1
AAGCATCTCGCGCCAA-1
AAGCATCTCTGCAGCG-1
AAGCATCTCTTGGTCC-1
AAGCCATCAAGACAAT-1
AAGCCATCATGTGCTA-1
AAGCCATGTGCCCAGT-1
AAGCCATGTTATCTTC-1
AAGCCATTCGAGAAAT-1
AAGCCATTCTTGTTAC-1
AAGCGAGAGAAGCTGC-1
AAGCGAGCAACATCGT-1
AAGCGAGCACATCATG-1
AAGCGAGCACTTGACA-1
AAGCGAGCACTTGGGC-1
AAGCGAGCAGCTTTGA-1
AAGCGAGCAGGTGTGA-1
AAGCGAGCATTCATCT-1
AAGCGAGGTACGAAAT-1
AAGCGAGGTAGGTAGC-1
AAGCGAGGTATCTCGA-1
AAGCGAGGTGTAGTGG-1
AAGCGAGTCACCCTCA-1
AAGCGAGTCCGGACTG-1
AAGCGAGTCGTTGTAG-1
AAGCGTTAGATGTTGA-1
AAGCGTTAGATTAGAC-1
AAGCGTTAGCAAATCA-1
AAGCGTTAGTTTCAGC-1
AAGCGTTCACTGCACG-1
AAGCGTTCAGATGCGA-1
AAGCGTTCAGCTGAGA-1
AAGCGTTGTGAATAAC-1
AAGCGTTGTGTTACTG-1
AAGCGTTTCAGGACGA-1
AAGCGTTTCATTTACC-1
AAGCGTTTCGAGTACT-1
AAGGAATAGAGATGCC-1
AAGGAATAGGGAGTGG-1
AAGGAATAGTTCTACG-1
AAGGAATCAATGTCTG-1
AAGGAATGTGTGTTTG-1
AAGGAATGTTAGAAGT-1
AAGGAATGTTCGAACT-1
AAGGAATTCAAAGGTA-1
AAGGAATTCACGGGAA-1
AAGGAATTCTAGTGAC-1
AAGGTAAAGAGGTCGT-1
AAGGTAAAGCCTGACC-1
AAGGTAACACTAGTAC-1
AAGGTAATCATAGAGA-1
AAGGTAATCCCGTTCA-1
AAGGTAATCGTAACAC-1
AAGGTAATCGTTCGCT-1
AAGGTAATCTTCGACC-1
AAGTACCAGACGAGCT-1
AAGTACCAGGTATCTC-1
AAGTACCAGTCATACC-1
AAGTACCCAAGAGTAT-1
AAGTACCCACATACTG-1
AAGTACCCAGAGTTGG-1
AAGTACCCAGGTGGAT-1
AAGTACCCAGTGCCTG-1
AAGTACCCATGGCTAT-1
AAGTACCGTACAGAGC-1
AAGTACCGTCACAGAG-1
AAGTACCGTGTATCCA-1
AAGTACCGTTCGGTTA-1
AAGTACCTCACCATCC-1
AAGTACCTCTCGTGGG-1
AAGTCGTAGCGTCTCG-1
AAGTCGTCAATCTCTT-1
AAGTCGTCAGATTAAG-1
AAGTCGTCAGTGGTGA-1
AAGTCGTGTACCCGAC-1
AAGTCGTGTCACTTAG-1
AAGTCGTGTTCAACGT-1
AAGTCGTTCATGGCCG-1
AAGTCGTTCCGTTGGG-1
AAGTCGTTCTGAGGCC-1
AAGTGAAAGGTCATTC-1
AAGTGAAAGTTAGTGA-1
AAGTGAACACAGAGAC-1
AAGTGAACACTGAGTT-1
AAGTGAACAGGCGAAT-1
AAGTGAACATTGCTGA-1
AAGTGAAGTACCTAAC-1
AAGTGAAGTCGATGCC-1
AAGTGAATCTCACCCA-1
AAGTTCGAGAGAAGGT-1
AAGTTCGAGAGTGTGC-1
AAGTTCGAGATTGGGC-1
AAGTTCGAGGCTTAAA-1
AAGTTCGCAAAGGATT-1
AAGTTCGCAATGACCT-1
AAGTTCGCAGTAGGAC-1
AAGTTCGGTTGTCTAG-1
AAGTTCGTCAAGTCTG-1
AAGTTCGTCAGTCACA-1
AAGTTCGTCATTGTTC-1
AAGTTCGTCTCATTTG-1
AAGTTCGTCTTACCGC-1
AATAGAGAGCACAAAT-1
AATAGAGAGCCACTCG-1
AATAGAGAGCCTCAGC-1
AATAGAGAGTCCCAGC-1
AATAGAGCAAATCGTC-1
AATAGAGCAGTAGGAC-1
AATAGAGTCAAACTGC-1
AATCACGAGGCTATCT-1
AATCACGCAATTTCCT-1
AATCACGCACATACTG-1
AATCACGCAGCTGGTC-1
AATCACGGTACTAGCT-1
AATCACGGTATCGTAC-1
AATCACGGTGGACTAG-1
AATCACGGTTCCTTGC-1
AATCACGTCACACCGG-1
AATCACGTCAGAATAG-1
AATCACGTCCTAGCGG-1
AATCACGTCCTTATCA-1
AATCACGTCGAGTCTA-1
AATCGACAGAATTCAG-1
AATCGACAGGAACGCT-1
AATCGACCAAGCACAG-1
AATCGACCAGATCCTA-1
AATCGACCAGCGTAGA-1
AATCGACGTAATTAGG-1
AATCGACGTACCTTCC-1
AATCGACGTGCTATTG-1
AATCGACGTTCCATTT-1
AATCGACGTTTCGTAG-1
AATCGACGTTTCTTAC-1
AATCGACTCAGACCTA-1
AATCGACTCGCGGTAC-1
AATCGACTCGGTATGT-1
AATCGTGAGAGTTCGG-1
AATCGTGAGCGATGGT-1
AATCGTGAGTAACGAT-1
AATCGTGGTACCATAC-1
AATCGTGGTGGTCTCG-1
AATCGTGGTGTCCACG-1
AATCGTGTCACTACTT-1
AATGAAGAGAGCATCG-1
AATGAAGAGTTTAGGA-1
AATGAAGCAGGCCTGT-1
AATGAAGGTCATAAAG-1
AATGAAGTCCATTTAC-1
AATGAAGTCGATACGT-1
AATGAAGTCGGCCTTT-1
AATGAAGTCTTCACGC-1
AATGAAGTCTTTGCAT-1
AATGACCAGAATCGAT-1
AATGACCAGGTTGCCC-1
AATGACCAGTGTAGTA-1
AATGACCCAGACAATA-1
AATGACCCAGTATGAA-1
AATGACCGTCTTTCTA-1
AATGACCGTGAGACCA-1
AATGACCGTGTCTTAG-1
AATGACCGTTGCATGT-1
AATGACCGTTTGAAAG-1
AATGACCTCGACATCA-1
AATGACCTCGATACAC-1
AATGACCTCGGTCTAA-1
AATGACCTCTAGCAAC-1
AATGACCTCTCTGCTG-1
AATGCCAAGAAGCGCT-1
AATGCCAAGAGGATCC-1
AATGCCAAGCGCCATC-1
AATGCCAAGTAAATGC-1
AATGCCACAATCTAGC-1
AATGCCACACAAGCCC-1
AATGCCACACGACAAG-1
AATGCCACAGATACTC-1
AATGCCAGTACTGAGG-1
AATGCCAGTATTTCGG-1
AATGCCAGTCGAGCTC-1
AATGCCAGTCTGTGTA-1
AATGCCATCCATACTT-1
AATGCCATCCTGCCAT-1
AATGCCATCGCCGATG-1
AATGCCATCGTAGCCG-1
AATGCCATCTACAGGT-1
AATGGAAAGATTAGAC-1
AATGGAAAGGCCCAAA-1
AATGGAAAGGGCGAGA-1
AATGGAACAACGCCCA-1
AATGGAACAGACCGCT-1
AATGGAACAGGTCCGT-1
AATGGAACAGTAGAAT-1
AATGGAAGTAACATAG-1
AATGGAAGTACCCGCA-1
AATGGAAGTCGAACAG-1
AATGGAAGTGAACGGT-1
AATGGAAGTTACCCAA-1
AATGGAATCCAGTTCC-1
AATGGAATCCTGGTCT-1
AATGGCTAGAATTGCA-1
AATGGCTAGACCTTTG-1
AATGGCTAGCACTCCG-1
AATGGCTAGCCACTCG-1
AATGGCTAGGCGATAC-1
AATGGCTAGGTCGACA-1
AATGGCTCAAGCGATG-1
AATGGCTCAATTGCCA-1
AATGGCTGTATCTTCT-1
AATGGCTGTGGCACTC-1
AATTCCTAGGCATCGA-1
AATTCCTAGGTCCAGA-1
AATTCCTAGGTTACCT-1
AATTCCTCAAGTATCC-1
AATTCCTCACAATGAA-1
AATTCCTCACGGGTAA-1
AATTCCTCAGGCCTGT-1
AATTCCTGTCTATGAC-1
AATTCCTGTCTTCAAG-1
AATTCCTTCGACATAC-1
AATTTCCAGACCATAA-1
AATTTCCAGGTACAGC-1
AATTTCCAGGTGCTAG-1
AATTTCCGTCAAAGCG-1
AATTTCCGTCGTTGGC-1
AATTTCCGTTGTGTTG-1
AATTTCCGTTTGAACC-1
AATTTCCGTTTGGGTT-1
AATTTCCTCCCTCATG-1
AATTTCCTCCGTCAAA-1
AATTTCCTCTAGTGTG-1
AATTTCCTCTCGGTCT-1
ACAAAGAAGACGGATC-1
ACAAAGAAGCCAGACA-1
ACAAAGAAGTATGAAC-1
ACAAAGAAGTGTAGTA-1
ACAAAGACAAACTCGT-1
ACAAAGACAAGGAGTC-1
ACAAAGACACCAATTG-1
ACAAAGACACCAGCCA-1
ACAAAGAGTACGGTTT-1
ACAAAGAGTATCGAAA-1
ACAAAGAGTCACCCTT-1
ACAAAGATCACTGTTT-1
ACAAAGATCCACGTCT-1
ACAACCAAGCACACAG-1
ACAACCAAGCACCGTC-1
ACAACCAAGCATCAGG-1
ACAACCACAAGAGTTA-1
ACAACCACATATGAAG-1
ACAACCAGTGCCTAAT-1
ACAACCAGTTACCCAA-1
ACAACCAGTTCAGTAC-1
ACAACCAGTTGGACTT-1
ACAACCATCAAACTGC-1
ACAACCATCACAAGAA-1
ACAACCATCACGATCA-1
ACAACCATCCACGAAT-1
ACAACCATCCGCTGTT-1
ACAACCATCCGTACGG-1
ACAACCATCCTAGCGG-1
ACAACCATCGCACGGT-1
ACAAGCTAGAATTTGG-1
ACAAGCTAGCTTCATG-1
ACAAGCTAGGAGCAAA-1
ACAAGCTAGGGATCGT-1
ACAAGCTCAGCTGAGA-1
ACAAGCTGTGTGTGTT-1
ACAAGCTTCATGCCCT-1
ACAAGCTTCTGTCCCA-1
ACACAGTAGAATGTTG-1
ACACAGTCACAAATCC-1
ACACAGTCAGACTCTA-1
ACACAGTCAGAGGAAA-1
ACACAGTCAGGTCAAG-1
ACACAGTCAGGTTACT-1
ACACAGTCATCGCTCT-1
ACACAGTGTCATAACC-1
ACACAGTGTCGACTGC-1
ACACAGTGTCTTACAG-1
ACACAGTTCATGCCGG-1
ACACAGTTCCGTGCGA-1
ACACAGTTCGAGAATA-1
ACACAGTTCGATCCAA-1
ACACAGTTCTACCTTA-1
ACACAGTTCTAGTACG-1
ACACAGTTCTCCTACG-1
ACACCAAAGATTCGAA-1
ACACCAACAAGTCCCG-1
ACACCAACACGTAGTT-1
ACACCAACATATGAAG-1
ACACCAAGTACCTAGT-1
ACACCAAGTTCGAAGG-1
ACACCAATCCCACAGG-1
ACACCAATCCTACAAG-1
ACACCAATCGCTAGCG-1
ACACCAATCTGGACTA-1
ACACGCGAGCTGAAGC-1
ACACGCGCACAGCCAC-1
ACACGCGCAGGCACTC-1
ACACGCGGTGACACGA-1
ACACGCGGTGCGGATA-1
ACACGCGTCCAACCAA-1
ACACGCGTCTAGCAAC-1
ACACTGAAGAAGGTAG-1
ACACTGAAGGAAAGTG-1
ACACTGAAGTCACACT-1
ACACTGAAGTTCCATG-1
ACACTGACAACCAATC-1
ACACTGACATCGAAGG-1
ACACTGATCATGCCGG-1
ACACTGATCGAAACAA-1
ACACTGATCTAGACAC-1
ACAGAAAAGCCTCAGC-1
ACAGAAAAGCTTCATG-1
ACAGAAACAACTCGTA-1
ACAGAAACACGCTGCA-1
ACAGAAACACGTGTGC-1
ACAGAAACAGGACAGT-1
ACAGAAAGTAATTAGG-1
ACAGAAAGTAGTGCGA-1
ACAGAAAGTCATAACC-1
ACAGAAAGTGGACAGT-1
ACAGAAATCAAGTGTC-1
ACAGAAATCACAAGGG-1
ACAGAAATCCCTATTA-1
ACAGAAATCTTTGCAT-1
ACAGCCGAGACATAAC-1
ACAGCCGCACACTTAG-1
ACAGCCGCACGACGCT-1
ACAGCCGCAGCGTACC-1
ACAGCCGCAGGCTATT-1
ACAGCCGCAGTTCACA-1
ACAGCCGGTGCGTCGT-1
ACAGCCGGTTCGAACT-1
ACAGCCGTCATTCTTG-1
ACAGGGAAGCCACAAG-1
ACAGGGAAGCCAGACA-1
ACAGGGAAGTTAACGA-1
ACAGGGACAGAAGCGT-1
ACAGGGACAGTATGAA-1
ACAGGGACATCTGTTT-1
ACAGGGAGTAAGACCG-1
ACAGGGAGTAGACGGT-1
ACAGGGAGTATCGTTG-1
ACAGGGAGTCTGTAGT-1
ACAGGGAGTGAGCCAA-1
ACAGGGATCATCGTAG-1
ACATCCCAGGGTGGGA-1
ACATCCCAGTGGAAAG-1
ACATCCCCAAGATGGC-1
ACATCCCCATGAGATA-1
ACATCCCGTACTTCCC-1
ACATCCCGTCGTACTA-1
ACATCCCTCCGCTGTT-1
ACATCCCTCGAACGGA-1
ACATCGAAGTACCGGA-1
ACATCGAGTAGGTAGC-1
ACATCGAGTCGCTTGG-1
ACATCGAGTGTATACC-1
ACATCGAGTTCTCAGA-1
ACATCGATCCATGATG-1
ACATCGATCGAGGCAA-1
ACATCGATCGATTTCT-1
ACATGCAAGAAGCTGC-1
ACATGCAAGTGGATAT-1
ACATGCAGTAACCCGC-1
ACATGCAGTCCCAAAT-1
ACATGCATCCGATTAG-1
ACATTTCAGGTACAGC-1
ACATTTCAGTGTGTTC-1
ACATTTCAGTTCCTGA-1
ACATTTCCAGATCACT-1
ACATTTCCATAATCCG-1
ACATTTCCATGTGACT-1
ACATTTCGTAGAGGAA-1
ACATTTCGTCTACAAC-1
ACATTTCTCATTGCTT-1
ACATTTCTCCACCTGT-1
ACATTTCTCGCTAATG-1
ACATTTCTCGCTCCTA-1
ACATTTCTCTAGCCTC-1
ACATTTCTCTCAAAGC-1
ACCAAACAGCTGCCTG-1
ACCAAACAGGGCAGGA-1
ACCAAACAGTACCGGA-1
ACCAAACCACGTCATA-1
ACCAAACCAGAGAATT-1
ACCAAACGTATCGCAT-1
ACCAAACGTCCCGCAA-1
ACCAAACTCAAGCCCG-1
ACCAAACTCCACTTCG-1
ACCAAACTCCATTCGC-1
ACCAACAAGATCCGAG-1
ACCAACAAGCCATGCC-1
ACCAACAAGGGACTGT-1
ACCAACAAGTCCTACA-1
ACCAACACAACAGATA-1
ACCAACACAATCTCGA-1
ACCAACACAGCAGTTT-1
ACCAACACAGGAATCG-1
ACCAACACATCGGAAG-1
ACCAACAGTCTAGGTT-1
ACCAACAGTGGTCTTA-1
ACCAACAGTGTGAATA-1
ACCAACATCATCGCTC-1
ACCAACATCATCGGGC-1
ACCAACATCCGTGGTG-1
ACCACAAAGAGAGGGC-1
ACCACAAAGCAACTCT-1
ACCACAAAGTATGCAA-1
ACCACAAAGTGGCAGT-1
ACCACAACAAATAAGC-1
ACCACAACAGACCCGT-1
ACCACAACATGTCGTA-1
ACCACAAGTAGGCTCC-1
ACCACAAGTAGGGAGG-1
ACCACAAGTGATGGCA-1
ACCACAATCAGCGTCG-1
ACCACAATCCCTCTAG-1
ACCATTTAGACCCTTA-1
ACCATTTAGGTATAGT-1
ACCATTTCAGGATCTT-1
ACCATTTCAGGTGTTT-1
ACCATTTGTAACAGTA-1
ACCATTTGTGCGAGTA-1
ACCATTTGTGGAACCA-1
ACCATTTTCCACACCT-1
ACCATTTTCTGGAGAG-1
ACCATTTTCTGTGCGG-1
ACCATTTTCTTAGCCC-1
ACCCAAAAGGTCTACT-1
ACCCAAACAGATTAAG-1
ACCCAAAGTAGTGCGA-1
ACCCAAAGTGAATGTA-1
ACCCAAAGTGCGTGCT-1
ACCCAAATCAAGAGTA-1
ACCCAAATCCCAAGCG-1
ACCCTCAAGCATTTCG-1
ACCCTCAAGTCACTCA-1
ACCCTCACAGAGAAAG-1
ACCCTCAGTCGAGTTT-1
ACCCTCAGTGGCATCC-1
ACCCTCAGTGTCTTCC-1
ACCCTCATCACTGAAC-1
ACCCTCATCCCGTGTT-1
ACCCTCATCGACATAC-1
ACCCTCATCGCCCAGA-1
ACCCTTGAGAGATTCA-1
ACCCTTGAGAGCGACT-1
ACCCTTGAGAGGGTAA-1
ACCCTTGCAAGCGCTC-1
ACCCTTGCACGGCACT-1
ACCCTTGCACTCCCTA-1
ACCCTTGGTCAACGCC-1
ACCCTTGTCGCAATTG-1
ACCGTTCAGGTAGGCT-1
ACCGTTCAGTTGCATC-1
ACCGTTCCACAACGAG-1
ACCGTTCCACGGCACT-1
ACCGTTCCATCATCCC-1
ACCGTTCCATCCGCGA-1
ACCGTTCGTAATGCTC-1
ACCGTTCGTTCTCTAT-1
ACCGTTCTCCGTCAAA-1
ACCGTTCTCCTCGATC-1
ACCGTTCTCTCCTGAC-1
ACCGTTCTCTGGGATT-1
ACCTACCAGTATGAAC-1
ACCTACCCACTCCGGA-1
ACCTACCCACTTGTCC-1
ACCTACCGTAACAGGC-1
ACCTACCGTAGATCCT-1
ACCTACCGTATCTTCT-1
ACCTACCGTCATCCGG-1
ACCTACCTCCGACAGC-1
ACCTACCTCGTCCTCA-1
ACCTGAAAGCAAGCCA-1
ACCTGAAAGGCCTAAG-1
ACCTGAAAGGTAAGGA-1
ACCTGAAAGGTTCCAT-1
ACCTGAAAGGTTCTTG-1
ACCTGAACACAGCCTG-1
ACCTGAACAGAGACTG-1
ACCTGAACATCGTGGC-1
ACCTGAAGTACGATTC-1
ACCTGAAGTAGCGTCC-1
ACCTGAATCGTTCGCT-1
ACCTGTCAGAGCTGAC-1
ACCTGTCAGGACAGTC-1
ACCTGTCAGGATACCG-1
ACCTGTCAGGATCACG-1
ACCTGTCAGTATCCTG-1
ACCTGTCCACCCAATA-1
ACCTGTCCAGACTGCC-1
ACCTGTCCATGACAAA-1
ACCTGTCGTCTCCCTA-1
ACCTGTCGTGGCAGAT-1
ACCTGTCGTTAGTTCG-1
ACCTGTCGTTCTCGCT-1
ACCTGTCTCATCGCCT-1
ACGATCAAGTGTACCT-1
ACGATCAAGTTGTAGA-1
ACGATCAAGTTGTCAC-1
ACGATCACACAGTATC-1
ACGATCACAGTTGGTT-1
ACGATCAGTAGGGAGG-1
ACGATCAGTGTCCATA-1
ACGATCAGTTAGCGGA-1
ACGATCAGTTCACGAT-1
ACGATCAGTTGTCAGT-1
ACGATCAGTTGTTGCA-1
ACGATCAGTTTGCCGG-1
ACGATCATCATGCAGT-1
ACGATCATCCGATTAG-1
ACGATCATCGGAGCAA-1
ACGATCATCTCCCTAG-1
ACGATGTAGAGGATGA-1
ACGATGTAGGACATCG-1
ACGATGTAGTAACCGG-1
ACGATGTAGTCATGAA-1
ACGATGTAGTTCGGTT-1
ACGATGTCACGATTCA-1
ACGATGTCACGCGTGT-1
ACGATGTCAGGACGAT-1
ACGATGTCATTGTCGA-1
ACGATGTGTGCAGGAT-1
ACGATGTGTGGCAGAT-1
ACGATGTGTTCGATTG-1
ACGATGTTCAGCTTCC-1
ACGATGTTCATTGTTC-1
ACGCACGAGACATAAC-1
ACGCACGAGACTCGAG-1
ACGCACGAGCATTGAA-1
ACGCACGAGCCTCAGC-1
ACGCACGAGCGTTGTT-1
ACGCACGCAAGATGTA-1
ACGCACGCAGTAACAA-1
ACGCACGCATTGCCTC-1
ACGCACGGTAGACTGG-1
ACGCACGGTTCCCACT-1
ACGCACGGTTTGGCTA-1
ACGCACGTCAATCCAG-1
ACGGAAGAGGCTATCT-1
ACGGAAGAGGGAGGCA-1
ACGGAAGCAGAATTCC-1
ACGGAAGCAGACAAGC-1
ACGGAAGCAGATCATC-1
ACGGAAGCAGTAACCT-1
ACGGAAGCATCCCGTT-1
ACGGAAGGTAATCAGA-1
ACGGAAGGTAGTCTTG-1
ACGGAAGGTCATAACC-1
ACGGAAGGTGATCGTT-1
ACGGAAGTCATCGCAA-1
ACGGAAGTCCGATGCG-1
ACGGAAGTCGCCTATC-1
ACGGAAGTCGTCTACC-1
ACGGGTCAGGACATCG-1
ACGGGTCAGGCAATGC-1
ACGGGTCCAATCGCAT-1
ACGGGTCCACAGTCAT-1
ACGGGTCCACTACACA-1
ACGGGTCCAGATGCGA-1
ACGGGTCGTCCCTCAT-1
ACGGGTCTCCTCTCTT-1
ACGGGTCTCTCATTAC-1
ACGGTCGAGACATACA-1
ACGGTCGAGATAACGT-1
ACGGTCGCAAAGGCAC-1
ACGGTCGGTCCTACAA-1
ACGGTCGTCAAACTGC-1
ACGGTCGTCAAGGCTT-1
ACGGTCGTCAAGTCGT-1
ACGGTCGTCCGACGGT-1
ACGGTCGTCGGCTCTT-1
ACGGTTAAGAATCGTA-1
ACGGTTAAGACCTCCG-1
ACGGTTAAGCCAGTAG-1
ACGGTTACAACTCGAT-1
ACGGTTACAAGTGCAG-1
ACGGTTACAATGGGTG-1
ACGGTTACAGCTCCTT-1
ACGGTTAGTAACGCGA-1
ACGGTTATCCGTATGA-1
ACGGTTATCGAGAAAT-1
ACGGTTATCGAGTACT-1
ACGGTTATCTCCACTG-1
ACGGTTATCTGTGTGA-1
ACGTAACAGCTCCATA-1
ACGTAACAGTATGCAA-1
ACGTAACAGTGCACTT-1
ACGTAACCAGCACGAA-1
ACGTAACCAGTCAGCC-1
ACGTAACGTAGTACGG-1
ACGTAACGTCCGTTTC-1
ACGTAACGTGCTCTTC-1
ACGTAACTCGAGAGAC-1
ACGTAACTCGTCTACC-1
ACGTAACTCTCTATGT-1
ACGTACAAGCAGCGAT-1
ACGTACAAGCTCCATA-1
ACGTACACAGTGGTGA-1
ACGTACAGTCACTGAT-1
ACGTACATCCGAAGGA-1
ACGTACATCGACATTG-1
ACGTACATCGTCGCTT-1
ACGTACATCGTGCATA-1
ACGTAGTAGAAGCGGG-1
ACGTAGTAGGGACAGG-1
ACGTAGTAGGTGATAT-1
ACGTAGTAGGTGGCTA-1
ACGTAGTCAAGGCGTA-1
ACGTAGTCAGACATCT-1
ACGTAGTGTCCGGTCA-1
ACGTAGTGTCTTGAAC-1
ACGTAGTGTTGGGCCT-1
ACGTAGTTCACCGGTG-1
ACGTAGTTCCGGTAGC-1
ACGTAGTTCCGTGTGG-1
ACGTAGTTCGGTCTGG-1
ACGTAGTTCTAAACGC-1
ACGTAGTTCTATGTGG-1
ACGTCCTAGAAACTAC-1
ACGTCCTCAAACACGG-1
ACGTCCTCACGACAGA-1
ACGTCCTCACTTCTCG-1
ACGTCCTCATGAAGGC-1
ACGTCCTGTACAGTTC-1
ACGTCCTGTGCAACGA-1
ACGTCCTGTGGAGGTT-1
ACGTCCTTCAGCGTCG-1
ACGTCCTTCGCTTAAG-1
ACGTCCTTCTGATGGT-1
ACGTTCCAGCAATTAG-1
ACGTTCCAGCCGGAAT-1
ACGTTCCAGGGTATAT-1
ACGTTCCAGGTGCCTC-1
ACGTTCCAGTAAGCAT-1
ACGTTCCCACCGTCTT-1
ACGTTCCCACGAGGAT-1
ACGTTCCCAGCCGTCA-1
ACGTTCCGTAGTGATA-1
ACGTTCCGTATGTCAC-1
ACGTTCCGTCCTTTGC-1
ACGTTCCTCGAGTGGA-1
ACTACGAAGCAGCACA-1
ACTACGAAGTGCTCGC-1
ACTACGACAGATCCAT-1
ACTACGACAGGGAGAG-1
ACTACGAGTGCACATT-1
ACTACGAGTGTTGCCG-1
ACTATCTAGATGCCGA-1
ACTATCTAGTCTGGAG-1
ACTATCTCACGCGTGT-1
ACTATCTCAGGCGAAT-1
ACTATCTCATAACGGG-1
ACTATCTGTAACAAGT-1
ACTATCTGTGCCCACA-1
ACTATCTGTGTGAGCA-1
ACTATCTGTTACAGCT-1
ACTATCTGTTGCGGCT-1
ACTATCTTCTGCTAGA-1
ACTATGGAGCCAGAGT-1
ACTATGGAGGATTCAA-1
ACTATGGAGTAGACCG-1
ACTATGGAGTCATGGG-1
ACTATGGCAAATTGCC-1
ACTATGGCACGACAAG-1
ACTATGGCAGCTGTTA-1
ACTATGGGTACTTCCC-1
ACTATGGGTCTGATAC-1
ACTATGGGTGGTTTAC-1
ACTATGGGTGTATCCA-1
ACTATGGGTTACGGAG-1
ACTATGGTCAGACCTA-1
ACTATGGTCCTATGGA-1
ACTATGGTCGGCATCG-1
ACTATTCAGCGGGTTA-1
ACTATTCCATCGATGT-1
ACTATTCCATTGGCAT-1
ACTATTCGTATCGCAT-1
ACTATTCGTCCTACGG-1
ACTATTCGTTTGCAGT-1
ACTATTCTCCGATAAC-1
ACTCCCAAGACCTCCG-1
ACTCCCAAGCATCCTA-1
ACTCCCAAGCATGTTC-1
ACTCCCAAGCTCGCAC-1
ACTCCCAAGGGCAGGA-1
ACTCCCAAGGTTCAGG-1
ACTCCCAAGTAGACCG-1
ACTCCCAAGTGAGTTA-1
ACTCCCACACTCCGAG-1
ACTCCCACAGATACCT-1
ACTCCCACATCAGCTA-1
ACTCCCACATCCCGTT-1
ACTCCCAGTGCACATT-1
ACTCCCAGTTCGTGCG-1
ACTCCCATCGGTGAAG-1
ACTCCCATCTCCCTAG-1
ACTCTCGAGCTCTATG-1
ACTCTCGAGTGCGTCC-1
ACTCTCGAGTTACGGG-1
ACTCTCGCAAACCACT-1
ACTCTCGTCTTAATCC-1
ACTGATGAGTGGAAAG-1
ACTGATGCAAGCAATA-1
ACTGATGCAGCTGAAG-1
ACTGATGGTAGGACTG-1
ACTGATGGTTCGGCCA-1
ACTGATGGTTTACGTG-1
ACTGATGTCCCTGTTG-1
ACTGCAAAGCGATGAC-1
ACTGCAACAGACACAG-1
ACTGCAAGTTACCTTT-1
ACTGCAAGTTGCAACT-1
ACTGCAATCGATAACC-1
ACTGTCCAGAAGCCAC-1
ACTGTCCAGATGAACT-1
ACTGTCCAGCAACAGC-1
ACTGTCCAGCAACTTC-1
ACTGTCCAGTGAGGCT-1
ACTGTCCCAACTTGCA-1
ACTGTCCCACGGCGTT-1
ACTGTCCCAGATCACT-1
ACTGTCCCATAGACTC-1
ACTGTCCGTGCACAAG-1
ACTGTCCGTTTCGACA-1
ACTGTCCTCCGTACGG-1
ACTGTCCTCGACTCCT-1
ACTGTCCTCGCCAACG-1
ACTGTCCTCTCCGCAT-1
ACTGTGAAGTGTTCAC-1
ACTGTGACAAGTGTCT-1
ACTGTGACATAACCCA-1
ACTGTGACATTGAAAG-1
ACTGTGAGTGAACTAA-1
ACTGTGAGTTAAGGAT-1
ACTGTGAGTTGTAGCT-1
ACTGTGATCCTCAGAA-1
ACTGTGATCGGACTGC-1
ACTGTGATCGTCACCT-1
ACTTAGGAGTGCAAAT-1
ACTTAGGCACGCGTGT-1
ACTTAGGCATGACAAA-1
ACTTAGGCATGTACGT-1
ACTTAGGTCCCTAGGG-1
ACTTATCAGACGCAGT-1
ACTTATCAGCGCTGCT-1
ACTTATCAGGAAAGTG-1
ACTTATCAGTATTCCG-1
ACTTATCCAAATGCGG-1
ACTTATCCACAATTCG-1
ACTTATCCACGTATAC-1
ACTTATCCAGTCGAGA-1
ACTTATCCATCAGTCA-1
ACTTATCGTATCCTTT-1
ACTTATCGTGCAGGAT-1
ACTTATCGTGTTCAGT-1
ACTTATCTCATGCGGC-1
ACTTATCTCCACTTTA-1
ACTTATCTCCCAGGCA-1
ACTTCCGAGAATCGCG-1
ACTTCCGAGACCATAA-1
ACTTCCGAGATGCAGC-1
ACTTCCGAGATGGGCT-1
ACTTCCGAGCTTAAGA-1
ACTTCCGAGTCGAAAT-1
ACTTCCGCAGAGCGTA-1
ACTTCCGCATCGCTGG-1
ACTTCCGGTGAGAACC-1
ACTTCCGTCATCCCGT-1
ACTTCCGTCCAAGCCG-1
ACTTCCGTCCACACAA-1
ACTTCCGTCGAGCTGC-1
ACTTCGCAGAGGGCGA-1
ACTTCGCAGGTTGACG-1
ACTTCGCAGTAGATCA-1
ACTTCGCAGTATCCTG-1
ACTTCGCCACAACGCC-1
ACTTCGCCACCTCGTT-1
ACTTCGCCATATGCGT-1
ACTTCGCCATCCTATT-1
ACTTCGCGTCATGGCC-1
ACTTCGCGTCCAGTTA-1
ACTTCGCGTTCATCGA-1
ACTTCGCTCTACTATC-1
ACTTTCAAGAGCTTTC-1
ACTTTCACAGAGAGGG-1
ACTTTCACATCAACCA-1
ACTTTCACATGGATCT-1
ACTTTCAGTCACTTCC-1
ACTTTCAGTCGAACGA-1
ACTTTCAGTGTGCTTA-1
ACTTTCAGTTAGAGTA-1
ACTTTCATCTGGTCAA-1
ACTTTGTAGCAGTAAT-1
ACTTTGTAGGTCTGGA-1
ACTTTGTCAATGTCAC-1
ACTTTGTGTAGTCTGT-1
ACTTTGTGTCTTCAAG-1
ACTTTGTGTGGTGATG-1
AGAAATGAGGAGACCT-1
AGAAATGCAAAGGCGT-1
AGAAATGCACAAGCCC-1
AGAAATGCACCTGCTT-1
AGAAATGCATAGACTC-1
AGAAATGCATGCAGGA-1
AGAAATGGTAAGATTG-1
AGAAATGGTGCTAGCC-1
AGAAATGGTGTGCCTG-1
AGAAATGTCCTCATAT-1
AGAAATGTCGGCCAAC-1
AGAAATGTCTCTTAAC-1
AGAACAAAGAGTTCGG-1
AGAACAAAGTATGACA-1
AGAACAACACCAAAGG-1
AGAACAACACTAAACC-1
AGAACAACACTAGTAC-1
AGAACAACAGCGAACA-1
AGAACAAGTATTGCCA-1
AGAACAAGTCTGATAC-1
AGAACAAGTTCTCCAC-1
AGAACAATCAACCTCC-1
AGAACAATCATGAGTC-1
AGAACAATCGAAACAA-1
AGAACAATCTTCGATT-1
AGAACAATCTTGAACG-1
AGAACCTCAAGCTGTT-1
AGAACCTCAGATAAAC-1
AGAACCTCAGGGAATC-1
AGAACCTCAGGGCTTC-1
AGAACCTCATAATCCG-1
AGAACCTCATGACTTG-1
AGAACCTGTAAGGCTG-1
AGAACCTGTACCTAAC-1
AGAACCTGTATCCTCC-1
AGAACCTGTGATACCT-1
AGAACCTGTTTGCAGT-1
AGAACCTTCCAAATGC-1
AGAACCTTCCACGGAC-1
AGAACCTTCTAGCCTC-1
AGAACCTTCTGCGATA-1
AGAAGCGCAATTGAAG-1
AGAAGCGCACTTTATC-1
AGAAGCGGTGAGACCA-1
AGAAGCGGTGGATGAC-1
AGAAGCGTCCTTCTAA-1
AGAAGCGTCGACACCG-1
AGAAGTAAGCTCGTGC-1
AGAAGTAAGGCGACAT-1
AGAAGTACAAACCGGA-1
AGAAGTACATTCACAG-1
AGAAGTAGTCCGATCG-1
AGAAGTAGTGTCTTAG-1
AGAAGTAGTTAGTTCG-1
AGAAGTAGTTCCACGG-1
AGAAGTATCATCACTT-1
AGAAGTATCCCGAGGT-1
AGAAGTATCCTACAAG-1
AGAAGTATCCTGTACC-1
AGAAGTATCCTTCACG-1
AGACAAAAGCACACAG-1
AGACAAAAGGAACATT-1
AGACAAACAGAAATTG-1
AGACAAACATCTTTCA-1
AGACAAAGTAGATCGG-1
AGACAAAGTCCCTCAT-1
AGACAAAGTCCGGTCA-1
AGACAAATCCCTAGGG-1
AGACAAATCTTGGAAC-1
AGACACTAGCATTGTC-1
AGACACTAGCTGACCC-1
AGACACTAGTAACCGG-1
AGACACTCAAGTACCT-1
AGACACTCAAGTGGCA-1
AGACACTCAGACAATA-1
AGACACTCAGCGTGCT-1
AGACACTCATGGGATG-1
AGACACTGTACGATGG-1
AGACACTGTTCGGGTC-1
AGACACTGTTGTTGTG-1
AGACACTTCCATTGGA-1
AGACACTTCGCGTGCA-1
AGACACTTCTTTCGAT-1
AGACAGGAGCACGGAT-1
AGACAGGAGCGAGAAA-1
AGACAGGAGCTGAGTG-1
AGACAGGAGGAAGTAG-1
AGACAGGAGGAGAATG-1
AGACAGGAGTGTTGAA-1
AGACAGGAGTTGTCGT-1
AGACAGGCAAACCGGA-1
AGACAGGCACAAGTGG-1
AGACAGGCACCTGCGA-1
AGACAGGCACGGGCTT-1
AGACAGGGTCCCGTGA-1
AGACAGGGTGACCGAA-1
AGACAGGTCCGATAGT-1
AGACAGGTCGAGAACG-1
AGACAGGTCGGTTGTA-1
AGACAGGTCTTTGCTA-1
AGACCATAGAAGTCCG-1
AGACCATCAACTCGAT-1
AGACCATCAAGTGCAG-1
AGACCATCAGTGGTGA-1
AGACCATCATCCAATG-1
AGACCATGTAACCCGC-1
AGACCATGTACTTCCC-1
AGACCATGTCTAGGCC-1
AGACCATGTCTTTCTA-1
AGACCATGTTGACTGT-1
AGACCATGTTTGCCGG-1
AGACCATTCCGGACGT-1
AGACCATTCTAGTCAG-1
AGACCCGAGGCTCCCA-1
AGACCCGCACTTCTCG-1
AGACCCGCAGAAACCG-1
AGACCCGCATAACTCG-1
AGACCCGCATAGAATG-1
AGACCCGGTATGGAAT-1
AGACCCGGTTGCCATA-1
AGACCCGTCGTAGCCG-1
AGACCCGTCTACACTT-1
AGACCCGTCTAGACCA-1
AGACTCAAGGCTCTCG-1
AGACTCAAGGGAGAAT-1
AGACTCAAGTAGTCCT-1
AGACTCACAAGAAACT-1
AGACTCACAATACCTG-1
AGACTCACACCATATG-1
AGACTCACAGAGGACT-1
AGACTCACAGCTTTGA-1
AGACTCAGTAAGTTAG-1
AGACTCAGTCACCGAC-1
AGACTCAGTTCAAACC-1
AGACTCATCCTCGATC-1
AGACTCATCGTAGAGG-1
AGAGAATAGCACTAAA-1
AGAGAATAGTCTGGTT-1
AGAGAATGTGAAGCTG-1
AGAGAATGTGTGACCC-1
AGAGAATGTTAGGCCC-1
AGAGAATGTTGCTTGA-1
AGAGAATTCAAGCCCG-1
AGAGAATTCTATTTCG-1
AGAGAATTCTGCCTGT-1
AGAGAATTCTTCACGC-1
AGAGAATTCTTGTTAC-1
AGAGAGCAGCGACTAG-1
AGAGAGCAGTATGGAT-1
AGAGAGCCAAGGTACG-1
AGAGAGCCACACACGC-1
AGAGAGCGTTCTAAGC-1
AGAGAGCTCCCGAATA-1
AGAGAGCTCCTTACCG-1
AGAGCAGAGAACTCCT-1
AGAGCAGAGGATGCGT-1
AGAGCAGAGTTGAAAC-1
AGAGCAGCACACAGAG-1
AGAGCAGCACGACAAG-1
AGAGCAGCATGTCGTA-1
AGAGCAGGTCATATGC-1
AGAGCAGGTCTTAGTG-1
AGAGCAGTCACACCGG-1
AGAGCAGTCATGAAAG-1
AGAGCAGTCCCGAAAT-1
AGAGCAGTCTGCCCTA-1
AGAGCCCAGCGTTAGG-1
AGAGCCCAGCTGTCCG-1
AGAGCCCAGGCGATAC-1
AGAGCCCGTCTCACAA-1
AGAGCCCGTCTTCGAA-1
AGAGCCCGTGATGAAT-1
AGAGCCCTCAGAATAG-1
AGAGCCCTCCGTTTCG-1
AGAGCCCTCGTGGGTC-1
AGAGCCCTCGTTCCTG-1
AGATAGAAGTATCCTG-1
AGATAGAAGTGTTGAA-1
AGATAGACAGCCGTCA-1
AGATAGACAGTGTACT-1
AGATAGACATCCGTTC-1
AGATAGAGTACAGAGC-1
AGATAGAGTTAGGGTG-1
AGATAGAGTTCCTAAG-1
AGATAGAGTTGCACGC-1
AGATAGATCCGCTTAC-1
AGATAGATCTTCTAAC-1
AGATCCAAGAGGTTTA-1
AGATCCAAGAGTCAAT-1
AGATCCAAGTCTTCCC-1
AGATCCACAAAGGCAC-1
AGATCCACAACGACAG-1
AGATCCACAATCCTTT-1
AGATCCACAGAATCGG-1
AGATCCACAGATGCGA-1
AGATCCACATCAGCTA-1
AGATCCAGTGCAGGAT-1
AGATCCAGTTAGAGAT-1
AGATCCATCGTTTACT-1
AGATCCATCTGCGTCT-1
AGATCCATCTGCTTTA-1
AGATCGTAGTTACGTC-1
AGATCGTCAAGAGTTA-1
AGATCGTCAGGAGGAG-1
AGATCGTGTGTCCGTG-1
AGATCGTTCACCTTAT-1
AGATCGTTCTGCTTTA-1
AGATGAAAGGTAGCAC-1
AGATGAAAGGTCACCC-1
AGATGAACAATTTCTC-1
AGATGAACAGCATCTA-1
AGATGAACAGCTGGTC-1
AGATGAAGTAGACACG-1
AGATGAAGTAGCCAGA-1
AGATGAAGTTTAGTCG-1
AGATGAATCTTGGAAC-1
AGATGCTAGAGCATCG-1
AGATGCTAGATGAACT-1
AGATGCTAGCATCCTA-1
AGATGCTCACCTCTAC-1
AGATGCTCAGAGCGTA-1
AGATGCTCAGCGGATA-1
AGATGCTGTATTGAGA-1
AGATGCTGTCCATAGT-1
AGATGCTGTTGTTGAC-1
AGATGCTTCAAGCCAT-1
AGATGCTTCGTCAACA-1
AGCATCAAGCGCTTCG-1
AGCATCAAGCTTCGTA-1
AGCATCAAGCTTTCTT-1
AGCATCACAGGAATAT-1
AGCATCACATCGATCA-1
AGCATCAGTGCACAAG-1
AGCATCAGTGGTACAG-1
AGCATCAGTTGCTGAT-1
AGCATCATCAAGCCGC-1
AGCATCATCGCTGCGA-1
AGCATCATCGTAGGAG-1
AGCATCATCTGTCGTC-1
AGCCAATAGACGCATG-1
AGCCAATAGGGAGTGG-1
AGCCAATAGGGCTTCC-1
AGCCAATAGTATTAGG-1
AGCCAATCAACTCATG-1
AGCCAATCAGCACACC-1
AGCCAATCATGCCATA-1
AGCCAATGTAACATAG-1
AGCCAATTCAAGTGTC-1
AGCCAATTCCAATCCC-1
AGCCAATTCCGTACGG-1
AGCCAATTCTCGAGTA-1
AGCCACGAGACATGCG-1
AGCCACGAGAGCAGTC-1
AGCCACGAGTCAACAA-1
AGCCACGCAGTGGGTA-1
AGCCACGGTAGACTGG-1
AGCCACGGTCACCGAC-1
AGCCACGGTCTCAAGT-1
AGCCACGGTGTCATCA-1
AGCCACGTCCAATGCA-1
AGCCACGTCTTCCAGC-1
AGCCAGCAGAATAGTC-1
AGCCAGCAGTAACCGG-1
AGCCAGCAGTGCGCTC-1
AGCCAGCCACGACCTG-1
AGCCAGCCACGCGTGT-1
AGCCAGCCATTGCTGA-1
AGCCAGCGTATGTCAC-1
AGCCAGCGTCGTGATT-1
AGCCAGCGTTCTCAGA-1
AGCCAGCGTTGCGGCT-1
AGCCAGCTCGAGAAAT-1
AGCCAGCTCTAGTGTG-1
AGCCAGCTCTCCGATC-1
AGCGATTAGCAACAGC-1
AGCGATTAGGACAGTC-1
AGCGATTAGGCGACAT-1
AGCGATTAGGGATCGT-1
AGCGATTCACGTTCGG-1
AGCGATTCAGAGGCAT-1
AGCGATTCAGTCCGTG-1
AGCGATTCATCGAAGG-1
AGCGATTGTATGGGAC-1
AGCGATTTCGTCCTCA-1
AGCGATTTCTCATTTG-1
AGCGCCAAGCTAGAGC-1
AGCGCCAAGGTCGAGT-1
AGCGCCAAGTACAACA-1
AGCGCCAAGTCAGCGA-1
AGCGCCAAGTTAACAG-1
AGCGCCACACAGAGAC-1
AGCGCCACAGCACAAG-1
AGCGCCACATGGAACG-1
AGCGCCAGTAGCTAAA-1
AGCGCCAGTTGGTGTT-1
AGCGCCATCATCGACA-1
AGCGCCATCGGAACTT-1
AGCGCCATCTCGAACA-1
AGCGCTGAGAGCTGCA-1
AGCGCTGAGGAATTAC-1
AGCGCTGCAGGCACAA-1
AGCGCTGCATGGGTTT-1
AGCGCTGCATTCTTCA-1
AGCGCTGCATTGAAGA-1
AGCGCTGGTAATGATG-1
AGCGCTGGTACCTATG-1
AGCGCTGGTCCGCAGT-1
AGCGCTGGTCCGGCAT-1
AGCGCTGTCAGCACCG-1
AGCGCTGTCCAATGCA-1
AGCGCTGTCTAACGCA-1
AGCGCTGTCTGGGAGA-1
AGCGTATAGCGCCGTT-1
AGCGTATAGCGCTGAA-1
AGCGTATCAAGCTGCC-1
AGCGTATCAAGGGTCA-1
AGCGTATCAAGTGCAG-1
AGCGTATCACAAGTGG-1
AGCGTATCACACACTA-1
AGCGTATCAGCGTGAA-1
AGCGTATCATGGGTCC-1
AGCGTATGTGCGAACA-1
AGCGTCGAGAAACTAC-1
AGCGTCGAGCCAACCC-1
AGCGTCGAGGAAAGGT-1
AGCGTCGAGGGTTTCT-1
AGCGTCGCACTTTATC-1
AGCGTCGCAGCGTATT-1
AGCGTCGGTCTATGAC-1
AGCGTCGTCTTTGGAG-1
AGCTACACAGAAATTG-1
AGCTACACAGTAGGAC-1
AGCTACACATACACCA-1
AGCTACACATGAGAAT-1
AGCTACAGTAGGTACG-1
AGCTACAGTATCACCA-1
AGCTACAGTCCTCAGG-1
AGCTACAGTGGAACCA-1
AGCTACAGTTACGGAG-1
AGCTACAGTTTATGCG-1
AGCTACATCATTTACC-1
AGCTACATCGGCGATC-1
AGCTACATCTTTGCAT-1
AGCTCAAAGAGCCTGA-1
AGCTCAAAGCCTAGGA-1
AGCTCAAAGCCTGAAG-1
AGCTCAAAGCGTTACT-1
AGCTCAAAGCTAGTTC-1
AGCTCAAAGGGAGTTC-1
AGCTCAAAGTAAAGCT-1
AGCTCAACAGTGCCTG-1
AGCTCAACAGTGTACT-1
AGCTCAACATAACCCA-1
AGCTCAAGTCACCGAC-1
AGCTCAATCGCTAATG-1
AGCTCAATCGTGGACC-1
AGCTCAATCTCCAAGA-1
AGCTCAATCTTCTTCC-1
AGCTTCCAGATTGACA-1
AGCTTCCAGCTCTGTA-1
AGCTTCCAGTAAGAGG-1
AGCTTCCAGTGGCCTC-1
AGCTTCCCAAGAGAGA-1
AGCTTCCCAAGGTCTT-1
AGCTTCCCACAAGTGG-1
AGCTTCCCACCCAACG-1
AGCTTCCCACCTATCC-1
AGCTTCCCACTGTCCT-1
AGCTTCCCACTTGAGT-1
AGCTTCCCATCGTCCT-1
AGCTTCCCATGGCGCT-1
AGCTTCCGTCAGTTTG-1
AGCTTCCGTCGCTGCA-1
AGCTTCCGTGAGCCAA-1
AGCTTCCGTTGTCCCT-1
AGCTTCCTCATGTCTT-1
AGCTTCCTCCCGAAAT-1
AGCTTCCTCTCGGGAC-1
AGCTTCCTCTGGGATT-1
AGGAAATAGCGGACAT-1
AGGAAATAGGGCATGT-1
AGGAAATAGGGTTAGC-1
AGGAAATAGTATTAGG-1
AGGAAATCAACTTGGT-1
AGGAAATCATCCTCAC-1
AGGAAATCATTCGGGC-1
AGGAAATGTACGCGTC-1
AGGAAATGTCTCCTGT-1
AGGAAATGTGGGACAT-1
AGGAAATGTTTCTTAC-1
AGGAAATTCATTCATC-1
AGGAAATTCCCTGTTG-1
AGGAAATTCTGTGCGG-1
AGGAATAAGAGAGCCT-1
AGGAATAAGAGCGACT-1
AGGAATAAGCATAGGC-1
AGGAATACACAAGTTC-1
AGGAATACACCGTGAC-1
AGGAATACAGAGGTTG-1
AGGAATAGTACCTATG-1
AGGAATAGTAGACGTG-1
AGGAATATCTGTTCAT-1
AGGACGAAGCTGTGCC-1
AGGACGAAGGTCTACT-1
AGGACGACAGAACTTC-1
AGGACGACAGCATGCC-1
AGGACGAGTAAGGCTG-1
AGGACGAGTACAGGTG-1
AGGACGAGTAGTTACC-1
AGGACGAGTATCAGGG-1
AGGACGATCTAATTCC-1
AGGACTTAGAATCCCT-1
AGGACTTAGACATCAA-1
AGGACTTAGATTACCC-1
AGGACTTCAATTAGGA-1
AGGACTTCACCAGACC-1
AGGACTTCAGTATGAA-1
AGGACTTCATTGAGCT-1
AGGACTTGTACATTGC-1
AGGACTTGTATCGAGG-1
AGGACTTGTATGAAAC-1
AGGACTTGTCGAACAG-1
AGGACTTGTGTGTACT-1
AGGACTTGTTACCCTC-1
AGGACTTTCAGGAAGC-1
AGGAGGTAGCCTGCCA-1
AGGAGGTCAGGCGATA-1
AGGAGGTCAGTTAGGG-1
AGGAGGTCATGACAAA-1
AGGAGGTCATGGCGCT-1
AGGAGGTGTCTTTATC-1
AGGAGGTGTGGTAATA-1
AGGAGGTTCAGCTTGA-1
AGGAGGTTCATACGAC-1
AGGAGGTTCGCCGAAC-1
AGGAGGTTCGTTGTTT-1
AGGAGGTTCTCTCTTC-1
AGGATAAAGAGCCCAA-1
AGGATAAAGGGAACAA-1
AGGATAAAGTAGAATC-1
AGGATAACAAGATCCT-1
AGGATAACAGTTGGTT-1
AGGATAAGTCACTGAT-1
AGGATAAGTGTCGCTG-1
AGGATAATCAAACCTG-1
AGGATAATCTTTGCTA-1
AGGATCTAGCGCCATC-1
AGGATCTAGCTGACTT-1
AGGATCTCATCCCGTT-1
AGGATCTGTATACGGG-1
AGGATCTGTCGTGATT-1
AGGATCTGTGATGGCA-1
AGGATCTGTTCTCGCT-1
AGGATCTTCCCGTAAA-1
AGGATCTTCTACGGGC-1
AGGCATTAGAAGCCAC-1
AGGCATTAGACGCATG-1
AGGCATTAGCACCGAA-1
AGGCATTAGCATGCAG-1
AGGCATTAGTAAAGCT-1
AGGCATTAGTTGCCCG-1
AGGCATTCAAATCGGG-1
AGGCATTCAAGTAGTA-1
AGGCATTCAATGAACA-1
AGGCATTCACGGTAGA-1
AGGCATTGTAACACCT-1
AGGCATTGTAACGTTC-1
AGGCATTGTATGTCTG-1
AGGCATTGTCCATACA-1
AGGCATTGTCCTATAG-1
AGGCATTGTCGGATTT-1
AGGCCACAGCATGGGT-1
AGGCCACAGCTCATAC-1
AGGCCACAGCTTGTGT-1
AGGCCACAGGTGTGAC-1
AGGCCACAGTGTTCAC-1
AGGCCACCACTTGTCC-1
AGGCCACCAGTCTCTC-1
AGGCCACGTACTTGTG-1
AGGCCACGTGAGGATC-1
AGGCCACGTTTCACTT-1
AGGCCACGTTTGGAAA-1
AGGCCACTCAGAGTGG-1
AGGCCACTCTCCGCAT-1
AGGCCACTCTGGAGAG-1
AGGCTGCAGCATCGAG-1
AGGCTGCAGTCTCCTC-1
AGGCTGCCAAGCTGTT-1
AGGCTGCCATCAACCA-1
AGGCTGCGTCAGGTGA-1
AGGCTGCGTTCAAACC-1
AGGCTGCTCAGCACCG-1
AGGGAGTAGAAAGTCT-1
AGGGAGTAGCTTTGTG-1
AGGGAGTAGTTGGCGA-1
AGGGAGTCACAAGTTC-1
AGGGAGTCACAATGTC-1
AGGGAGTCACGTCTCT-1
AGGGAGTCAGTCTACA-1
AGGGAGTGTAGGAGGG-1
AGGGAGTGTGAACCGA-1
AGGGAGTGTGTTTACG-1
AGGGAGTGTTAAGACA-1
AGGGAGTGTTAGAAGT-1
AGGGAGTTCACGGGAA-1
AGGGAGTTCGATACAC-1
AGGGCCTAGACTTCCA-1
AGGGCCTAGCAACTCT-1
AGGGCCTAGGCAGCTA-1
AGGGCCTCACGCGTCA-1
AGGGCCTCAGACACCC-1
AGGGCCTCATAGTCAC-1
AGGGCCTGTATCGGTT-1
AGGGCCTGTCGAGATG-1
AGGGCCTGTCGCAGTC-1
AGGGCCTGTTTCACAG-1
AGGGCCTTCATCTACT-1
AGGGCCTTCCTGATAG-1
AGGGCTCAGCCTATCA-1
AGGGCTCCAAGTGACG-1
AGGGCTCCACAGGATG-1
AGGGTCCAGTCCCGAC-1
AGGGTCCCAACAGAGC-1
AGGGTCCGTCCAGGTC-1
AGGGTCCGTCTGCGCA-1
AGGGTCCGTGGCATCC-1
AGGGTCCTCATTCGTT-1
AGGGTCCTCCCGTGTT-1
AGGGTCCTCGCATGAT-1
AGGGTCCTCGGACCAC-1
AGGGTCCTCTAGGAAA-1
AGGGTCCTCTCCTGAC-1
AGGGTCCTCTGTAACG-1
AGGGTGAAGCACTCGC-1
AGGGTGAAGGAAACGA-1
AGGGTGACACAGCTGC-1
AGGGTGACACAGTCAT-1
AGGGTGACATGGAATA-1
AGGGTGATCTACCTTA-1
AGGGTTTAGTGCCTCG-1
AGGGTTTAGTTGTCAC-1
AGGGTTTCAACTGATC-1
AGGGTTTCAAGGCAAC-1
AGGGTTTCAATTGTGC-1
AGGGTTTCAGGGAATC-1
AGGGTTTGTAGATCCT-1
AGGGTTTGTATGTCAC-1
AGGGTTTGTCCACATA-1
AGGGTTTGTCTTTCAT-1
AGGGTTTGTGAGATAT-1
AGGGTTTGTTGTGGCC-1
AGGGTTTTCATCTCTA-1
AGGGTTTTCCGCAGTG-1
AGGGTTTTCCTATGGA-1
AGGGTTTTCGTCTACC-1
AGGGTTTTCTTAGTTC-1
AGGTAGGAGAATAGTC-1
AGGTAGGAGCCACAAG-1
AGGTAGGAGCGTTCAT-1
AGGTAGGAGCTCGACC-1
AGGTAGGAGTCGAAAT-1
AGGTAGGAGTGGAAAG-1
AGGTAGGCAAGAGCTG-1
AGGTAGGCACACCTGG-1
AGGTAGGCACTCAGAT-1
AGGTAGGCACTGAGGA-1
AGGTAGGTCCCAGTGG-1
AGGTAGGTCTACTATC-1
AGGTAGGTCTGGTGCG-1
AGGTCATAGATAACAC-1
AGGTCATAGGCACCAA-1
AGGTCATAGGGATCTG-1
AGGTCATGTCATAACC-1
AGGTCATGTTTACACG-1
AGGTCATTCACCTGTC-1
AGGTCATTCTCTGGTC-1
AGGTCTAAGCATGTTC-1
AGGTCTAAGCGGACAT-1
AGGTCTACATCGAGCC-1
AGGTCTATCAAGAGGC-1
AGGTCTATCTCCTGTG-1
AGGTGTTAGAGAAGGT-1
AGGTGTTAGCTAATCC-1
AGGTGTTAGTTTCAGC-1
AGGTGTTCAACTCGTA-1
AGGTGTTCAGTGGTGA-1
AGGTGTTGTGATTCAC-1
AGGTGTTGTGGTCTCG-1
AGGTGTTGTTCGGCGT-1
AGGTGTTGTTCTCGTC-1
AGGTGTTTCCGGTTCT-1
AGGTGTTTCTCTGAGA-1
AGGTTACAGAAACACT-1
AGGTTACAGATTGTGA-1
AGGTTACAGCCAAGCA-1
AGGTTACAGCGTGAAC-1
AGGTTACAGGATAATC-1
AGGTTACCAAGAGATT-1
AGGTTACCAATAAGGT-1
AGGTTACCACACAGAG-1
AGGTTACCACCAAAGG-1
AGGTTACCACGTAGAG-1
AGGTTACCACGTTGGC-1
AGGTTACCATGGCTAT-1
AGGTTACGTACAGTAA-1
AGGTTACGTTCTCTAT-1
AGGTTACTCCCATAGA-1
AGGTTACTCCGATAAC-1
AGGTTACTCGCCGATG-1
AGGTTACTCGTGGAAG-1
AGGTTACTCTTCGTAT-1
AGGTTACTCTTGTGCC-1
AGGTTGTAGACGGTCA-1
AGGTTGTAGCTGCCAC-1
AGGTTGTAGCTTGTGT-1
AGGTTGTCAGGACGAT-1
AGGTTGTCATGACGAG-1
AGGTTGTCATGGGTCC-1
AGGTTGTCATTGACTG-1
AGGTTGTGTAACTTCG-1
AGGTTGTGTAGCTTTG-1
AGGTTGTGTTACCGTA-1
AGGTTGTGTTGTTGTG-1
AGGTTGTTCACTAGCA-1
AGGTTGTTCAGATTGC-1
AGGTTGTTCATCAGTG-1
AGGTTGTTCATGAGAA-1
AGGTTGTTCCACACAA-1
AGGTTGTTCCAGTGCG-1
AGGTTGTTCCCAGCGA-1
AGGTTGTTCCTAGCTC-1
AGGTTGTTCCTTGGAA-1
AGGTTGTTCGGCTTGG-1
AGGTTGTTCTATACTC-1
AGTAACCAGGCTGAAC-1
AGTAACCAGGGAGTGG-1
AGTAACCCACAAGGTG-1
AGTAACCCACCACATA-1
AGTAACCCAGGCCTGT-1
AGTAACCGTCCTTTGC-1
AGTAACCGTCGATTAC-1
AGTAACCGTGGAACAC-1
AGTAACCGTTCCTAAG-1
AGTAACCGTTTGTTCT-1
AGTACCAAGAATGTTG-1
AGTACCAAGGGTTAAT-1
AGTACCAAGGTAAACT-1
AGTACCACAGATCCAT-1
AGTACCACATCACGGC-1
AGTACCAGTCCAAATC-1
AGTACCAGTTAGCTAC-1
AGTACCATCACACCCT-1
AGTACCATCGACATTG-1
AGTACCATCGGAGATG-1
AGTACTGAGATGAACT-1
AGTACTGAGTTACGGG-1
AGTACTGCAAAGGCAC-1
AGTACTGCAATACGAA-1
AGTACTGCACAGCCAC-1
AGTACTGCAGATCCAT-1
AGTACTGCAGTCTACA-1
AGTACTGCATCATCTT-1
AGTACTGGTATGTCTG-1
AGTACTGGTCTACTGA-1
AGTACTGGTGAGAGGG-1
AGTACTGGTGTGTGGA-1
AGTACTGGTTTCACAG-1
AGTACTGTCGACTCCT-1
AGTAGCTAGGCTGAAC-1
AGTAGCTCAAGTAGTA-1
AGTAGCTCAATAAGGT-1
AGTAGCTCAATCCAGT-1
AGTAGCTCACACGTGC-1
AGTAGCTCAGGTGTGA-1
AGTAGCTCATTAAGCC-1
AGTAGCTGTCGTGGAA-1
AGTAGCTGTCTAATCG-1
AGTAGCTGTTCGGTAT-1
AGTAGCTTCGTTCAGA-1
AGTAGCTTCTATACGG-1
AGTAGTCAGACTCTAC-1
AGTAGTCAGGTAAACT-1
AGTAGTCAGGTCGCCT-1
AGTAGTCCAAGTATCC-1
AGTAGTCCAGGATGAC-1
AGTAGTCCAGGTGGAT-1
AGTAGTCGTATCACGT-1
AGTAGTCGTTCTAACG-1
AGTAGTCGTTGCGAAG-1
AGTAGTCTCATGACAC-1
AGTAGTCTCCAATGCA-1
AGTAGTCTCCATGATG-1
AGTAGTCTCGGTTCAA-1
AGTAGTCTCGTGCTCT-1
AGTAGTCTCTAGCCTC-1
AGTCAACAGCATCAGG-1
AGTCAACAGCGACTTT-1
AGTCAACAGGACGCAT-1
AGTCAACAGTCGGCCT-1
AGTCAACAGTGGATTA-1
AGTCAACCAACACGTT-1
AGTCAACCAAGTGATA-1
AGTCAACGTACGATCT-1
AGTCAACGTACTCCCT-1
AGTCAACGTAGACACG-1
AGTCAACGTAGATTGA-1
AGTCAACGTATGGTTC-1
AGTCAACTCAAGAATG-1
AGTCAACTCGAACGGA-1
AGTCAACTCGGTAACT-1
AGTCAACTCTTCCCGA-1
AGTCACAAGCCGATAG-1
AGTCACAAGCCGTTGC-1
AGTCACAAGCTGTTAC-1
AGTCACAAGGGTACAC-1
AGTCACAAGGTAAGTT-1
AGTCACAGTAGCCCTG-1
AGTCACAGTCGTGATT-1
AGTCACAGTCTGTGCG-1
AGTCACAGTGGGTCAA-1
AGTCACAGTGTCCACG-1
AGTCACAGTTGCGAAG-1
AGTCACATCAGCAATC-1
AGTCACATCCAGGACC-1
AGTCACATCCGAGAAG-1
AGTCACATCGAACCTA-1
AGTCACATCTGTGCAA-1
AGTCATGAGTTGAAAC-1
AGTCATGCACTAGTAC-1
AGTCATGGTAGTCACT-1
AGTCATGTCCATCACC-1
AGTCATGTCGCACGGT-1
AGTCTCCAGTTGCATC-1
AGTCTCCCACGTACTA-1
AGTCTCCGTACCCAGC-1
AGTCTCCGTTCGAAGG-1
AGTCTCCTCAATCTTC-1
AGTCTCCTCGAGTTGT-1
AGTCTCCTCGGAGTAG-1
AGTCTCCTCTAGCCTC-1
AGTGACTAGAGTTGTA-1
AGTGACTAGTGGATTA-1
AGTGACTCACTATCGA-1
AGTGACTGTATGGTAA-1
AGTGACTGTCCCAAAT-1
AGTGACTGTGATTGGG-1
AGTGACTGTGGCGCTT-1
AGTGACTGTGTGTACT-1
AGTGACTTCAGGGATG-1
AGTGACTTCTATCACT-1
AGTGATCAGAGCTGCA-1
AGTGATCAGCCGGATA-1
AGTGATCCAATTTCGG-1
AGTGATCCATCGCTAA-1
AGTGATCGTAGTTAGA-1
AGTGATCGTCTACAAC-1
AGTGATCGTTGGTAGG-1
AGTGCCGAGACCTTTG-1
AGTGCCGAGTAGGCCA-1
AGTGCCGCAGGTCAGA-1
AGTGCCGCATAAGCGG-1
AGTGCCGCATGAAGGC-1
AGTGCCGGTATTTCCT-1
AGTGCCGGTCTGCCTT-1
AGTGCCGGTTACGGAG-1
AGTGCCGGTTGGCTAT-1
AGTGCCGTCAGCGCGT-1
AGTGCCGTCATTTGCT-1
AGTGCCGTCCACTAGA-1
AGTGCCGTCCATCACC-1
AGTGCCGTCTGCTTAT-1
AGTGTTGAGCCAGTAG-1
AGTGTTGAGCCGAACA-1
AGTGTTGAGCTAATGA-1
AGTGTTGCAAAGGATT-1
AGTGTTGCAAGAATGT-1
AGTGTTGCAAGCACAG-1
AGTGTTGCACTGTGAT-1
AGTGTTGCAGTAGAAT-1
AGTGTTGCATCGGAAG-1
AGTGTTGGTACCAGAG-1
AGTGTTGGTACTGGGA-1
AGTGTTGGTGACAGCA-1
AGTGTTGGTGATAGTA-1
AGTGTTGGTGTCCACG-1
AGTGTTGTCAATCGGT-1
AGTGTTGTCCTTCTAA-1
AGTGTTGTCGTCTACC-1
AGTGTTGTCTTAGTTC-1
AGTTAGCCAATGCAAA-1
AGTTAGCCATCCTTGC-1
AGTTAGCGTCTACAGT-1
AGTTAGCGTGATCGTT-1
AGTTAGCGTGGTCAAG-1
AGTTAGCTCATGGTAC-1
AGTTAGCTCTAGCATG-1
AGTTAGCTCTCCAATT-1
AGTTCCCAGCCGATAG-1
AGTTCCCAGCCTGTGC-1
AGTTCCCAGCTTCATG-1
AGTTCCCAGGCAGGGA-1
AGTTCCCAGTGGAAGA-1
AGTTCCCCACATACTG-1
AGTTCCCCACTGTGAT-1
AGTTCCCCAGAGGGTT-1
AGTTCCCCAGTAGTGG-1
AGTTCCCGTCATCACA-1
AGTTCCCGTCTCCCTA-1
AGTTCCCGTTGTATGC-1
AGTTCCCTCCCGAGAC-1
AGTTCCCTCCGTATGA-1
AGTTCCCTCGCCACTT-1
AGTTCGAAGATGCTTC-1
AGTTCGACAATCGCAT-1
AGTTCGACACCCAAGC-1
AGTTCGACACGTGTGC-1
AGTTCGACAGACAAGC-1
AGTTCGATCCTCGCAT-1
AGTTCGATCCTGGGTG-1
AGTTCGATCGCCAGTG-1
ATACCGAAGACCAACG-1
ATACCGAAGCAACAAT-1
ATACCGAAGCGACCCT-1
ATACCGAAGGCTCCCA-1
ATACCGAAGTGTTCAC-1
ATACCGACAACACAGG-1
ATACCGACAAGTATAG-1
ATACCGACACGGCCAT-1
ATACCGACATCTAACG-1
ATACCGAGTAGTTAGA-1
ATACCGAGTGAGAACC-1
ATACCGATCACTACGA-1
ATACCGATCAGCTTGA-1
ATACCGATCATATGGC-1
ATACCGATCATGGTAC-1
ATACCGATCTACTGAG-1
ATACCGATCTTGGCTC-1
ATACCTTAGAATAGTC-1
ATACCTTAGATAGCAT-1
ATACCTTAGTAACAGT-1
ATACCTTAGTCGCCCA-1
ATACCTTCACGAAGAC-1
ATACCTTCACGGCTAC-1
ATACCTTCAGGCTTGC-1
ATACCTTCATAAGCAA-1
ATACCTTCATGCCGAC-1
ATACCTTGTAGGTGCA-1
ATACCTTGTCATCGCG-1
ATACCTTGTTCCGCTT-1
ATACCTTTCAACGCTA-1
ATACCTTTCCATCTAT-1
ATACCTTTCGACCATA-1
ATACTTCAGATGACAT-1
ATACTTCAGGTAAGAG-1
ATACTTCAGTCTGGAG-1
ATACTTCCAACCCTAA-1
ATACTTCCAGGCAATG-1
ATACTTCCATGAATCC-1
ATAGACCAGCCAGTAG-1
ATAGACCAGCGAACTG-1
ATAGACCAGGTTAGTA-1
ATAGACCAGTGGTGAC-1
ATAGACCCAACCTATG-1
[truncated: 8,753 more rows]
