# Supplementary material for: Unraveling the role of ADAMs in clinical heterogeneity and the immune microenvironment of hepatocellular carcinoma: insights from single-cell, spatial transcriptomics, and bulk RNA sequencing
Source: Front Immunol. 2024 Sep 13;15:1461424. doi: 10.3389/fimmu.2024.1461424 (PMC11427318; doi:10.3389/fimmu.2024.1461424)
Supplement: Supplementary file 10 [file DataSheet1.zip › Supplementary material---Raw data/Paracancerous tissue3/cells.tsv]

AAACCCAAGCATTGTC-1
AAACCCAAGCGTCAAG-1
AAACCCAAGGCGATAC-1
AAACCCAAGGGTGAAA-1
AAACCCAAGGTCATCT-1
AAACCCAAGTGAGGCT-1
AAACCCACAAACGAGC-1
AAACCCACAACAGAGC-1
AAACCCACAATCGCAT-1
AAACCCACACCAAAGG-1
AAACCCACACCTCTAC-1
AAACCCACAGAAATTG-1
AAACCCAGTAGCTCGC-1
AAACCCAGTAGCTTGT-1
AAACCCAGTAGTGGCA-1
AAACCCAGTTCGAAGG-1
AAACCCAGTTCGTAAC-1
AAACCCAGTTGTTGTG-1
AAACCCATCCCTGTTG-1
AAACGAAAGCGCGTTC-1
AAACGAAAGGATATAC-1
AAACGAAAGTGTTGAA-1
AAACGAACACAATTCG-1
AAACGAACACCAACAT-1
AAACGAACAGGCGAAT-1
AAACGAAGTACAGTAA-1
AAACGAAGTACATACC-1
AAACGAAGTCACCGAC-1
AAACGAAGTTAAACCC-1
AAACGAAGTTCGCGTG-1
AAACGAAGTTGTAAAG-1
AAACGAAGTTTACTGG-1
AAACGAATCAGCGCAC-1
AAACGAATCCTAGCTC-1
AAACGAATCGCCAATA-1
AAACGCTAGGAACGCT-1
AAACGCTAGGGCAATC-1
AAACGCTAGTGGAATT-1
AAACGCTCACAGTGTT-1
AAACGCTCACGACTAT-1
AAACGCTCATCTGGGC-1
AAACGCTGTTCCGTTC-1
AAACGCTTCACGTCCT-1
AAACGCTTCTCTTAAC-1
AAACGCTTCTTCTAAC-1
AAAGAACAGCGCCTCA-1
AAAGAACAGCTGACAG-1
AAAGAACAGGCAGGGA-1
AAAGAACAGGGAACAA-1
AAAGAACCACGAGGAT-1
AAAGAACCAGAGCCCT-1
AAAGAACCAGTATGAA-1
AAAGAACGTACAACGG-1
AAAGAACGTAGTTCCA-1
AAAGGATAGCCGCTTG-1
AAAGGATAGCGTGTCC-1
AAAGGATAGGTTGAGC-1
AAAGGATAGTCTGTAC-1
AAAGGATAGTGGCCTC-1
AAAGGATCAACCAGAG-1
AAAGGATCAAGTATCC-1
AAAGGATCACTCATAG-1
AAAGGATCATATACCG-1
AAAGGATCATCTATCT-1
AAAGGATCATGCAGGA-1
AAAGGATCATTGAGCT-1
AAAGGATCATTGCTGA-1
AAAGGATGTCACTTCC-1
AAAGGATGTCCTTGTC-1
AAAGGATGTCGGTACC-1
AAAGGATGTGAGTTTC-1
AAAGGATGTGCGCTCA-1
AAAGGATGTGTCCATA-1
AAAGGATTCATCGACA-1
AAAGGATTCATGCATG-1
AAAGGATTCCCTCAAC-1
AAAGGGCAGCTGACTT-1
AAAGGGCCAACAGCTT-1
AAAGGGCCAGGGAATC-1
AAAGGGCTCAACCTCC-1
AAAGGGCTCTCTGACC-1
AAAGGTAAGGAATTAC-1
AAAGGTAAGGGATCGT-1
AAAGGTAAGTCACTCA-1
AAAGGTAAGTTACTCG-1
AAAGGTACAACAGTGG-1
AAAGGTACACATGGTT-1
AAAGGTACAGCCGTCA-1
AAAGGTACAGGAGACT-1
AAAGGTACATGGAACG-1
AAAGGTAGTTTACCAG-1
AAAGGTATCAGACATC-1
AAAGGTATCAGTCACA-1
AAAGGTATCGCGTGCA-1
AAAGGTATCTCTAGGA-1
AAAGTCCAGAACGCGT-1
AAAGTCCAGCATAGGC-1
AAAGTCCAGTCAACAA-1
AAAGTCCAGTCTGCAT-1
AAAGTCCCAATTGCAC-1
AAAGTCCCACAATGTC-1
AAAGTCCCATTGTGCA-1
AAAGTCCGTACCCAGC-1
AAAGTCCGTATCATGC-1
AAAGTCCGTCCATACA-1
AAAGTCCTCCCATAAG-1
AAAGTCCTCTCTAAGG-1
AAAGTGAAGAATTTGG-1
AAAGTGAAGGAGGCAG-1
AAAGTGAAGTAACCGG-1
AAAGTGACAAATGCGG-1
AAAGTGACAGCCCAGT-1
AAAGTGACAGCTCATA-1
AAAGTGAGTACCCAGC-1
AAAGTGAGTACTCGCG-1
AAAGTGAGTGAACGGT-1
AAAGTGAGTGCACAAG-1
AAAGTGAGTGTCGCTG-1
AAAGTGAGTTATCTTC-1
AAAGTGAGTTGCTCAA-1
AAAGTGATCATTTACC-1
AAAGTGATCCTTGACC-1
AAAGTGATCTCCTACG-1
AAAGTGATCTGCGGGT-1
AAATGGAAGAGATCGC-1
AAATGGAAGCAACTTC-1
AAATGGAAGTAAGCAT-1
AAATGGAAGTAGATCA-1
AAATGGAAGTGTACCT-1
AAATGGACAAGTGGGT-1
AAATGGACAGAGTCAG-1
AAATGGATCGGCTCTT-1
AAATGGATCTTGCAAG-1
AACAAAGAGAAATTCG-1
AACAAAGAGAATTTGG-1
AACAAAGAGCTAAACA-1
AACAAAGAGCTGGCCT-1
AACAAAGAGTACTGGG-1
AACAAAGCAACACTAC-1
AACAAAGCACTCCTTG-1
AACAAAGGTAGTAAGT-1
AACAAAGGTCAGGAGT-1
AACAAAGGTCCACACG-1
AACAAAGGTGGCTAGA-1
AACAAAGGTGTTCAGT-1
AACAAAGGTTCGGTAT-1
AACAAAGTCATAGGCT-1
AACAAAGTCGCTAAAC-1
AACAAAGTCGGACTGC-1
AACAAAGTCGTTACCC-1
AACAAAGTCTCTTCAA-1
AACAACCAGCATGCGA-1
AACAACCAGCTTGTTG-1
AACAACCAGGCTATCT-1
AACAACCAGGGCAAGG-1
AACAACCAGGTCTACT-1
AACAACCAGTGAGTTA-1
AACAACCCACAAATGA-1
AACAACCCACAGTGAG-1
AACAACCCACCAGCCA-1
AACAACCCAGTTCCAA-1
AACAACCGTAACGATA-1
AACAACCGTGACTGTT-1
AACAACCTCATGGCCG-1
AACAACCTCGCATTGA-1
AACAACCTCTGCCTCA-1
AACAACCTCTTACCGC-1
AACAACCTCTTCTGTA-1
AACAAGAAGAAATCCA-1
AACAAGAAGCAGGCTA-1
AACAAGAAGTCGAGGT-1
AACAAGAAGTGCACCC-1
AACAAGAAGTGTCATC-1
AACAAGACACTGTGTA-1
AACAAGACATTGAAGA-1
AACAAGAGTACAGTCT-1
AACAAGAGTCAGTCCG-1
AACAAGAGTGAGACGT-1
AACAAGATCCCGTGAG-1
AACAAGATCGCGTGAC-1
AACAAGATCTCTCAAT-1
AACACACAGAAAGTCT-1
AACACACAGCAACAGC-1
AACACACAGGATCACG-1
AACACACCAGCTGTCG-1
AACACACGTAGACTGG-1
AACACACGTCAGGCAA-1
AACACACGTGTCACAT-1
AACACACTCAAAGACA-1
AACACACTCAAGTGGG-1
AACACACTCTCCATAT-1
AACACACTCTGCTTAT-1
AACACACTCTTACCAT-1
AACAGGGAGACATCAA-1
AACAGGGAGCACAAAT-1
AACAGGGAGCATACTC-1
AACAGGGAGCTCTTCC-1
AACAGGGAGGACGCAT-1
AACAGGGAGGTACTGG-1
AACAGGGAGGTCCCTG-1
AACAGGGCATGTTCAG-1
AACAGGGGTGACTGAG-1
AACAGGGGTTAAGGAT-1
AACAGGGGTTACCTTT-1
AACAGGGTCATAGACC-1
AACAGGGTCATGCAGT-1
AACAGGGTCTGCGATA-1
AACAGGGTCTGGACCG-1
AACCAACAGAAGTGTT-1
AACCAACAGACCTTTG-1
AACCAACAGAGTCTGG-1
AACCAACAGGTACATA-1
AACCAACGTATTTCGG-1
AACCAACGTGAATGAT-1
AACCAACTCACAAGAA-1
AACCAACTCGTTATCT-1
AACCACAAGCAGCCTC-1
AACCACAAGCCTTTGA-1
AACCACAAGGTTGAGC-1
AACCACACACGTGTGC-1
AACCACACATAATCCG-1
AACCACACATACCAGT-1
AACCACAGTCACTAGT-1
AACCACAGTCGAGTTT-1
AACCACAGTTCAGGTT-1
AACCACAGTTGCATTG-1
AACCATGAGACACACG-1
AACCATGAGGGATCAC-1
AACCATGAGTCCGTCG-1
AACCATGCAACCCTCT-1
AACCATGCACGACAGA-1
AACCATGCACGGATCC-1
AACCATGCACTGCGTG-1
AACCATGGTTTGTGGT-1
AACCATGTCATACGGT-1
AACCATGTCATTCATC-1
AACCATGTCGTAGGAG-1
AACCATGTCTACAGGT-1
AACCATGTCTGAGATC-1
AACCATGTCTTGCAAG-1
AACCCAAAGCCGATTT-1
AACCCAAAGGGTAGCT-1
AACCCAACAAACCATC-1
AACCCAACAACTGTGT-1
AACCCAACAAGGCCTC-1
AACCCAACAAGGCGTA-1
AACCCAACAATACCTG-1
AACCCAACATCGAACT-1
AACCCAAGTAACTTCG-1
AACCCAAGTAAGATAC-1
AACCCAAGTTCGGGTC-1
AACCCAATCACCGGGT-1
AACCCAATCTTACTGT-1
AACCTGAAGAAGCGAA-1
AACCTGACATTAAAGG-1
AACCTGAGTACGATTC-1
AACCTGAGTCACTTAG-1
AACCTGAGTGCAAGAC-1
AACCTGATCAGGGATG-1
AACCTGATCTGCTTAT-1
AACCTTTAGGCCGCTT-1
AACCTTTAGGCTCCCA-1
AACCTTTAGGTCGTGA-1
AACCTTTCATCCTGTC-1
AACCTTTGTAGGAGTC-1
AACCTTTGTGACTATC-1
AACCTTTGTTCCGTTC-1
AACCTTTTCCGTCACT-1
AACCTTTTCCTTTAGT-1
AACCTTTTCGGAATTC-1
AACCTTTTCGTTCGCT-1
AACCTTTTCTGAATCG-1
AACCTTTTCTGCTTTA-1
AACGAAAAGATGTTAG-1
AACGAAAAGCACTCAT-1
AACGAAAAGCCTGACC-1
AACGAAAAGTAAAGCT-1
AACGAAAAGTAACGAT-1
AACGAAACAAGTGATA-1
AACGAAACACTCCTGT-1
AACGAAACACTTCTCG-1
AACGAAACAGCGAGTA-1
AACGAAACAGGTAGTG-1
AACGAAATCCCAGTGG-1
AACGAAATCCGCTTAC-1
AACGAAATCCGTGCGA-1
AACGGGAAGAAGCGAA-1
AACGGGAAGGAACTCG-1
AACGGGAAGGCACTAG-1
AACGGGAAGGTCCCGT-1
AACGGGACAAAGGAGA-1
AACGGGACACTGTCCT-1
AACGGGACAGGGCTTC-1
AACGGGACATGAATAG-1
AACGGGATCAACCTTT-1
AACGGGATCTCTCGCA-1
AACGTCAAGACCAAAT-1
AACGTCAAGACTCATC-1
AACGTCAAGGAGTCTG-1
AACGTCAAGTCTACCA-1
AACGTCACAACATCGT-1
AACGTCACAGCTGCCA-1
AACGTCACATCCAATG-1
AACGTCACATGAATAG-1
AACGTCAGTGATATAG-1
AACGTCAGTGGCTGCT-1
AACGTCAGTTCAGCGC-1
AACGTCAGTTGCAAGG-1
AACGTCATCAGACTGT-1
AACGTCATCGCACGGT-1
AACGTCATCGCCCAGA-1
AACGTCATCGCTGACG-1
AACGTCATCTGCAGCG-1
AACGTCATCTTAAGGC-1
AACTTCTAGATAGGGA-1
AACTTCTAGCACGGAT-1
AACTTCTAGTCTTCGA-1
AACTTCTCAAGAGTGC-1
AACTTCTCAGATTAAG-1
AACTTCTCAGCGTACC-1
AACTTCTCATGAAGGC-1
AACTTCTCATTCTGTT-1
AACTTCTGTCAGATTC-1
AACTTCTGTCCAGTTA-1
AACTTCTGTTCGAGCC-1
AACTTCTTCATGGAGG-1
AACTTCTTCCATCCGT-1
AACTTCTTCTGACCCT-1
AACTTCTTCTGGTGGC-1
AAGAACAAGCGATGAC-1
AAGAACAGTCAGGTAG-1
AAGAACAGTGAGATCG-1
AAGAACATCATGCCAA-1
AAGACAAAGAACGTGC-1
AAGACAAAGCACCTGC-1
AAGACAAAGCTTTGTG-1
AAGACAAAGTCTGCGC-1
AAGACAACAACAGAGC-1
AAGACAACAATTCACG-1
AAGACAACAATTGCAC-1
AAGACAACAGCACCCA-1
AAGACAACATTCTGTT-1
AAGACAAGTACTAACC-1
AAGACAAGTAGGCAAC-1
AAGACAAGTCAAAGCG-1
AAGACAAGTGGCTTGC-1
AAGACAATCATAGCAC-1
AAGACAATCCGTGCGA-1
AAGACTCAGATACTGA-1
AAGACTCAGTAAACGT-1
AAGACTCAGTTGGAGC-1
AAGACTCCAACGATCT-1
AAGACTCCAGAGGACT-1
AAGACTCCATTACGGT-1
AAGACTCTCCGCGAGT-1
AAGACTCTCGAAGGAC-1
AAGACTCTCGGCGATC-1
AAGACTCTCGGTGCAC-1
AAGACTCTCTTAGCAG-1
AAGACTCTCTTGCGCT-1
AAGATAGAGAATTGCA-1
AAGATAGAGATGGCGT-1
AAGATAGAGCAAGTGC-1
AAGATAGAGGGCTTCC-1
AAGATAGAGTACTGGG-1
AAGATAGCAAATCCCA-1
AAGATAGCACTTTATC-1
AAGATAGCAGTAGAAT-1
AAGATAGGTGGACTGA-1
AAGATAGTCACATTGG-1
AAGATAGTCCTGGGTG-1
AAGATAGTCGGAATGG-1
AAGCATCAGAACTGAT-1
AAGCATCAGAGGCTGT-1
AAGCATCAGCGACAGT-1
AAGCATCAGCGTCAAG-1
AAGCATCAGGAAAGAC-1
AAGCATCAGGACGCAT-1
AAGCATCAGTAATCCC-1
AAGCATCAGTGTTGTC-1
AAGCATCCAACGTTAC-1
AAGCATCCACAATGAA-1
AAGCATCCACACTGGC-1
AAGCATCCACTTGTCC-1
AAGCATCCAGGAAGTC-1
AAGCATCCAGTCCCGA-1
AAGCATCGTCACTCGG-1
AAGCATCTCAAAGCCT-1
AAGCATCTCCAAAGGG-1
AAGCATCTCCAACCGG-1
AAGCATCTCCTACAAG-1
AAGCATCTCGGAGCAA-1
AAGCCATAGTGGCCTC-1
AAGCCATCAACTGCCG-1
AAGCCATCAAGATGGC-1
AAGCCATCAGGATCTT-1
AAGCCATCATAATCCG-1
AAGCCATCATGTACGT-1
AAGCCATGTCGCACGT-1
AAGCCATGTGTCCTAA-1
AAGCGAGAGATAACAC-1
AAGCGAGAGGTGAGCT-1
AAGCGAGAGTGTTCAC-1
AAGCGAGAGTGTTGTC-1
AAGCGAGAGTTGCTGT-1
AAGCGAGCACCTGCTT-1
AAGCGAGGTAGATTAG-1
AAGCGAGTCCCTTCCC-1
AAGCGAGTCCGCACGA-1
AAGCGAGTCCGGACGT-1
AAGCGAGTCTACACTT-1
AAGCGTTAGAAGCCAC-1
AAGCGTTAGAGTTGAT-1
AAGCGTTCAACCGGAA-1
AAGCGTTCACAATGAA-1
AAGCGTTCACTCACTC-1
AAGCGTTGTGGCTCTG-1
AAGCGTTGTTCCATTT-1
AAGCGTTTCAGACTGT-1
AAGCGTTTCCCACAGG-1
AAGCGTTTCGGCGATC-1
AAGCGTTTCTCCCAAC-1
AAGGAATAGATCGCTT-1
AAGGAATAGCTTCGTA-1
AAGGAATAGGATTTCC-1
AAGGAATAGTAGGCCA-1
AAGGAATCACACGGTC-1
AAGGAATGTGGTCTAT-1
AAGGAATGTTATTCCT-1
AAGGAATTCCATGCAA-1
AAGGAATTCCTCCACA-1
AAGGAATTCGGCCAAC-1
AAGGAATTCTTAGGAC-1
AAGGTAAAGAGCTGAC-1
AAGGTAAAGGTCGACA-1
AAGGTAAAGTAATACG-1
AAGGTAAAGTTAGTGA-1
AAGGTAACAAATCGGG-1
AAGGTAACATCAGCGC-1
AAGGTAAGTCCGTTTC-1
AAGGTAAGTCGAGATG-1
AAGGTAAGTGCGGTAA-1
AAGGTAAGTGTAAATG-1
AAGGTAATCAAGGTGG-1
AAGGTAATCAGAGTTC-1
AAGGTAATCCCTCAAC-1
AAGGTAATCCGCAGTG-1
AAGGTAATCCTGTTAT-1
AAGGTAATCTCACTCG-1
AAGGTAATCTTAGTTC-1
AAGTACCAGAAATGGG-1
AAGTACCAGACATAGT-1
AAGTACCAGACTGTTC-1
AAGTACCAGAGTGTGC-1
AAGTACCAGGCCACCT-1
AAGTACCCACCCAAGC-1
AAGTACCCATTGACAC-1
AAGTACCCATTGTCGA-1
AAGTACCGTATCTTCT-1
AAGTACCTCACCTCAC-1
AAGTACCTCCATGAGT-1
AAGTACCTCTGATGGT-1
AAGTCGTAGCATGCAG-1
AAGTCGTAGCGACTAG-1
AAGTCGTAGGTGCATG-1
AAGTCGTCAACAAGTA-1
AAGTCGTCAATCACGT-1
AAGTCGTCAGTTTCAG-1
AAGTCGTCATCCTTGC-1
AAGTCGTGTATGAAAC-1
AAGTCGTGTCCATAGT-1
AAGTCGTGTCGCATCG-1
AAGTCGTTCAATCCAG-1
AAGTCGTTCTCCGTGT-1
AAGTCGTTCTCCTGCA-1
AAGTCGTTCTTACGTT-1
AAGTGAAAGAAAGTCT-1
AAGTGAAAGATGTAGT-1
AAGTGAAAGGGTACAC-1
AAGTGAAAGGTCATCT-1
AAGTGAAAGGTGCAGT-1
AAGTGAAAGTAATCCC-1
AAGTGAAAGTGCAGCA-1
AAGTGAAGTAGAGATT-1
AAGTGAAGTGGGCTTC-1
AAGTGAAGTTCCGCAG-1
AAGTGAATCATGAGAA-1
AAGTGAATCCTAGCCT-1
AAGTGAATCCTGTTAT-1
AAGTGAATCTCTCCGA-1
AAGTGAATCTTCGCTG-1
AAGTTCGAGAACCCGA-1
AAGTTCGAGATTACCC-1
AAGTTCGAGCGAACTG-1
AAGTTCGAGTATAGAC-1
AAGTTCGCAAGGCGTA-1
AAGTTCGCACGCTGCA-1
AAGTTCGCATAGGAGC-1
AAGTTCGCATGTTCAG-1
AAGTTCGGTAGCGTAG-1
AAGTTCGGTCAGACGA-1
AAGTTCGGTGAGGCAT-1
AAGTTCGGTTCATCGA-1
AAGTTCGGTTTCCAAG-1
AATAGAGAGGGCGAAG-1
AATAGAGCACATGAAA-1
AATAGAGCAGATCATC-1
AATAGAGCATATGGCT-1
AATAGAGCATCTAGAC-1
AATAGAGGTAAGTAGT-1
AATAGAGGTACCGCGT-1
AATAGAGGTAGATCCT-1
AATAGAGGTCCGAAGA-1
AATAGAGGTGAACCGA-1
AATAGAGGTTTACTGG-1
AATAGAGTCATACAGC-1
AATAGAGTCATCGCAA-1
AATAGAGTCATTCGGA-1
AATAGAGTCCTGATAG-1
AATAGAGTCGATAACC-1
AATAGAGTCTTCACGC-1
AATCACGAGATAACGT-1
AATCACGAGATTCGAA-1
AATCACGCAAACAGGC-1
AATCACGCAACGACAG-1
AATCACGCAATCTCTT-1
AATCACGCACTATCCC-1
AATCACGCAGATTCGT-1
AATCACGCAGCAGTCC-1
AATCACGCATCAGCAT-1
AATCACGGTAATCAGA-1
AATCACGGTACCATAC-1
AATCACGGTACGTGTT-1
AATCACGGTCACATTG-1
AATCACGGTGCCTACG-1
AATCACGGTGTAAATG-1
AATCACGGTTCAAAGA-1
AATCACGTCAGCTTGA-1
AATCACGTCTATCGTT-1
AATCGACAGATGCGAC-1
AATCGACAGGAACGCT-1
AATCGACAGGGTCAAC-1
AATCGACCACGCCAGT-1
AATCGACGTATTGAGA-1
AATCGACGTCATTCCC-1
AATCGACGTGCGGCTT-1
AATCGACTCCATTCGC-1
AATCGACTCGCTCCTA-1
AATCGACTCTCTCGCA-1
AATCGACTCTCTGAGA-1
AATCGTGAGAAACTAC-1
AATCGTGAGGGAGGAC-1
AATCGTGAGTTTGGCT-1
AATCGTGCAAATTAGG-1
AATCGTGCACGACAGA-1
AATCGTGCAGGCTATT-1
AATCGTGCATCGATGT-1
AATCGTGTCCATTTCA-1
AATCGTGTCCCATGGG-1
AATCGTGTCTGACGCG-1
AATCGTGTCTGCTTTA-1
AATGAAGAGCTCCACG-1
AATGAAGAGTGCGCTC-1
AATGAAGAGTTCAACC-1
AATGAAGCAGGCGATA-1
AATGAAGCATCACGGC-1
AATGAAGGTCAAGCCC-1
AATGAAGGTCATAACC-1
AATGAAGGTGTAACGG-1
AATGAAGGTTTGATCG-1
AATGAAGTCCCTTGGT-1
AATGAAGTCCGCACTT-1
AATGAAGTCCTCGCAT-1
AATGACCAGGACAGTC-1
AATGACCAGTAATTGG-1
AATGACCCAACGACTT-1
AATGACCCACAACGAG-1
AATGACCGTACTCAAC-1
AATGACCGTAGTGTGG-1
AATGACCGTCTACAGT-1
AATGACCGTCTTAGTG-1
AATGACCGTGTGCCTG-1
AATGACCGTGTTGACT-1
AATGACCGTTGCCGCA-1
AATGACCGTTTGGGTT-1
AATGACCTCATCCCGT-1
AATGACCTCATCGCTC-1
AATGACCTCATTTACC-1
AATGACCTCCCATGGG-1
AATGACCTCCCTCAAC-1
AATGACCTCCTACACC-1
AATGACCTCGGTCGGT-1
AATGCCAAGAGTCTGG-1
AATGCCAAGATCACCT-1
AATGCCAAGATGGGCT-1
AATGCCAAGGGAGAAT-1
AATGCCACAAACCGGA-1
AATGCCACAGAGTGAC-1
AATGCCAGTCCGGTGT-1
AATGCCAGTGGTTCTA-1
AATGCCAGTTCACGAT-1
AATGCCAGTTTGACAC-1
AATGCCATCAATGTCG-1
AATGCCATCATCCCGT-1
AATGCCATCTACTGCC-1
AATGCCATCTGTAAGC-1
AATGGAAAGAGTTGTA-1
AATGGAAAGCTGACAG-1
AATGGAAAGTGGAAAG-1
AATGGAACACGCGTCA-1
AATGGAACAGAGTCAG-1
AATGGAACAGCGTGCT-1
AATGGAACAGGACGAT-1
AATGGAACAGTATACC-1
AATGGAACAGTTGTCA-1
AATGGAACATTGGATC-1
AATGGAAGTGTAGGAC-1
AATGGAAGTTGTAGCT-1
AATGGCTAGAAGCCAC-1
AATGGCTAGAATCGAT-1
AATGGCTAGAGAGCGG-1
AATGGCTAGAGTCGAC-1
AATGGCTAGGCCTTGC-1
AATGGCTAGGGCAGAG-1
AATGGCTCACGTCTCT-1
AATGGCTCATAGAGGC-1
AATGGCTGTCATTCCC-1
AATGGCTGTTCGGCCA-1
AATGGCTGTTGTAAAG-1
AATGGCTTCTGATTCT-1
AATGGCTTCTGGGCGT-1
AATTCCTCACACGCCA-1
AATTCCTCACCTAAAC-1
AATTCCTCACTCAAGT-1
AATTCCTCAGACAAAT-1
AATTCCTCATCCGGCA-1
AATTCCTCATCCTTCG-1
AATTCCTCATCCTTGC-1
AATTCCTGTAGCTTTG-1
AATTCCTGTAGTCCTA-1
AATTCCTGTTAACAGA-1
AATTCCTTCAGGAAAT-1
AATTCCTTCCTCACCA-1
AATTCCTTCGAAACAA-1
AATTCCTTCGCAGATT-1
AATTTCCAGAGAGGTA-1
AATTTCCAGATCGCCC-1
AATTTCCAGCACTCGC-1
AATTTCCAGCTCCCTT-1
AATTTCCAGCTGAGCA-1
AATTTCCAGGTCTGGA-1
AATTTCCAGTCTAGAA-1
AATTTCCAGTGTCATC-1
AATTTCCAGTTGGCGA-1
AATTTCCCAACTTGCA-1
AATTTCCCACTCCACT-1
AATTTCCGTCAAGGCA-1
AATTTCCGTGAGCTCC-1
AATTTCCGTTTCCCAC-1
ACAAAGAAGCCTGCCA-1
ACAAAGAAGCGGATCA-1
ACAAAGACAGAGTTCT-1
ACAAAGACATCGGCCA-1
ACAAAGACATGGCCCA-1
ACAAAGATCACGATCA-1
ACAAAGATCCCAATAG-1
ACAAAGATCGATTGAC-1
ACAACCAAGAGAGCGG-1
ACAACCAAGATCCCGC-1
ACAACCAAGATTGAGT-1
ACAACCAAGCAGCCTC-1
ACAACCAAGTGGAAAG-1
ACAACCACAGCCTTCT-1
ACAACCACAGCTGTCG-1
ACAACCACATTCTTCA-1
ACAACCAGTTCTCTAT-1
ACAACCAGTTGCTTGA-1
ACAAGCTAGAGTATAC-1
ACAAGCTAGCAACTCT-1
ACAAGCTAGGACAGTC-1
ACAAGCTAGGCCTTGC-1
ACAAGCTAGTAGGATT-1
ACAAGCTAGTCACGAG-1
ACAAGCTAGTTGGGAC-1
ACAAGCTCAACGTAAA-1
ACAAGCTGTACTAAGA-1
ACAAGCTGTCGGAAAC-1
ACAAGCTGTCTGATAC-1
ACAAGCTGTCTGATCA-1
ACAAGCTGTCTTCCGT-1
ACAAGCTGTGGTAATA-1
ACAAGCTGTTGCAACT-1
ACAAGCTTCACTGAAC-1
ACAAGCTTCCAAAGGG-1
ACAAGCTTCTCATTTG-1
ACACAGTAGACGATAT-1
ACACAGTAGATTGTGA-1
ACACAGTAGCTATCTG-1
ACACAGTAGGAGAATG-1
ACACAGTCACACTGGC-1
ACACAGTGTCGTACTA-1
ACACAGTGTCGTGGAA-1
ACACAGTGTGATTCTG-1
ACACAGTGTGCAAGAC-1
ACACAGTGTGGCAGAT-1
ACACAGTGTTAGGAGC-1
ACACAGTTCATTCGGA-1
ACACAGTTCATTGAGC-1
ACACAGTTCGTGTCAA-1
ACACAGTTCTAGTACG-1
ACACAGTTCTATCCAT-1
ACACAGTTCTCGTGGG-1
ACACCAAAGATGGCAC-1
ACACCAAAGCATGATA-1
ACACCAAAGCGAAACC-1
ACACCAAAGCTAGAGC-1
ACACCAAAGTTCCGGC-1
ACACCAACAAGTCCAT-1
ACACCAACAATGTCTG-1
ACACCAAGTAATTAGG-1
ACACCAAGTGAGCCAA-1
ACACCAAGTTGCCGCA-1
ACACCAATCCGACAGC-1
ACACCAATCGTGTTCC-1
ACACCAATCTCTATAC-1
ACACCAATCTGCGATA-1
ACACGCGAGCTAGAGC-1
ACACGCGAGGAGTATT-1
ACACGCGAGTGATTCC-1
ACACGCGAGTGGTTGG-1
ACACGCGCACGCCAGT-1
ACACGCGGTAACAAGT-1
ACACGCGGTAAGAACT-1
ACACGCGGTCCGGTGT-1
ACACGCGGTGGCTGCT-1
ACACGCGGTTAAAGTG-1
ACACGCGGTTCGCGTG-1
ACACGCGTCGACATAC-1
ACACGCGTCTAATTCC-1
ACACTGAAGATTAGAC-1
ACACTGAAGCGTTCCG-1
ACACTGAAGTGCAGGT-1
ACACTGAAGTGGATTA-1
ACACTGAAGTTGCGCC-1
ACACTGACAAAGGATT-1
ACACTGACACGCTATA-1
ACACTGACAGGCACTC-1
ACACTGACATGGCTGC-1
ACACTGACATTCTCCG-1
ACACTGAGTCCATACA-1
ACACTGAGTCTCCCTA-1
ACACTGAGTGCTGCAC-1
ACACTGAGTGGTCCCA-1
ACACTGATCACCGGTG-1
ACACTGATCGAAATCC-1
ACACTGATCGTGTCAA-1
ACAGAAAAGAGCATAT-1
ACAGAAACATATCTCT-1
ACAGAAACATCATTTC-1
ACAGAAAGTCTACATG-1
ACAGAAAGTGCAACGA-1
ACAGAAATCGGCACTG-1
ACAGCCGAGAACAGGA-1
ACAGCCGAGCATCCCG-1
ACAGCCGAGGATCACG-1
ACAGCCGAGTAGGCCA-1
ACAGCCGCACGAGGTA-1
ACAGCCGCATATCTCT-1
ACAGCCGCATCCGCGA-1
ACAGCCGCATTAAGCC-1
ACAGCCGGTAGAGGAA-1
ACAGCCGGTATCCTCC-1
ACAGCCGGTGCCTACG-1
ACAGCCGGTTGGTGTT-1
ACAGCCGTCATGACAC-1
ACAGCCGTCCATTGCC-1
ACAGCCGTCCCTCTTT-1
ACAGCCGTCTGTGCGG-1
ACAGGGAAGAGAGCCT-1
ACAGGGAAGGATGTTA-1
ACAGGGACAATGAGCG-1
ACAGGGACACATAGCT-1
ACAGGGACAGATTAAG-1
ACAGGGACAGCATTGT-1
ACAGGGACAGCGACCT-1
ACAGGGAGTAGTCGTT-1
ACAGGGAGTCACAATC-1
ACAGGGAGTGTGTGTT-1
ACAGGGAGTTCTCCAC-1
ACAGGGATCAGTGTTG-1
ACAGGGATCATCCCGT-1
ACAGGGATCCCTATTA-1
ACAGGGATCTGAGTCA-1
ACAGGGATCTGGGCAC-1
ACATCCCAGAGCCTGA-1
ACATCCCAGATTGCGG-1
ACATCCCAGCGGTAAC-1
ACATCCCAGGAACATT-1
ACATCCCAGGCTATCT-1
ACATCCCCAACTAGAA-1
ACATCCCCACAGCATT-1
ACATCCCCACTGATTG-1
ACATCCCCATTCCTCG-1
ACATCCCGTCCAAGAG-1
ACATCCCTCAGCACCG-1
ACATCCCTCGGTTAGT-1
ACATCCCTCGTCCTCA-1
ACATCCCTCGTTCTCG-1
ACATCGAAGACTTCAC-1
ACATCGAAGATCCCAT-1
ACATCGAAGATGCCGA-1
ACATCGAAGTCCCGAC-1
ACATCGACAAAGCTCT-1
ACATCGACAAATTGCC-1
ACATCGACACAAGCTT-1
ACATCGACAGGGAATC-1
ACATCGAGTAACTGCT-1
ACATCGAGTATTTCCT-1
ACATCGATCCTAGCGG-1
ACATCGATCGCCAACG-1
ACATCGATCGGCTATA-1
ACATGCAAGCCTGAGA-1
ACATGCAAGGAAAGGT-1
ACATGCACAACTGCTA-1
ACATGCAGTAAGATAC-1
ACATGCAGTACGATCT-1
ACATGCATCTCCTGAC-1
ACATGCATCTGCGATA-1
ACATTTCAGACTTGTC-1
ACATTTCAGCTGTCCG-1
ACATTTCAGTCGTTAC-1
ACATTTCCAAACGTGG-1
ACATTTCCAATCGCCG-1
ACATTTCCATCCGTGG-1
ACATTTCGTCACGACC-1
ACATTTCGTTCTCGCT-1
ACATTTCGTTCTGACA-1
ACATTTCGTTTCGCTC-1
ACATTTCTCACTACTT-1
ACATTTCTCCTATTTG-1
ACATTTCTCCTCGCAT-1
ACATTTCTCTAGATCG-1
ACATTTCTCTGGACTA-1
ACCAAACAGACATCCT-1
ACCAAACAGATACGAT-1
ACCAAACAGCCTAACT-1
ACCAAACAGTCCGCCA-1
ACCAAACCACGTCTCT-1
ACCAAACCAGGCATGA-1
ACCAAACCAGGCTATT-1
ACCAAACCATAACCCA-1
ACCAAACCATGACGGA-1
ACCAAACGTAGTCGGA-1
ACCAAACGTATGATCC-1
ACCAAACGTTCGGGTC-1
ACCAAACGTTTGGAGG-1
ACCAAACTCACGGGAA-1
ACCAAACTCCTAGCTC-1
ACCAAACTCGCCATAA-1
ACCAAACTCGTAATGC-1
ACCAAACTCGTTGTGA-1
ACCAAACTCTTGTTAC-1
ACCAACAAGAATAGTC-1
ACCAACAAGCAACTTC-1
ACCAACAAGCAGGCAT-1
ACCAACAAGGGATCTG-1
ACCAACAAGGTTCACT-1
ACCAACACAACGACTT-1
ACCAACACACCCTAAA-1
ACCAACACATATCGGT-1
ACCAACAGTACATACC-1
ACCAACAGTATCCTTT-1
ACCAACAGTGAAAGTT-1
ACCAACAGTGCTTCAA-1
ACCAACAGTTAAGTCC-1
ACCAACATCGTAATGC-1
ACCAACATCTGAGGCC-1
ACCAACATCTGTCCCA-1
ACCAACATCTTGTGCC-1
ACCACAAAGACGCCCT-1
ACCACAAAGAGGCCAT-1
ACCACAAAGCTAAGTA-1
ACCACAACAGCTATAC-1
ACCACAACAGCTTTGA-1
ACCACAACATCGATGT-1
ACCACAAGTATTCCTT-1
ACCACAAGTGAGCCAA-1
ACCACAAGTGCATCTA-1
ACCACAAGTTTACGAC-1
ACCACAATCACCATAG-1
ACCACAATCATAGACC-1
ACCACAATCCCAGTGG-1
ACCACAATCGCCAGAC-1
ACCACAATCTGGGCAC-1
ACCATTTAGGTCATCT-1
ACCATTTAGTCGGGAT-1
ACCATTTCAAGACTGG-1
ACCATTTCAATCACGT-1
ACCATTTCAATCTGCA-1
ACCATTTCAGCGTACC-1
ACCATTTGTAACATAG-1
ACCATTTGTGGAAGTC-1
ACCATTTGTGGGTATG-1
ACCATTTGTTCTCCTG-1
ACCATTTTCCCATTCG-1
ACCATTTTCGGCATAT-1
ACCCAAAAGGATTTAG-1
ACCCAAAGTATCTTCT-1
ACCCAAATCATCACAG-1
ACCCAAATCCACTAGA-1
ACCCTCAAGACCAAGC-1
ACCCTCAAGCCAAGGT-1
ACCCTCAAGGTAGCAC-1
ACCCTCACACACCGAC-1
ACCCTCACATAAGCGG-1
ACCCTCACATCCGGTG-1
ACCCTCAGTAGCCCTG-1
ACCCTCAGTAGGTAGC-1
ACCCTCAGTGCCTTCT-1
ACCCTCAGTTGATGTC-1
ACCCTCATCTGAGGTT-1
ACCCTTGAGCTAGATA-1
ACCCTTGAGGCGTTGA-1
ACCCTTGCAGCTCGGT-1
ACCCTTGGTATTTCGG-1
ACCCTTGGTCCCTGAG-1
ACCCTTGGTGATAGAT-1
ACCCTTGGTTATGTCG-1
ACCCTTGGTTCTCTCG-1
ACCCTTGTCCCTCTAG-1
ACCCTTGTCGCCATAA-1
ACCCTTGTCGTCAAAC-1
ACCGTTCAGGGTGAAA-1
ACCGTTCAGTGTTCAC-1
ACCGTTCGTACACGTT-1
ACCGTTCGTGGATCGA-1
ACCGTTCGTTTCGCTC-1
ACCGTTCTCCCTCGAT-1
ACCGTTCTCCGCACTT-1
ACCGTTCTCCTTATGT-1
ACCGTTCTCTAGCCTC-1
ACCTACCAGCCTGACC-1
ACCTACCAGGCTATCT-1
ACCTACCAGGTTGGAC-1
ACCTACCCACTTCCTG-1
ACCTACCGTCGTGGAA-1
ACCTACCGTGGTCTAT-1
ACCTACCTCAAATAGG-1
ACCTACCTCAGGACGA-1
ACCTACCTCATCCTAT-1
ACCTGAAAGAAGTGTT-1
ACCTGAAAGACAACAT-1
ACCTGAAAGGCTAAAT-1
ACCTGAAAGTAATTGG-1
ACCTGAAAGTGCTACT-1
ACCTGAAAGTTGCGAG-1
ACCTGAAAGTTTGTCG-1
ACCTGAACAACCACGC-1
ACCTGAACAATATCCG-1
ACCTGAACAGCGTTTA-1
ACCTGAACAGTAACGG-1
ACCTGAACATCGGAAG-1
ACCTGAAGTACCTATG-1
ACCTGAAGTCCTTTGC-1
ACCTGAAGTTCAGTAC-1
ACCTGAATCCGGTTCT-1
ACCTGAATCGACATAC-1
ACCTGAATCGTAATGC-1
ACCTGTCAGTCAGCCC-1
ACCTGTCCACGACCTG-1
ACCTGTCCAGATCCTA-1
ACCTGTCCAGGATCTT-1
ACCTGTCCATCGAAGG-1
ACCTGTCGTAGTCACT-1
ACCTGTCGTGATAGTA-1
ACCTGTCGTTCTCTAT-1
ACCTGTCTCACTGCTC-1
ACCTGTCTCTATCGCC-1
ACCTGTCTCTCAATCT-1
ACCTGTCTCTGCTGAA-1
ACCTGTCTCTGGCTGG-1
ACGATCAAGCCAAGTG-1
ACGATCAAGTAGACAT-1
ACGATCACACAACATC-1
ACGATCACACCCTTAC-1
ACGATCACACGCGTCA-1
ACGATCACATTGAAAG-1
ACGATCAGTACCGGAA-1
ACGATCAGTTCAAGGG-1
ACGATCATCCAAGCCG-1
ACGATCATCGTTCCCA-1
ACGATCATCTCATGCC-1
ACGATCATCTCCCTAG-1
ACGATGTAGCGAATGC-1
ACGATGTAGGTTACCT-1
ACGATGTCAGGCATGA-1
ACGATGTGTAAGATTG-1
ACGATGTGTGCGGCTT-1
ACGATGTTCAAATGAG-1
ACGCACGAGATGGTAT-1
ACGCACGAGTCGTCTA-1
ACGCACGAGTGCGACA-1
ACGCACGCAAGGCAAC-1
ACGCACGCAAGTCCCG-1
ACGCACGCAAGTTTGC-1
ACGCACGCACGACTAT-1
ACGCACGCAGCTATTG-1
ACGCACGCATGCCATA-1
ACGCACGCATGCCGAC-1
ACGCACGGTACAGTTC-1
ACGCACGGTAGCGTCC-1
ACGCACGGTCCCTCAT-1
ACGCACGGTGAGCCAA-1
ACGCACGGTGAGTTGG-1
ACGCACGTCCAACCAA-1
ACGCACGTCGACATAC-1
ACGCACGTCTAACGCA-1
ACGCACGTCTCTATAC-1
ACGCACGTCTGGGCCA-1
ACGGAAGCAACGCATT-1
ACGGAAGCAATAGAGT-1
ACGGAAGCACACAGAG-1
ACGGAAGCACTTGGCG-1
ACGGAAGCAGCGGATA-1
ACGGAAGGTATCGAAA-1
ACGGAAGGTCGTCTCT-1
ACGGAAGGTCTTGAAC-1
ACGGAAGGTTAGTCGT-1
ACGGAAGTCCAGCTCT-1
ACGGAAGTCTCGGTCT-1
ACGGAAGTCTCTATGT-1
ACGGGTCAGAGCCATG-1
ACGGGTCAGATGACAT-1
ACGGGTCAGGAAACGA-1
ACGGGTCCATCGTTCC-1
ACGGGTCGTATCCCTC-1
ACGGGTCGTATGTCAC-1
ACGGGTCGTCCTACGG-1
ACGGGTCGTGTCCGGT-1
ACGGGTCGTTCCAAAC-1
ACGGGTCTCATCGACA-1
ACGGGTCTCCGGACTG-1
ACGGGTCTCTGGACTA-1
ACGGTCGAGCTGACAG-1
ACGGTCGAGGCGAAGG-1
ACGGTCGAGGCTCAAG-1
ACGGTCGAGGGTTAAT-1
ACGGTCGCAAGCTACT-1
ACGGTCGCAGAGGCAT-1
ACGGTCGGTAACATCC-1
ACGGTCGGTATACAGA-1
ACGGTCGGTCACCGCA-1
ACGGTCGGTCTCTCCA-1
ACGGTCGTCCCTCTCC-1
ACGGTCGTCCTGCCAT-1
ACGGTTAAGGATACCG-1
ACGGTTAAGGTCCCGT-1
ACGGTTAAGTATGTAG-1
ACGGTTACAAATCGTC-1
ACGGTTACACGGTGTC-1
ACGGTTACAGATTAAG-1
ACGGTTAGTCTGTTAG-1
ACGGTTAGTGTTCGTA-1
ACGGTTAGTTGCTGAT-1
ACGGTTATCAAACGTC-1
ACGTAACAGCCTAACT-1
ACGTAACAGCTGAAGC-1
ACGTAACAGGATCATA-1
ACGTAACAGTAACGTA-1
ACGTAACAGTAGACAT-1
ACGTAACAGTAGCATA-1
ACGTAACCAATTTCGG-1
ACGTAACCATATTCGG-1
ACGTAACCATGGGTTT-1
ACGTAACGTCTGTGTA-1
ACGTAACGTGAATGTA-1
ACGTAACGTTGCAAGG-1
ACGTAACGTTGGATCT-1
ACGTAACTCATCTACT-1
ACGTAACTCCACAAGT-1
ACGTAACTCCTTATCA-1
ACGTAACTCTACTCAT-1
ACGTACAAGACTAGAT-1
ACGTACAAGAGTCACG-1
ACGTACAAGGACAGTC-1
ACGTACAAGGCATCAG-1
ACGTACAAGTGGATAT-1
ACGTACACACGGTCTG-1
ACGTACACACTATCGA-1
ACGTACACAGAGATTA-1
ACGTACACATATCGGT-1
ACGTACAGTCCGGCAT-1
ACGTACAGTCGTGATT-1
ACGTACAGTTGGGTAG-1
ACGTACAGTTGTTTGG-1
ACGTACATCTCCTGTG-1
ACGTAGTAGCTGGCTC-1
ACGTAGTCACAAGTGG-1
ACGTAGTCACTCACTC-1
ACGTAGTGTACTGCCG-1
ACGTAGTGTATCGGTT-1
ACGTAGTGTCCGGACT-1
ACGTAGTGTCTGCAAT-1
ACGTAGTGTGCCTTCT-1
ACGTAGTTCAGATGCT-1
ACGTAGTTCAGCGCGT-1
ACGTAGTTCTCCTACG-1
ACGTCCTAGCTACAAA-1
ACGTCCTAGGACTGGT-1
ACGTCCTAGTGTTGTC-1
ACGTCCTCAACGTAAA-1
ACGTCCTCAACTGCTA-1
ACGTCCTCAATTTCGG-1
ACGTCCTCACCAATTG-1
ACGTCCTCATTGAGGG-1
ACGTCCTGTCAGTCGC-1
ACGTCCTGTGAACTAA-1
ACGTCCTGTGACCTGC-1
ACGTCCTGTGCAAGAC-1
ACGTCCTGTGCAATAA-1
ACGTCCTGTGTGAGCA-1
ACGTCCTTCCAGCAAT-1
ACGTCCTTCCTTGAAG-1
ACGTTCCAGAAGAGCA-1
ACGTTCCAGCGGTAAC-1
ACGTTCCAGGAACGTC-1
ACGTTCCAGGATGGCT-1
ACGTTCCCAAGAGTTA-1
ACGTTCCGTATTTCCT-1
ACGTTCCGTCACCCTT-1
ACGTTCCGTGAATATG-1
ACGTTCCGTGGTCTTA-1
ACGTTCCTCAACGTGT-1
ACGTTCCTCCCAAGCG-1
ACGTTCCTCCCGAATA-1
ACTACGAAGCGCCTAC-1
ACTACGAAGTGCACAG-1
ACTACGACAAAGCAAT-1
ACTACGACACCTCTAC-1
ACTACGACACTTGAGT-1
ACTACGACAGTCCCGA-1
ACTACGACATCATCCC-1
ACTACGACATCGGAGA-1
ACTACGACATGGCCCA-1
ACTACGAGTCATGACT-1
ACTACGAGTCGAACGA-1
ACTACGAGTCGACGCT-1
ACTACGAGTTCCACGG-1
ACTACGAGTTGATCGT-1
ACTACGAGTTGGGTAG-1
ACTACGATCAATCGGT-1
ACTACGATCCCATTTA-1
ACTACGATCGACCCAG-1
ACTACGATCTCCGAGG-1
ACTATCTGTACTTCCC-1
ACTATCTGTATGAGCG-1
ACTATCTGTCATACCA-1
ACTATCTTCAACCCGG-1
ACTATCTTCCGTATAG-1
ACTATCTTCTACTATC-1
ACTATCTTCTCAGGCG-1
ACTATGGAGCGTTCAT-1
ACTATGGCAAAGGCAC-1
ACTATGGGTAGATTGA-1
ACTATGGGTGTGTCGC-1
ACTATGGGTTGTGTAC-1
ACTATGGTCAATCTCT-1
ACTATGGTCCGCCTAT-1
ACTATGGTCCTTGGAA-1
ACTATGGTCGCGTTTC-1
ACTATGGTCTTCACGC-1
ACTATTCAGAAGTCCG-1
ACTATTCAGACGGTTG-1
ACTATTCAGACTTCGT-1
ACTATTCCAAATGATG-1
ACTATTCGTATCACGT-1
ACTATTCGTCTACACA-1
ACTATTCTCCCAGGAC-1
ACTATTCTCCTCTGCA-1
ACTATTCTCCTTATCA-1
ACTATTCTCTGCAGCG-1
ACTCCCAAGAACTCCT-1
ACTCCCAAGAGCATTA-1
ACTCCCAAGAGGGTCT-1
ACTCCCAAGGTCCTGC-1
ACTCCCAAGTGCCCGT-1
ACTCCCACAATTGCAC-1
ACTCCCACACCTATCC-1
ACTCCCACAGTCGTTA-1
ACTCCCAGTAGAGATT-1
ACTCCCAGTAGTATAG-1
ACTCCCAGTATTTCCT-1
ACTCCCAGTCAACATC-1
ACTCCCATCGCAAGAG-1
ACTCCCATCGGTAGAG-1
ACTCTCGAGTGACACG-1
ACTCTCGCAAGACGAC-1
ACTCTCGCACGTTCGG-1
ACTCTCGCATATTCGG-1
ACTCTCGGTAGGCTGA-1
ACTCTCGGTATGCGTT-1
ACTCTCGGTCTCAGGC-1
ACTCTCGGTTGCCGAC-1
ACTCTCGTCCTTCTGG-1
ACTGATGAGACGCTCC-1
ACTGATGAGCTCTATG-1
ACTGATGAGGGCAAGG-1
ACTGATGAGTAACGAT-1
ACTGATGAGTGCAACG-1
ACTGATGCACAGCCTG-1
ACTGATGCATTGCAAC-1
ACTGATGCATTGCCGG-1
ACTGATGGTATGGAGC-1
ACTGATGGTCTCACGG-1
ACTGATGGTGGCTGCT-1
ACTGATGTCCCGGTAG-1
ACTGCAAAGGGTGAGG-1
ACTGCAACACGACCTG-1
ACTGCAACACTGAATC-1
ACTGCAACAGCGTACC-1
ACTGCAACATGGGTTT-1
ACTGCAATCACATACG-1
ACTGCAATCAGAATAG-1
ACTGCAATCTATACGG-1
ACTGCAATCTATTGTC-1
ACTGCAATCTTCCGTG-1
ACTGTCCAGTCTGGTT-1
ACTGTCCAGTTCGGTT-1
ACTGTCCCACCCTGTT-1
ACTGTCCCACGCTTAA-1
ACTGTCCCACTTTATC-1
ACTGTCCGTCACTACA-1
ACTGTCCTCCGGTTCT-1
ACTGTCCTCGTGGGAA-1
ACTGTGAAGACTGAGC-1
ACTGTGACAAAGGCTG-1
ACTGTGACACAAGTGG-1
ACTGTGACACATATCG-1
ACTGTGACACTGCACG-1
ACTGTGACAGAAGTTA-1
ACTGTGACATGTGTCA-1
ACTGTGAGTATCGGTT-1
ACTGTGATCATTATCC-1
ACTGTGATCCTTACCG-1
ACTTAGGAGATTAGCA-1
ACTTAGGAGCAGCCTC-1
ACTTAGGAGGGAGGGT-1
ACTTAGGCAAGCTGTT-1
ACTTAGGCACCCTTGT-1
ACTTAGGGTAGGATAT-1
ACTTAGGGTCAAATCC-1
ACTTAGGGTGGAAGTC-1
ACTTAGGGTGGACCAA-1
ACTTAGGGTTGCCGAC-1
ACTTAGGTCTCAGGCG-1
ACTTAGGTCTTCGCTG-1
ACTTATCAGCAATTAG-1
ACTTATCAGCAGGTCA-1
ACTTATCAGCTAGAGC-1
ACTTATCAGCTGACAG-1
ACTTATCAGGCTTAGG-1
ACTTATCCACCGCTAG-1
ACTTATCCACCTGAAT-1
ACTTATCCACGCGCAT-1
ACTTATCCATTCTCCG-1
ACTTATCGTAGCGCCT-1
ACTTATCTCTGTGCTC-1
ACTTCCGAGAGCAGTC-1
ACTTCCGAGGCCTGCT-1
ACTTCCGAGTAACCGG-1
ACTTCCGCACCACATA-1
ACTTCCGCACGACGAA-1
ACTTCCGGTTTCCCAC-1
ACTTCCGTCAAGTAAG-1
ACTTCCGTCCACACCT-1
ACTTCCGTCCACAGGC-1
ACTTCCGTCGGTTAGT-1
ACTTCCGTCGTGAGAG-1
ACTTCCGTCGTGGAAG-1
ACTTCCGTCTGGTCAA-1
ACTTCGCAGAGCACTG-1
ACTTCGCAGCCTCAGC-1
ACTTCGCAGTGCGCTC-1
ACTTCGCAGTGGTGAC-1
ACTTCGCCAGCAGTCC-1
ACTTCGCGTACACGTT-1
ACTTCGCGTACGCGTC-1
ACTTCGCGTAGTCTGT-1
ACTTCGCGTGGCTACC-1
ACTTCGCTCCCAGGCA-1
ACTTCGCTCTCGTGAA-1
ACTTCGCTCTTGGGCG-1
ACTTTCAAGCACTCAT-1
ACTTTCACAATCGAAA-1
ACTTTCACACTAACGT-1
ACTTTCACAGGGAATC-1
ACTTTCAGTAGCCAGA-1
ACTTTCAGTGGTACAG-1
ACTTTCATCCATTTAC-1
ACTTTCATCGTTCAGA-1
ACTTTCATCTTAAGGC-1
ACTTTGTAGCATTTGC-1
ACTTTGTAGGTAGACC-1
ACTTTGTCACACGCCA-1
ACTTTGTGTAACGTTC-1
ACTTTGTGTTCGAAGG-1
ACTTTGTTCGGTCTAA-1
AGAAATGAGAACCGCA-1
AGAAATGAGACGGTTG-1
AGAAATGAGAGAGTTT-1
AGAAATGAGCAGTCTT-1
AGAAATGAGCGGTATG-1
AGAAATGCACACCTAA-1
AGAAATGCACTCGATA-1
AGAAATGCATGGCCCA-1
AGAAATGTCACGGACC-1
AGAAATGTCACTTGTT-1
AGAAATGTCAGTGGGA-1
AGAAATGTCGTAGTCA-1
AGAACAACATAATCGC-1
AGAACAAGTAGTGTGG-1
AGAACAAGTAGTTCCA-1
AGAACAAGTTATTCTC-1
AGAACAATCAGGAAAT-1
AGAACAATCCGAAGGA-1
AGAACAATCCTTCACG-1
AGAACAATCGCCTATC-1
AGAACAATCGTTCAGA-1
AGAACAATCTCACGAA-1
AGAACAATCTGGCCTT-1
AGAACCTAGAATAACC-1
AGAACCTAGGCCATAG-1
AGAACCTAGGGAGTTC-1
AGAACCTCAATTGCAC-1
AGAACCTCATGACTGT-1
AGAACCTCATGGCGCT-1
AGAACCTGTATGGTTC-1
AGAACCTGTTCCTTGC-1
AGAACCTTCAGTGGGA-1
AGAACCTTCGGAAGGT-1
AGAAGCGAGATCGGTG-1
AGAAGCGAGGACCCAA-1
AGAAGCGAGGCCTAGA-1
AGAAGCGAGGGAGTTC-1
AGAAGCGAGGTCTGGA-1
AGAAGCGCAAAGGCGT-1
AGAAGCGCAACAAGAT-1
AGAAGCGCACACCGAC-1
AGAAGCGCACAGTGTT-1
AGAAGCGCAGGACTAG-1
AGAAGCGCAGGCGATA-1
AGAAGCGCATACCGTA-1
AGAAGCGGTAGAGTTA-1
AGAAGCGGTATCTTCT-1
AGAAGCGGTCGAAGCA-1
AGAAGCGTCCGCATAA-1
AGAAGCGTCCTACCGT-1
AGAAGCGTCTCCTGAC-1
AGAAGTAAGAGAGCCT-1
AGAAGTAAGGTCCCTG-1
AGAAGTACAACGGCTC-1
AGAAGTACAAGTGCAG-1
AGAAGTACACACCTAA-1
AGAAGTACATGAGATA-1
AGAAGTAGTACTGTTG-1
AGAAGTAGTAGCGATG-1
AGAAGTAGTAGGCTCC-1
AGAAGTAGTAGTTACC-1
AGAAGTAGTCCTGAAT-1
AGAAGTAGTGAATTAG-1
AGAAGTAGTTCAGTAC-1
AGAAGTATCACCATAG-1
AGAAGTATCACCTTGC-1
AGAAGTATCACGTCCT-1
AGAAGTATCCCTTGTG-1
AGAAGTATCCTACCAC-1
AGACAAAAGAGCAACC-1
AGACAAAAGGAAGAAC-1
AGACAAAAGTGAATAC-1
AGACAAACAACAGCTT-1
AGACAAACAATTTCCT-1
AGACAAACACATAACC-1
AGACAAAGTCATCAGT-1
AGACAAATCGGCTATA-1
AGACAAATCGTGGAAG-1
AGACACTAGATCCGAG-1
AGACACTAGCTAGAGC-1
AGACACTAGTCTCCTC-1
AGACACTCAAGATGGC-1
AGACACTCACACAGAG-1
AGACACTCACGGATCC-1
AGACACTCATCCGATA-1
AGACACTGTCAACATC-1
AGACACTGTCGACTTA-1
AGACACTGTGGATCGA-1
AGACACTGTTGAATCC-1
AGACACTGTTTCCAAG-1
AGACACTTCCCTTCCC-1
AGACACTTCTGAGATC-1
AGACAGGAGATCCTAC-1
AGACAGGAGCATGCGA-1
AGACAGGAGGACTATA-1
AGACAGGCAACTGAAA-1
AGACAGGCACATACGT-1
AGACAGGTCGAGAGCA-1
AGACAGGTCGCTTGAA-1
AGACCATAGAAAGCGA-1
AGACCATAGAGTAACT-1
AGACCATAGCCTCTGG-1
AGACCATAGGAGTATT-1
AGACCATAGTGGCCTC-1
AGACCATCAAGGATGC-1
AGACCATCAATCCTAG-1
AGACCATCAATGCTCA-1
AGACCATCAGACCATT-1
AGACCATGTATCCCTC-1
AGACCATGTCATCGCG-1
AGACCATGTCTACAAC-1
AGACCATGTGAACGGT-1
AGACCATGTTTACGAC-1
AGACCATTCATTCGGA-1
AGACCATTCCCTCTTT-1
AGACCCGAGCAAATGT-1
AGACCCGAGGTAGATT-1
AGACCCGAGTACTGTC-1
AGACCCGAGTAGAGTT-1
AGACCCGAGTCAGCGA-1
AGACCCGCAATCAGCT-1
AGACCCGCAATCTGCA-1
AGACCCGCAGGACTTT-1
AGACCCGCATCCCGTT-1
AGACCCGGTAGTGATA-1
AGACCCGGTTGGACCC-1
AGACCCGGTTTACCTT-1
AGACCCGTCGCGAAGA-1
AGACTCAAGAGGGTCT-1
AGACTCAAGTATCCTG-1
AGACTCAAGTCCCTAA-1
AGACTCAAGTGGTGGT-1
AGACTCAGTACCGTGC-1
AGACTCAGTCGCAGTC-1
AGACTCAGTGTACGCC-1
AGACTCATCACCATAG-1
AGACTCATCCGTGACG-1
AGACTCATCGTGCACG-1
AGAGAATAGCCAGTAG-1
AGAGAATAGCTAGCCC-1
AGAGAATAGGAGATAG-1
AGAGAATCACAGTCAT-1
AGAGAATGTTTAGTCG-1
AGAGAATTCTGCGAGC-1
AGAGAATTCTGCTTAT-1
AGAGAATTCTTGGAAC-1
AGAGAGCAGACTTGTC-1
AGAGAGCAGCGCCTTG-1
AGAGAGCAGTTCCGGC-1
AGAGAGCGTAAGGCTG-1
AGAGAGCGTAATGCTC-1
AGAGAGCGTCTTGCGG-1
AGAGAGCGTGAGAGGG-1
AGAGAGCGTGGTATGG-1
AGAGAGCTCACTGGTA-1
AGAGAGCTCGAAGCCC-1
AGAGAGCTCGGCAGTC-1
AGAGAGCTCTGCTAGA-1
AGAGAGCTCTTTCCAA-1
AGAGCAGAGAAGTGTT-1
AGAGCAGAGACTTGTC-1
AGAGCAGAGAGGCCAT-1
AGAGCAGAGAGTGGCT-1
AGAGCAGAGCGATGCA-1
AGAGCAGAGCGTGCTC-1
AGAGCAGAGGATTACA-1
AGAGCAGAGTCCCTAA-1
AGAGCAGCAAAGACTA-1
AGAGCAGCAACACGAG-1
AGAGCAGCAATGTCTG-1
AGAGCAGCACGAAAGC-1
AGAGCAGCAGGTTCGC-1
AGAGCAGCATATGCGT-1
AGAGCAGGTACCGTCG-1
AGAGCAGGTAGTAAGT-1
AGAGCAGTCAGGAAGC-1
AGAGCAGTCATTACTC-1
AGAGCAGTCGTTCCCA-1
AGAGCAGTCTACTGCC-1
AGAGCAGTCTTTCAGT-1
AGAGCCCAGACAACAT-1
AGAGCCCAGCGCTGCT-1
AGAGCCCCACGGAAGT-1
AGAGCCCCAGAGTCAG-1
AGAGCCCCAGTCCGTG-1
AGAGCCCCATAGTCAC-1
AGAGCCCGTCTCGGAC-1
AGAGCCCGTGAACCGA-1
AGAGCCCTCGTAGCCG-1
AGAGCCCTCTAGTGAC-1
AGAGCCCTCTCTATAC-1
AGATAGAAGAGCACTG-1
AGATAGAAGCGGCTCT-1
AGATAGAAGTCTAACC-1
AGATAGACAAGAGGTC-1
AGATAGACAGATCCAT-1
AGATAGACAGCTACCG-1
AGATAGACAGTAGTTC-1
AGATAGACATACTGTG-1
AGATAGAGTTGTTGCA-1
AGATAGATCCTTCTTC-1
AGATAGATCGGAGTAG-1
AGATAGATCGTTACCC-1
AGATAGATCTGATGGT-1
AGATAGATCTGTCGCT-1
AGATCCAAGTTTGGCT-1
AGATCCACAAGTGGTG-1
AGATCCACAGCTTCCT-1
AGATCCACAGGAGGTT-1
AGATCCAGTACAGAAT-1
AGATCCAGTATGAAAC-1
AGATCCAGTCTTGGTA-1
AGATCCAGTTCTATCT-1
AGATCGTAGATACTGA-1
AGATCGTAGCCATCCG-1
AGATCGTAGTACCGGA-1
AGATCGTGTCGCACGT-1
AGATCGTGTGACCTGC-1
AGATCGTGTGGCTCTG-1
AGATCGTTCAAAGGTA-1
AGATCGTTCAAGCCAT-1
AGATCGTTCAATGTCG-1
AGATCGTTCATGCCGG-1
AGATCGTTCGGACGTC-1
AGATCGTTCTAAGCGT-1
AGATGAAAGGAAGTAG-1
AGATGAAAGGATACAT-1
AGATGAAAGGCTTCCG-1
AGATGAAAGGTGCTGA-1
AGATGAAAGTAATACG-1
AGATGAAAGTATCCTG-1
AGATGAACAAACACCT-1
AGATGAACACATTACG-1
AGATGAACATGACACT-1
AGATGAAGTTGTGTAC-1
AGATGAATCAGACCTA-1
AGATGAATCAGTCCGG-1
AGATGAATCCCTTGTG-1
AGATGAATCGCCAATA-1
AGATGAATCGGATAAA-1
AGATGCTAGCCAACCC-1
AGATGCTAGCGATGAC-1
AGATGCTAGCTGAAGC-1
AGATGCTAGTGGCAGT-1
AGATGCTCAACAGCCC-1
AGATGCTCACCCGTAG-1
AGATGCTCACCGTGGT-1
AGATGCTCAGCATCTA-1
AGATGCTCATAGAATG-1
AGATGCTGTCGGAACA-1
AGATGCTTCCTCATAT-1
AGCATCAAGACATATG-1
AGCATCAAGACTACCT-1
AGCATCAAGTCTAGAA-1
AGCATCACAAAGAACT-1
AGCATCAGTCCTGGGT-1
AGCATCAGTCGTTCAA-1
AGCATCAGTCTTGTCC-1
AGCATCAGTGTGTTTG-1
AGCATCATCGGAGCAA-1
AGCATCATCTTGGATG-1
AGCCAATAGCCTCATA-1
AGCCAATAGGATTTCC-1
AGCCAATAGTGCCCGT-1
AGCCAATGTAACAGTA-1
AGCCAATGTGGGTTGA-1
AGCCAATTCATCAGTG-1
AGCCAATTCCTTCACG-1
AGCCAATTCGAGTGGA-1
AGCCAATTCGTCACCT-1
AGCCAATTCTACCAGA-1
AGCCACGAGAATGTTG-1
AGCCACGAGCGTCTGC-1
AGCCACGCAAATCGTC-1
AGCCACGCAACAGCCC-1
AGCCACGCATAGAGGC-1
AGCCACGCATTGACTG-1
AGCCACGGTAAGATTG-1
AGCCACGGTCGTACTA-1
AGCCACGGTGGCGCTT-1
AGCCACGTCGCAATTG-1
AGCCAGCAGACGCCAA-1
AGCCAGCAGCCGGATA-1
AGCCAGCAGCTGTACT-1
AGCCAGCAGGTAGATT-1
AGCCAGCGTGAGATCG-1
AGCCAGCGTGCTCGTG-1
AGCCAGCGTGGACCAA-1
AGCCAGCGTGTCCTAA-1
AGCCAGCGTTAAACCC-1
AGCCAGCTCAGACTGT-1
AGCCAGCTCCAGCAAT-1
AGCCAGCTCTTTCCGG-1
AGCGATTAGGAATTAC-1
AGCGATTCAATTGGTC-1
AGCGATTCACACACTA-1
AGCGATTCAGAAGCTG-1
AGCGATTCATACTTTC-1
AGCGATTCATAGGTAA-1
AGCGATTGTCGGCACT-1
AGCGATTGTCGTGGAA-1
AGCGATTGTTTATGCG-1
AGCGATTTCATCACTT-1
AGCGATTTCCAAATGC-1
AGCGATTTCCGTCAAA-1
AGCGATTTCGCACTCT-1
AGCGATTTCGCCAATA-1
AGCGATTTCTCGTGGG-1
AGCGCCAAGCCGGAAT-1
AGCGCCAAGTGAGTTA-1
AGCGCCACATGACTCA-1
AGCGCCAGTCGTGTTA-1
AGCGCCAGTGGTACAG-1
AGCGCCAGTGTGGACA-1
AGCGCCAGTTATCTTC-1
AGCGCCAGTTGGTGTT-1
AGCGCCATCAAGCGTT-1
AGCGCCATCAATGCAC-1
AGCGCCATCGCTACAA-1
AGCGCCATCGGTCATA-1
AGCGCCATCTTACCGC-1
AGCGCCATCTTTGCAT-1
AGCGCTGAGCTGACCC-1
AGCGCTGAGGTCGTAG-1
AGCGCTGAGTTAGTAG-1
AGCGCTGCAACCCTAA-1
AGCGCTGCAAGTACCT-1
AGCGCTGCACCCTGAG-1
AGCGCTGCACCTGCTT-1
AGCGCTGCAGGAACCA-1
AGCGCTGGTATCGCAT-1
AGCGCTGGTCCAAATC-1
AGCGCTGGTGAACCGA-1
AGCGCTGGTTTGGAAA-1
AGCGCTGTCGTTGCCT-1
AGCGCTGTCTCTCTTC-1
AGCGTATAGAACAGGA-1
AGCGTATAGCCACAAG-1
AGCGTATCAGAACTCT-1
AGCGTATCATGGGTCC-1
AGCGTATTCACAACCA-1
AGCGTATTCCACGTCT-1
AGCGTATTCTTTACAC-1
AGCGTCGAGAGAGTGA-1
AGCGTCGAGGTCACCC-1
AGCGTCGCACAACGCC-1
AGCGTCGCACAGCCTG-1
AGCGTCGCAGGCCTGT-1
AGCGTCGGTCGCTCGA-1
AGCGTCGGTTAAGGAT-1
AGCGTCGGTTATGTGC-1
AGCGTCGGTTTCGGCG-1
AGCTACAAGACAACAT-1
AGCTACAAGATCGACG-1
AGCTACAAGCATTTCG-1
AGCTACAAGTGGACGT-1
AGCTACACAATAGAGT-1
AGCTACATCAAGATAG-1
AGCTACATCTTTCGAT-1
AGCTCAACACAAGCAG-1
AGCTCAACACCACATA-1
AGCTCAAGTTACGATC-1
AGCTCAATCACACCCT-1
AGCTCAATCAGCTTCC-1
AGCTCAATCCTAGCTC-1
AGCTCAATCTAGCCTC-1
AGCTTCCAGGCTAACG-1
AGCTTCCAGGTACAGC-1
AGCTTCCAGTAGCAAT-1
AGCTTCCAGTCAGCGA-1
AGCTTCCCAATCGCAT-1
AGCTTCCCATGACACT-1
AGCTTCCGTACGCTTA-1
AGCTTCCGTACTGTTG-1
AGCTTCCGTCAGTCTA-1
AGCTTCCGTGGTTCTA-1
AGCTTCCGTTCGGCCA-1
AGCTTCCGTTCTCCTG-1
AGCTTCCTCCGTTGGG-1
AGCTTCCTCCTCTCGA-1
AGCTTCCTCGTCCTTG-1
AGCTTCCTCTGCAGCG-1
AGGAAATCAACACGAG-1
AGGAAATCAACGTATC-1
AGGAAATCACCTCAGG-1
AGGAAATCAGTGGGTA-1
AGGAAATTCGATACTG-1
AGGAAATTCTCCAATT-1
AGGAAATTCTCGGTCT-1
AGGAATAAGCCATTTG-1
AGGAATAAGCCTGTGC-1
AGGAATAAGCGAAACC-1
AGGAATAAGGCACTCC-1
AGGAATAAGGTGCATG-1
AGGAATAAGTGAGTTA-1
AGGAATAAGTGCAGCA-1
AGGAATAAGTTCCGTA-1
AGGAATACATTAAGCC-1
AGGAATAGTAAGCAAT-1
AGGAATAGTCTATGAC-1
AGGAATAGTGATTCTG-1
AGGAATATCCACCTGT-1
AGGAATATCCCAACTC-1
AGGAATATCTAGACCA-1
AGGAATATCTGAATCG-1
AGGACGAAGCCAACCC-1
AGGACGAAGCTCTATG-1
AGGACGAAGTAGTCAA-1
AGGACGAAGTCGAATA-1
AGGACGAAGTGGATTA-1
AGGACGACAGTCGCTG-1
AGGACGACATACTGAC-1
AGGACGACATGTAACC-1
AGGACGAGTACGGATG-1
AGGACGAGTATGGTTC-1
AGGACGAGTGCGAACA-1
AGGACGAGTTCAATCG-1
AGGACGAGTTTCGATG-1
AGGACGATCACCGGGT-1
AGGACGATCATTGCGA-1
AGGACGATCCGGTTCT-1
AGGACGATCGTAGTGT-1
AGGACTTAGCTGAGTG-1
AGGACTTAGGCGCTCT-1
AGGACTTCAACCAGAG-1
AGGACTTCAAGTATAG-1
AGGACTTCACGCGTGT-1
AGGACTTCATAGAGGC-1
AGGACTTCATGATCTG-1
AGGACTTCATGTTCAG-1
AGGACTTGTACCTTCC-1
AGGACTTGTAGCTAAA-1
AGGACTTGTTATCTGG-1
AGGACTTTCATCAGTG-1
AGGACTTTCCAGTGCG-1
AGGACTTTCCCATTCG-1
AGGACTTTCCTCAGAA-1
AGGACTTTCTATTTCG-1
AGGACTTTCTTAGTTC-1
AGGAGGTAGACATAGT-1
AGGAGGTAGAGCAAGA-1
AGGAGGTAGTATGCAA-1
AGGAGGTAGTGGTTGG-1
AGGAGGTAGTTTCGGT-1
AGGAGGTCAACTCGTA-1
AGGAGGTCACCTATCC-1
AGGAGGTCAGCGAGTA-1
AGGAGGTCATAGTCAC-1
AGGAGGTGTACTCAAC-1
AGGAGGTGTATCGTTG-1
AGGAGGTGTCATCCGG-1
AGGAGGTGTGATACAA-1
AGGAGGTGTTGGGCCT-1
AGGAGGTTCGTTGTGA-1
AGGATAAAGAGAGCCT-1
AGGATAACAAACGAGC-1
AGGATAACAAAGGGCT-1
AGGATAACACGGTCTG-1
AGGATAAGTATGGTTC-1
AGGATAAGTCACCCTT-1
AGGATAAGTCTACATG-1
AGGATAAGTGCTGCAC-1
AGGATAAGTTCCGTTC-1
AGGATAAGTTGCGGCT-1
AGGATAATCCGATCGG-1
AGGATAATCCGGACGT-1
AGGATAATCTACGGGC-1
AGGATCTAGGCTCTCG-1
AGGATCTAGGGTTAAT-1
AGGATCTAGTTCGCAT-1
AGGATCTCAACGTAAA-1
AGGATCTCAAGGTCGA-1
AGGATCTCACAATTCG-1
AGGATCTCACTGCGTG-1
AGGATCTCATTGCCGG-1
AGGATCTCATTGCTGA-1
AGGATCTGTAACCCGC-1
AGGATCTGTATGCGTT-1
AGGATCTTCACATCAG-1
AGGATCTTCTACTTCA-1
AGGATCTTCTCACTCG-1
AGGCATTAGGTCGCCT-1
AGGCATTAGTGGTTAA-1
AGGCATTCAACCGTAT-1
AGGCATTCAAGCCTGC-1
AGGCATTCACGACGAA-1
AGGCATTCAGGCATGA-1
AGGCATTCATGGTGGA-1
AGGCATTGTTTGCAGT-1
AGGCATTTCAGTGTTG-1
AGGCATTTCCACTGGG-1
AGGCATTTCCGCGATG-1
AGGCATTTCCGCTTAC-1
AGGCATTTCGCGTGCA-1
AGGCATTTCGCTTGAA-1
AGGCATTTCTTGGTCC-1
AGGCCACAGCTACAAA-1
AGGCCACAGCTCCATA-1
AGGCCACCAGTAACCT-1
AGGCCACGTAAGGCCA-1
AGGCCACGTCCGGATC-1
AGGCCACTCACACGAT-1
AGGCCACTCGGTAGGA-1
AGGCCACTCGTAGCCG-1
AGGCCACTCTTACCGC-1
AGGCTGCAGGAGTACC-1
AGGCTGCAGGCCGCTT-1
AGGCTGCAGGCTGGAT-1
AGGCTGCCAAAGGAGA-1
AGGCTGCCACGTCGTG-1
AGGCTGCCATCGTGGC-1
AGGCTGCGTAGCGAGT-1
AGGCTGCGTCTACAGT-1
AGGCTGCGTTTAGTCG-1
AGGCTGCTCACTGATG-1
AGGCTGCTCCTACAAG-1
AGGCTGCTCGAAGAAT-1
AGGCTGCTCTGCGTCT-1
AGGGAGTAGTACTCGT-1
AGGGAGTAGTTACGGG-1
AGGGAGTCACGAGGTA-1
AGGGAGTTCCCGATCT-1
AGGGAGTTCGTTAGTG-1
AGGGAGTTCTCAGGCG-1
AGGGCCTAGTAACAGT-1
AGGGCCTCACATAGCT-1
AGGGCCTCAGAGAAAG-1
AGGGCCTCAGGCATTT-1
AGGGCCTCAGGCGATA-1
AGGGCCTCATAGATGA-1
AGGGCCTGTCGTTGCG-1
AGGGCCTGTGCAGTGA-1
AGGGCCTTCCCGTGAG-1
AGGGCCTTCCTTGACC-1
AGGGCCTTCGCTACAA-1
AGGGCCTTCTTTCAGT-1
AGGGCTCAGCCTGAAG-1
AGGGCTCAGTTCAACC-1
AGGGCTCCAAAGAGTT-1
AGGGCTCCAAGTGGTG-1
AGGGCTCCACGTCGGT-1
AGGGCTCCAGAGTCAG-1
AGGGCTCCAGATTCGT-1
AGGGCTCCAGTAGGAC-1
AGGGCTCGTAACTAAG-1
AGGGCTCGTAGGTCAG-1
AGGGCTCTCGAGTTGT-1
AGGGCTCTCGATTTCT-1
AGGGCTCTCTGTCAGA-1
AGGGCTCTCTTGGATG-1
AGGGTCCAGAGAACCC-1
AGGGTCCAGTATAACG-1
AGGGTCCCATGAGGGT-1
AGGGTCCCATTCTTCA-1
AGGGTCCGTACAAGTA-1
AGGGTCCGTCCTCCAT-1
AGGGTCCGTTCTCTAT-1
AGGGTCCTCAGAGCAG-1
AGGGTCCTCCGCTTAC-1
AGGGTCCTCTGAATCG-1
AGGGTGAAGGCACCAA-1
AGGGTGAAGTAACAGT-1
AGGGTGAAGTCACAGG-1
AGGGTGAAGTTGCCTA-1
AGGGTGACAGAAGTGC-1
AGGGTGAGTACAGTTC-1
AGGGTGAGTCTGCGCA-1
AGGGTGATCAGCGCGT-1
AGGGTGATCATTGAGC-1
AGGGTGATCCAACCGG-1
AGGGTGATCCTGTAAG-1
AGGGTGATCGAGCCTG-1
AGGGTGATCGAGTCCG-1
AGGGTGATCGATACAC-1
AGGGTGATCTCACCCA-1
AGGGTGATCTTCTCAA-1
AGGGTGATCTTTACAC-1
AGGGTTTAGAGAGGGC-1
AGGGTTTAGGCTCCCA-1
AGGGTTTAGGTGGCTA-1
AGGGTTTAGTTCCATG-1
AGGGTTTCACATTGTG-1
AGGGTTTCAGTCACGC-1
AGGGTTTCATCAGTCA-1
AGGGTTTCATGGCACC-1
AGGGTTTGTAGGTGCA-1
AGGGTTTGTCCTCAGG-1
AGGGTTTGTTTGCCGG-1
AGGGTTTTCGAGCCTG-1
AGGGTTTTCGGCTTGG-1
AGGGTTTTCTGCGGGT-1
AGGTAGGAGTGCTCAT-1
AGGTAGGAGTTTCAGC-1
AGGTAGGCACAAGTGG-1
AGGTAGGCACGGGCTT-1
AGGTAGGCAGGCATGA-1
AGGTAGGCAGTCACGC-1
AGGTAGGCAGTGTGCC-1
AGGTAGGGTAGTGTGG-1
AGGTAGGGTCACTTCC-1
AGGTAGGGTTGGATCT-1
AGGTAGGTCATTTGGG-1
AGGTCATAGACTTCCA-1
AGGTCATAGGAAACGA-1
AGGTCATCAAAGGCGT-1
AGGTCATCACGAGGTA-1
AGGTCATGTGGCGCTT-1
AGGTCATGTTAAGCAA-1
AGGTCATGTTCCAAAC-1
AGGTCATTCATGGTAC-1
AGGTCATTCGACATTG-1
AGGTCATTCTTACACT-1
AGGTCATTCTTTCCGG-1
AGGTCTAAGAATAGTC-1
AGGTCTAAGGTACCTT-1
AGGTCTAAGGTTGTTC-1
AGGTCTAAGTTGAAGT-1
AGGTCTACAGCCTACG-1
AGGTCTACATGACTTG-1
AGGTCTAGTCAAAGAT-1
AGGTCTAGTGCAATAA-1
AGGTCTAGTGCTTATG-1
AGGTCTAGTGTGACCC-1
AGGTCTAGTGTTGACT-1
AGGTCTATCTCAATCT-1
AGGTGTTAGACTCATC-1
AGGTGTTAGGCTCTAT-1
AGGTGTTAGTTTAGGA-1
AGGTGTTCAAGACGGT-1
AGGTGTTCAAGTAGTA-1
AGGTGTTCAAGTATAG-1
AGGTGTTCACAACATC-1
AGGTGTTCACGATAGG-1
AGGTGTTGTGTACATC-1
AGGTGTTTCAAACCCA-1
AGGTGTTTCCTTGGAA-1
AGGTGTTTCGCCTTGT-1
AGGTGTTTCTGCTCTG-1
AGGTGTTTCTGGCCGA-1
AGGTTACAGAGCCTGA-1
AGGTTACCAAGATGGC-1
AGGTTACCAATTAGGA-1
AGGTTACGTCTAACGT-1
AGGTTACGTGTTGACT-1
AGGTTACGTTCGAGCC-1
AGGTTACGTTCTTGCC-1
AGGTTACTCATCGCCT-1
AGGTTACTCTGCGGGT-1
AGGTTGTAGCGATGGT-1
AGGTTGTAGTATCCTG-1
AGGTTGTAGTTCCAGT-1
AGGTTGTCAAGGTCTT-1
AGGTTGTCATCCAATG-1
AGGTTGTGTCATGACT-1
AGGTTGTGTGAGAGGG-1
AGTAACCAGCCAGACA-1
AGTAACCAGCGTCAGA-1
AGTAACCAGCTGACCC-1
AGTAACCAGGTTCACT-1
AGTAACCCAACTGCCG-1
AGTAACCCACCGCTAG-1
AGTAACCCAGGTCCGT-1
AGTAACCGTCGGATTT-1
AGTAACCGTTGAAGTA-1
AGTAACCTCACGTCCT-1
AGTAACCTCTCGACCT-1
AGTACCAAGAAATTGC-1
AGTACCACAACCGCTG-1
AGTACCACACTCAGAT-1
AGTACCACAGCTTCGG-1
AGTACCACAGGCGAAT-1
AGTACCACAGTGCCTG-1
AGTACCACATTAGGAA-1
AGTACCAGTCCACAGC-1
AGTACCAGTGATAGAT-1
AGTACCATCTCACGAA-1
AGTACCATCTCGTTTA-1
AGTACTGAGGAAAGAC-1
AGTACTGCAAGTCCCG-1
AGTACTGCACCCTAGG-1
AGTACTGGTAGCCAGA-1
AGTACTGGTGAAGCTG-1
AGTACTGGTGTTTACG-1
AGTACTGTCCACTGAA-1
AGTACTGTCTTCCACG-1
AGTAGCTAGAAACCAT-1
AGTAGCTAGCCTGACC-1
AGTAGCTCAACGGCTC-1
AGTAGCTCAACTCGTA-1
AGTAGCTCAATTAGGA-1
AGTAGCTCAGCAAGAC-1
AGTAGCTCAGCTTTCC-1
AGTAGCTGTCACCACG-1
[truncated: 9,781 more rows]
